# Supplementary material for: RBL2 represses the transcriptional activity of Multicilin to inhibit multiciliogenesis
Source: Cell Death Dis. 2024 Jan 22;15(1):81. doi: 10.1038/s41419-024-06440-z (PMC10803754; doi:10.1038/s41419-024-06440-z)
Supplement: Supplementary file 6 — Supplemental Table S3 [file 41419_2024_6440_MOESM6_ESM.xlsx]

## Sheet: DEG Summary
		Regulation
Conditions	Significant	UP	Down
MCI+E2f4VP16 vs Non treated	1953	1514	439			DEGs filtering	LFC ≥ 2.0, padj ≤ 0.05
MCI+siRbl2 vs Non treated	1229	989	240
MCI+siCTL vs Non treated	623	440	183
more info????

## Sheet: Read Counts_all_gene
	MCI+E2f4VP16_1	MCI+E2f4VP16_2	MCI+E2f4VP16_3	MCI+siRbl2_1	MCI+siRbl2_2	MCI+siRbl2_3	MCI+siCTL_1	MCI+siCTL_2	MCI+siCTL_3	Control_1	Control_2	Control_3
Gm26206	0	0	0	0	0	0	0	0	0	0	0	0
Xkr4	5.67965	5.52347	5.56542	5.20164	5.09549	5.14735	5.03453	5.00564	5.1986	5.49113	5.44525	5.39359
LOC118567655	0	0	0	0	0	0	0	0	0	0	0	0
Rp1	3.21417	3.1641	3.35071	3.41818	3.76204	3.14243	2.7328	2.59996	2.72649	2.46246	2.5303	2.41398
Sox17	-2.21289	-2.21168	-2.21188	-2.2114	-2.21189	-2.21206	-2.21177	-2.19402	-2.21195	-2.20994	-2.21107	-2.21278
Gm22307	0	0	0	0	0	0	0	0	0	0	0	0
Gm37323	0	0	0	0	0	0	0	0	0	0	0	0
Gm39586	0	0	0	0	0	0	0	0	0	0	0	0
Gm46082	0	0	0	0	0	0	0	0	0	0	0	0
Gm29874	0	0	0	0	0	0	0	0	0	0	0	0
Mrpl15	9.93563	9.98252	9.87491	9.83828	9.79928	9.90184	9.90902	9.87945	9.9089	9.8781	9.90322	9.87145
Lypla1	10.6605	10.7043	10.68	10.4967	10.5805	10.4573	10.5724	10.6487	10.5927	10.6946	10.7006	10.7427
LOC118567656	-0.550571	-0.470803	-0.472377	-0.548182	-0.401663	-0.473813	-0.54879	-0.548336	-0.549081	-0.545642	-0.390594	-0.413274
Tcea1	9.9823	9.8828	10.0128	9.92524	9.99882	10.0057	10.1786	10.2506	10.1708	10.144	10.1295	10.2024
Rgs20	8.22829	8.28794	8.18964	8.17001	8.16762	8.09367	7.40957	7.50084	7.50118	5.67301	5.78319	5.31372
Gm16041	-1.28048	-1.20965	-1.2104	-1.27484	-1.27669	-1.27735	-1.27623	-1.27519	-1.1444	-1.26928	-1.2736	-1.21382
Atp6v1h	11.6403	11.5859	11.6016	11.3524	11.3102	11.3339	11.3228	11.338	11.3669	11.2664	11.2871	11.31
Oprk1	0.487394	0.491954	0.491186	0.858661	0.902067	0.644956	0.649593	0.725885	0.571892	0.499014	0.580922	0.487792
Npbwr1	0.347381	0.351438	0.350754	0.65246	0.506027	0.571939	0.704556	0.583541	0.350527	0.357729	0.353569	0.42288
Gm46206	2.51126	2.51637	2.69408	2.15377	2.06714	2.54901	2.85845	1.99013	2.60184	2.18801	2.08139	2.05207
Rb1cc1	11.777	11.7638	11.759	11.5232	11.5813	11.545	11.6507	11.6078	11.5988	11.7505	11.5355	11.574
Alkal1	6.22619	6.01525	5.9337	5.42944	5.47269	5.31	5.9181	5.68961	6.10492	6.25823	6.09814	6.21037
St18	1.59716	1.43674	1.56695	1.36505	1.50206	1.27768	1.27961	1.28142	1.50078	1.68997	1.58907	1.84499
Pcmtd1	9.92571	10.0027	9.91326	10.1934	10.1879	10.168	10.0002	10.0289	9.99911	10.5743	10.4746	10.4994
Gm23274	0	0	0	0	0	0	0	0	0	0	0	0
Gm26901	0.861997	1.01833	1.01415	0.87769	0.793306	0.79253	1.1982	0.952146	1.01276	0.978587	0.959084	0.863101
Gm39589	0	0	0	0	0	0	0	0	0	0	0	0
Sntg1	0.718593	0.662786	0.925468	0.665656	0.733757	0.658946	0.868455	0.739971	0.800645	0.589676	0.584994	0.578436
Gm30719	0	0	0	0	0	0	0	0	0	0	0	0
Gm24765	0	0	0	0	0	0	0	0	0	0	0	0
Rrs1	9.62095	9.60297	9.56651	9.73177	9.69508	9.66598	9.84904	9.87652	9.83322	9.49476	9.62657	9.55963
Adhfe1	5.24395	5.35833	5.61853	6.35504	6.10238	6.25917	6.26811	6.14049	6.17645	6.47318	6.45524	6.55338
2610203C22Rik	3.75345	3.83145	3.75067	3.5407	3.75006	3.70388	3.42883	3.39173	3.37121	3.40737	3.8372	3.72819
Vxn	1.49616	1.7934	1.84801	1.73528	1.95796	1.65228	1.65778	1.9731	1.95582	1.69352	1.50962	1.76352
Mybl1	9.91118	9.9375	9.98695	9.7766	9.86097	9.80185	9.73572	9.70494	9.76758	9.04971	8.86717	8.95155
Vcpip1	11.1079	11.0758	11.0692	10.9921	11.0199	10.9488	10.9241	10.9878	10.9349	10.9559	10.8387	10.851
1700034P13Rik	1.91002	2.05504	1.64559	1.65458	1.64541	1.77247	1.64767	1.96218	1.57164	1.59954	1.73276	1.69314
Gm39590	1.12103	1.26898	0.787345	0.626599	0.787183	0.784302	0.624884	0.626165	0.624062	0.633708	0.628147	0.69936
Sgk3	10.4375	10.4302	10.3589	9.3441	9.29951	9.23998	8.94588	8.88521	8.99764	8.57956	8.51986	8.55908
Gm6195	-1.5118	-1.45062	-1.5085	-1.50693	-1.50853	-1.5091	-1.33645	-1.50723	-1.50871	-1.50213	-1.50586	-1.51145
Mcmdc2	1.41694	1.12789	1.60419	1.27882	1.19929	1.12346	1.20136	1.1301	1.2668	1.05696	1.1351	1.18442
Snhg6	8.04943	8.0454	7.98841	7.97929	8.03482	8.1194	8.45447	8.31601	8.45936	8.29446	8.29489	8.51878
Snord87	1.81412	1.74815	1.61977	1.40588	1.68253	1.61566	1.62231	1.4853	1.74003	1.66555	1.56719	1.59982
Tcf24	3.70615	3.57705	3.76004	4.33259	4.02841	3.83365	4.25084	4.29871	4.29137	4.15997	3.93259	3.97054
Ppp1r42	5.71711	5.70287	5.87325	5.70847	5.43617	5.6041	3.9153	4.1933	4.33462	3.72525	3.67878	3.67988
LOC115487608	0	0	0	0	0	0	0	0	0	0	0	0
Cops5	11.6648	11.6696	11.6509	11.707	11.6711	11.674	11.331	11.3002	11.3652	11.2219	11.2607	11.2509
Cspp1	10.4287	10.4628	10.4717	10.0772	10.0392	10.1383	9.46062	9.42096	9.45073	9.33994	9.33706	9.19843
Arfgef1	11.7489	11.7018	11.7073	11.4706	11.5098	11.4823	11.6004	11.5791	11.5727	11.4973	11.3757	11.3195
Cpa6	7.11916	7.1361	7.19891	7.50519	7.41754	7.2068	7.52274	7.57602	7.62505	8.11258	7.93562	8.02266
Gm25253	0	0	0	0	0	0	0	0	0	0	0	0
Prex2	7.0801	7.31787	6.9774	7.71517	7.69564	7.60567	7.6458	7.49654	7.77553	7.47943	7.48237	7.29575
Gm24173	0	0	0	0	0	0	0	0	0	0	0	0
A830018L16Rik	5.825	5.92864	5.72448	5.73923	5.63334	5.46685	5.41697	4.97969	5.30018	6.09942	5.78443	6.03859
Gm30898	-0.833619	-0.831994	-0.832268	-0.831601	-0.754647	-0.68518	-0.832114	-0.831731	-0.755083	-0.655912	-0.748234	-0.833477
Gm30974	-2.19749	-2.21148	-2.21165	-2.21124	-2.21166	-2.21181	-2.21156	-2.21132	-2.21171	-2.20998	-2.21096	-2.21243
Gm22633	-1.94654	-1.94444	-1.97515	-1.97432	-1.97517	-1.97547	-1.97496	-1.97448	-1.97526	-1.97177	-1.97375	-1.97672
Gm39591	0	0	0	0	0	0	0	0	0	0	0	0
Mir6341	0	0	0	0	0	0	0	0	0	0	0	0
Gm17644	0	0	0	0	0	0	0	0	0	0	0	0
Sulf1	13.211	13.1876	13.1722	12.9622	12.9778	12.9515	13.2443	13.2601	13.236	13.9673	13.9258	13.8935
Slco5a1	3.37777	3.31433	3.10376	4.03505	4.06211	4.18872	4.46723	3.96204	4.22354	3.38512	3.71401	3.77213
Gm39592	0	0	0	0	0	0	0	0	0	0	0	0
Prdm14	-1.97727	-1.97506	-1.97542	-1.97455	-1.97544	-1.94384	-1.97522	-1.9428	-1.97554	-1.97187	-1.97395	-1.97707
Ncoa2	10.7379	10.7304	10.7425	10.5017	10.5673	10.575	10.6232	10.5545	10.4787	10.7121	10.6104	10.6291
Gm23169	0	0	0	0	0	0	0	0	0	0	0	0
Gm39595	-1.97733	-1.91069	-1.97547	-1.97459	-1.97549	-1.97581	-1.97527	-1.97476	-1.9756	-1.97189	-1.97399	-1.97714
Tram1	11.5631	11.5681	11.5721	11.6816	11.6859	11.6896	11.7849	11.8143	11.795	11.938	11.8925	11.9724
Lactb2	9.20913	9.24442	9.18758	9.66086	9.69413	9.56514	9.6155	9.55651	9.61115	9.67334	9.77646	9.73002
Xkr9	-0.671442	-0.518962	-0.669954	-0.589085	-0.669969	-0.594293	-0.669784	-0.589822	-0.593389	-0.666855	-0.510711	-0.671287
Gm26273	0	0	0	0	0	0	0	0	0	0	0	0
Gm5523	2.07855	1.98284	2.10637	2.34008	2.10609	2.2135	1.98116	2.05384	2.26931	2.22906	2.12945	2.13659
Gm31195	-1.28565	-1.28103	-1.28179	-1.27996	-1.28182	-1.28249	-1.21461	-1.21356	-1.28204	-1.27436	-1.21196	-1.15313
Gm39596	-1.15706	-1.28338	-1.21763	-1.21581	-1.28417	-1.28483	-1.28371	-1.28266	-1.28439	-1.27674	-1.21457	-1.28757
Eya1	9.37086	9.44086	9.51286	9.54215	9.58228	9.59225	9.79679	9.80591	9.69553	10.1814	10.1153	10.1243
Msc	0.39313	0.396847	0.671428	0.47723	0.543783	0.606551	0.545581	0.476349	0.669873	0.491731	0.398809	0.393453
Gm9947	-2.21284	-2.19453	-2.21185	-2.21138	-2.21186	-2.21203	-2.21174	-2.21147	-2.21191	-2.20994	-2.21106	-2.21273
Trpa1	1.73922	1.8356	1.74911	2.18984	2.55141	2.41681	2.43173	2.34986	2.27841	1.76936	1.75732	1.74026
Kcnb2	4.15668	3.70284	3.85355	4.71589	4.55347	4.74773	4.98404	5.141	5.1134	3.65275	3.7899	3.85159
Gm51616	-1.28099	-1.20903	-1.14248	-1.27526	-1.20983	-1.27781	-1.27667	-1.27561	-1.21005	-1.26961	-1.274	-1.28058
Gm51617	-2.21278	-2.21162	-2.19505	-2.21135	-2.21182	-2.21199	-2.21171	-2.21144	-2.21188	-2.20995	-2.21104	-2.21268
Gm25168	0	0	0	0	0	0	0	0	0	0	0	0
Terf1	9.56338	9.51886	9.63393	9.63008	9.71458	9.73205	9.46063	9.41645	9.28254	8.82005	8.68012	8.71049
Sbspon	5.42004	5.33483	5.44611	5.75302	6.05214	5.79674	5.80966	5.71275	5.76429	6.31327	6.25137	6.30535
Gm31523	-2.21289	-2.21168	-2.21188	-2.2114	-2.21189	-2.21206	-2.21177	-2.19402	-2.21195	-2.20994	-2.21107	-2.21278
4930444P10Rik	4.61389	4.76181	4.56768	4.47387	4.3314	4.93746	3.32628	3.11361	3.09881	3.0719	3.20935	3.14654
Rpl7	12.4854	12.4706	12.4154	12.8068	12.8064	12.8594	12.8997	12.8605	12.884	13.0715	13.068	13.0783
Rdh10	9.36078	9.34185	9.4152	8.92089	9.00897	9.04852	8.80267	9.01705	8.95327	9.33332	9.35881	9.34847
Stau2	10.5388	10.5685	10.4325	10.4018	10.4522	10.5122	10.1471	10.2597	10.2432	9.99599	9.88219	9.89489
Gm7568	-1.45556	-1.5073	-1.45235	-1.50641	-1.50797	-1.45293	-1.50758	-1.45112	-1.50815	-1.50175	-1.50537	-1.5108
C130013N14Rik	2.03317	1.74907	1.80795	1.9408	1.92369	1.60143	1.74704	1.68387	1.92173	1.63102	1.69187	1.59205
Ube2w	10.4866	10.4758	10.4499	10.2344	10.3308	10.4037	10.5994	10.6587	10.6685	10.632	10.5358	10.636
Eloc	10.5354	10.5198	10.3945	10.4432	10.4698	10.43	10.5043	10.4905	10.6094	10.4576	10.4264	10.5434
D030040B21Rik	1.39738	1.32776	1.43393	1.13392	1.12552	1.31626	1.05206	1.05527	0.969458	0.980688	0.974207	0.965091
Tmem70	10.0743	9.92505	9.99108	9.91401	9.94228	9.95531	9.99789	9.98291	9.97459	9.95704	9.91796	9.91915
Ly96	7.22397	7.29076	7.12845	7.1662	7.16886	7.03476	6.7686	7.01232	6.79297	6.66854	6.86225	6.87541
LOC118567657	-1.74468	-1.64462	-1.74188	-1.74056	-1.74191	-1.74239	-1.74157	-1.74081	-1.74207	-1.68814	-1.73965	-1.74438
Jph1	6.33726	6.57993	6.30978	6.84285	6.59622	6.64867	6.9525	6.94101	6.81671	6.5041	6.9916	6.71015
Gm46085	-0.810779	-0.882935	-0.883218	-0.650938	-0.883232	-0.883477	-0.802144	-0.882664	-0.803549	-0.78861	-0.88205	-0.884469
Gm31982	0	0	0	0	0	0	0	0	0	0	0	0
Gdap1	4.42836	4.62613	4.30716	4.67394	4.71091	4.64851	4.27835	4.71769	4.30289	5.05388	4.67248	4.90745
Gm28784	0	0	0	0	0	0	0	0	0	0	0	0
Gm39597	0	0	0	0	0	0	0	0	0	0	0	0
Pi15	9.47353	9.51218	9.4855	9.79141	9.75053	9.7757	9.45231	9.39261	9.44346	10.2018	10.1365	10.157
Gm28154	-0.90435	-0.902782	-0.752653	-0.821225	-0.752781	-0.826349	-0.902898	-0.902529	-0.903135	-0.896394	-0.901935	-0.831712
Gm16070	-0.511134	-0.509136	-0.509473	-0.354747	-0.43256	-0.433934	-0.359747	-0.508812	-0.433011	-0.416225	-0.508081	-0.439497
Crispld1	5.20729	5.28101	5.47476	7.27622	7.30702	7.4641	7.13859	7.02317	7.07328	7.15725	6.97987	7.00696
Crisp4	0	0	0	0	0	0	0	0	0	0	0	0
Defb44-ps	0	0	0	0	0	0	0	0	0	0	0	0
Defb18	0	0	0	0	0	0	0	0	0	0	0	0
Defb41	0	0	0	0	0	0	0	0	0	0	0	0
Gm28343	0	0	0	0	0	0	0	0	0	0	0	0
Gm15825	-1.97747	-1.9752	-1.97558	-1.97468	-1.9756	-1.97592	-1.97537	-1.97485	-1.9429	-1.97193	-1.94126	-1.97727
Tfap2d	-2.21284	-2.19453	-2.21185	-2.21138	-2.21186	-2.21203	-2.21174	-2.21147	-2.21191	-2.20994	-2.21106	-2.21273
Tfap2b	7.9561	7.96481	8.077	7.76052	7.76918	7.62147	7.98148	8.05024	7.82711	8.29531	8.24747	8.36803
Gm32651	0	0	0	0	0	0	0	0	0	0	0	0
Pkhd1	1.93862	2.11065	1.95548	1.96372	2.17249	1.95237	2.51065	2.24972	1.8709	2.79394	2.68357	2.46131
4930486I03Rik	0	0	0	0	0	0	0	0	0	0	0	0
Gm24162	0	0	0	0	0	0	0	0	0	0	0	0
Lincmd1	0	0	0	0	0	0	0	0	0	0	0	0
Mir206	0	0	0	0	0	0	0	0	0	0	0	0
Mir133b	0	0	0	0	0	0	0	0	0	0	0	0
Il17a	0	0	0	0	0	0	0	0	0	0	0	0
Il17f	0.227303	0.231469	0.230768	0.547444	0.598529	0.761505	0.231163	0.23214	0.315183	0.237896	0.233651	0.227667
Mcm3	11.136	11.1476	11.1681	11.5507	11.6212	11.5944	11.7558	11.7462	11.7262	10.624	10.6614	10.6308
Gm24723	0	0	0	0	0	0	0	0	0	0	0	0
6720483E21Rik	0.714226	0.725965	0.795384	0.80282	0.647435	0.79259	0.725098	0.933061	0.723328	0.902528	0.73214	0.844162
Paqr8	7.53301	7.48515	7.39004	7.59993	7.71292	7.57824	8.11047	8.04933	8.16026	8.11856	8.22087	8.14122
Gm24171	0	0	0	0	0	0	0	0	0	0	0	0
Gm51618	-0.800713	-0.876614	-0.452958	-0.876163	-0.876946	-0.877219	-0.791678	-0.876312	-0.877035	-0.870134	-0.87563	-0.878326
Efhc1	10.3917	10.3707	10.4278	10.0333	10.0223	10.0625	8.65359	8.66435	8.50161	8.11634	8.17587	8.03963
Tram2	7.83426	7.95629	7.96012	8.12288	8.13087	8.17486	8.47845	8.42854	8.32172	8.79758	8.58951	8.54809
Tmem14a	7.14681	7.30574	7.15414	6.81247	6.95505	7.00769	6.97445	6.91915	7.1229	7.16818	7.16851	7.27142
Gm32947	-1.97733	-1.91069	-1.97547	-1.97459	-1.97549	-1.97581	-1.97527	-1.97476	-1.9756	-1.97189	-1.97399	-1.97714
Gm28836	-2.21289	-2.21168	-2.21188	-2.2114	-2.21189	-2.21206	-2.21177	-2.19402	-2.21195	-2.20994	-2.21107	-2.21278
Gsta3	3.18549	3.0614	2.89261	3.48551	3.05262	3.26813	3.19942	3.21316	3.23338	2.9567	2.91846	3.37272
Gm7094	2.29497	2.65873	2.81828	2.62422	2.77809	2.7276	2.26334	2.27082	2.32366	2.05852	2.04471	2.10049
Gm4956	0	0	0	0	0	0	0	0	0	0	0	0
Khdc1a	-2.21273	-2.2116	-2.21178	-2.21133	-2.21179	-2.19552	-2.21168	-2.21142	-2.21185	-2.20996	-2.21103	-2.21263
Khdc1c	0	0	0	0	0	0	0	0	0	0	0	0
Gm33147	0	0	0	0	0	0	0	0	0	0	0	0
Khdc1b	0	0	0	0	0	0	0	0	0	0	0	0
Kcnq5	7.97529	7.86616	8.1165	7.20689	7.14524	7.1963	7.54807	7.49515	7.4001	7.75149	7.71537	7.62837
LOC118567719	-0.726588	-0.569447	-0.645634	-0.724305	-0.504015	-0.725343	-0.724885	-0.642525	-0.646161	-0.721707	-0.72378	-0.726428
Rims1	4.90053	4.88314	5.19954	5.25986	5.10563	5.33225	5.22714	5.15922	5.12002	4.45966	4.67893	4.11965
Gm7759	0	0	0	0	0	0	0	0	0	0	0	0
Ppp1r14bl	-2.21284	-2.19453	-2.21185	-2.21138	-2.21186	-2.21203	-2.21174	-2.21147	-2.21191	-2.20994	-2.21106	-2.21273
Gm30442	-2.21284	-2.19453	-2.21185	-2.21138	-2.21186	-2.21203	-2.21174	-2.21147	-2.21191	-2.20994	-2.21106	-2.21273
Gm29506	0	0	0	0	0	0	0	0	0	0	0	0
LOC118567721	6.05582	6.11039	6.02355	4.98022	5.22211	5.26688	5.23247	5.33578	5.29614	4.76724	4.76064	4.73629
Mir30a	0	0	0	0	0	0	0	0	0	0	0	0
Mir30c-2	0	0	0	0	0	0	0	0	0	0	0	0
Ogfrl1	7.36921	7.3775	7.36427	7.63145	7.55707	7.54428	7.73673	7.71843	7.71794	8.02811	8.01177	8.1311
Gm19673	0	0	0	0	0	0	0	0	0	0	0	0
Gm28822	-1.97755	-1.97526	-1.97563	-1.90847	-1.97565	-1.97598	-1.97542	-1.9749	-1.97576	-1.97195	-1.97411	-1.97734
B3gat2	3.59962	3.70755	3.73103	3.32384	3.65801	3.64777	3.77256	3.26434	3.7269	3.60023	3.53863	3.56914
Smap1	10.3213	10.3907	10.2953	10.1895	10.1838	10.2495	10.2351	10.1821	10.2196	10.3757	10.2951	10.415
Gm53062	-1.69914	-1.69608	-1.74082	-1.7396	-1.74084	-1.74128	-1.74053	-1.69561	-1.74099	-1.7359	-1.73878	-1.7431
Sdhaf4	8.1224	8.18312	8.24009	8.23215	8.09964	8.10078	7.74987	7.72999	7.92599	8.13017	8.32218	8.22557
Fam135a	10.6374	10.637	10.654	10.5526	10.5321	10.5251	10.5869	10.6375	10.5505	10.5199	10.4276	10.4641
Col9a1	5.21492	5.23688	4.97058	6.04219	5.9828	6.00172	6.01851	5.74441	6.11342	6.23499	6.37035	6.03135
Col19a1	5.9716	5.77624	5.53359	5.78722	5.85393	5.65137	5.83846	5.9303	5.83537	5.54082	5.73976	5.77136
Gm26418	0	0	0	0	0	0	0	0	0	0	0	0
Lmbrd1	10.5055	10.452	10.5016	10.2334	10.2115	10.1519	10.2369	10.1897	10.3019	10.5578	10.5054	10.5664
Gm29414	0	0	0	0	0	0	0	0	0	0	0	0
Adgrb3	6.32988	6.21851	6.32731	5.4439	5.0875	5.27971	4.00773	4.44591	4.58994	3.67566	3.63176	3.64164
Gm20172	0	0	0	0	0	0	0	0	0	0	0	0
Gm22260	0	0	0	0	0	0	0	0	0	0	0	0
Gm25294	0	0	0	0	0	0	0	0	0	0	0	0
Gm9884	-1.51209	-1.33428	-1.50874	-1.44922	-1.50877	-1.50934	-1.50837	-1.50745	-1.50896	-1.50229	-1.50607	-1.51173
Gm39614	0	0	0	0	0	0	0	0	0	0	0	0
Gm31076	0	0	0	0	0	0	0	0	0	0	0	0
Gm31136	0	0	0	0	0	0	0	0	0	0	0	0
4931408C20Rik	-2.21292	-2.2117	-2.2119	-2.19377	-2.21191	-2.21208	-2.21178	-2.21151	-2.21196	-2.20993	-2.21108	-2.21281
Gm5524	0	0	0	0	0	0	0	0	0	0	0	0
Gm597	-2.21284	-2.19453	-2.21185	-2.21138	-2.21186	-2.21203	-2.21174	-2.21147	-2.21191	-2.20994	-2.21106	-2.21273
Gm45942	0	0	0	0	0	0	0	0	0	0	0	0
Gm6462	0	0	0	0	0	0	0	0	0	0	0	0
Mir6342	0	0	0	0	0	0	0	0	0	0	0	0
Gm31465	-1.97751	-1.97523	-1.97561	-1.94173	-1.97563	-1.97595	-1.9754	-1.9419	-1.97573	-1.97194	-1.97409	-1.97731
Gm31525	-1.97741	-1.94264	-1.97553	-1.97464	-1.97555	-1.97587	-1.97532	-1.94229	-1.97565	-1.97191	-1.97403	-1.97721
Gm39615	0	0	0	0	0	0	0	0	0	0	0	0
Gm31581	0	0	0	0	0	0	0	0	0	0	0	0
Gm46086	0	0	0	0	0	0	0	0	0	0	0	0
LOC115487655	0	0	0	0	0	0	0	0	0	0	0	0
Phf3	12.1592	12.1303	12.1386	11.9283	11.9097	11.9114	11.8259	11.826	11.7614	11.8322	11.7795	11.7011
Ptp4a1	7.69051	7.66735	7.68829	7.85824	7.91437	7.88491	7.92367	7.7942	7.85588	7.80923	7.90102	7.98649
LOC115487084	1.49418	1.29523	1.44772	1.59416	1.37363	1.84522	1.51917	1.45473	1.63964	1.39934	1.2993	1.76837
Gm29669	-1.97719	-1.975	-1.91222	-1.9745	-1.97538	-1.97569	-1.97516	-1.97466	-1.97548	-1.97185	-1.97391	-1.97699
Gm28644	-1.97723	-1.97503	-1.94364	-1.97452	-1.97541	-1.97573	-1.94344	-1.97469	-1.97551	-1.97186	-1.97393	-1.97703
4931428L18Rik	-2.21273	-2.2116	-2.21178	-2.21133	-2.21179	-2.19552	-2.21168	-2.21142	-2.21185	-2.20996	-2.21103	-2.21263
Lgsn	0	0	0	0	0	0	0	0	0	0	0	0
Dnaaf6	-2.21278	-2.21162	-2.19505	-2.21135	-2.21182	-2.21199	-2.21171	-2.21144	-2.21188	-2.20995	-2.21104	-2.21268
Gm26145	0	0	0	0	0	0	0	0	0	0	0	0
Gm4850	0	0	0	0	0	0	0	0	0	0	0	0
LOC115487662	0	0	0	0	0	0	0	0	0	0	0	0
Gm23032	0	0	0	0	0	0	0	0	0	0	0	0
Gm51754	0	0	0	0	0	0	0	0	0	0	0	0
Khdrbs2	3.39051	3.43959	3.74857	4.44585	4.02727	4.65074	4.7144	4.46285	4.32561	3.51372	3.52739	3.86034
Gm25814	0	0	0	0	0	0	0	0	0	0	0	0
Gm9839	-2.21292	-2.2117	-2.2119	-2.19377	-2.21191	-2.21208	-2.21178	-2.21151	-2.21196	-2.20993	-2.21108	-2.21281
Gm5415	-1.97764	-1.97532	-1.9757	-1.97479	-1.97572	-1.97606	-1.97549	-1.94143	-1.97583	-1.97197	-1.94063	-1.97743
Gm24732	0	0	0	0	0	0	0	0	0	0	0	0
Gm39616	0	0	0	0	0	0	0	0	0	0	0	0
Gm24901	0	0	0	0	0	0	0	0	0	0	0	0
Gm39617	0	0	0	0	0	0	0	0	0	0	0	0
Gm25792	0	0	0	0	0	0	0	0	0	0	0	0
Gm23453	0	0	0	0	0	0	0	0	0	0	0	0
Prim2	9.6968	9.66683	9.68234	9.7411	9.75139	9.66876	9.77434	9.81959	9.93273	9.135	9.09161	9.09898
1700001G17Rik	2.16859	2.17199	2.25844	1.74298	1.80925	1.73347	1.9451	2.01465	1.80815	1.76497	1.96509	1.85652
Gm32229	0.864292	0.625462	0.892958	0.628367	0.542843	0.621571	0.769607	0.544407	0.542622	0.550833	0.546092	0.921456
Rab23	11.1307	11.1244	11.1053	10.7248	10.736	10.7116	10.921	10.9544	10.9372	10.9666	10.8724	10.947
Bag2	11.1283	11.1476	11.1067	10.9402	11.0137	10.9829	10.8882	10.7758	10.8653	9.98486	10.0843	10.0697
Zfp451	9.99357	9.98049	10.0047	9.8162	9.8433	9.85678	9.86068	9.99199	9.83815	9.84151	9.87283	9.74279
Gm15455	0.914825	0.811358	0.80824	0.815813	0.657059	0.733692	0.942088	0.883938	0.874596	0.665267	0.743911	0.653568
Bend6	8.09288	8.10149	7.98263	7.51554	7.67892	7.44754	7.49858	7.49003	7.43827	7.44657	7.29189	7.41009
Gm38471	0.359861	0.363513	0.510993	0.586694	0.439511	0.43791	0.579468	0.584866	0.438986	0.458542	0.447237	0.431422
Dst	13.4107	13.4354	13.4029	12.8862	12.8626	12.8094	13.0603	13.0267	12.9707	13.1461	12.9671	12.9294
LOC118567732	3.22164	3.21968	3.35242	3.15389	3.08425	3.11757	2.84375	2.73485	2.7798	2.55701	2.53272	2.63168
Mir6896	0	0	0	0	0	0	0	0	0	0	0	0
Gm51742	-1.45546	-1.50736	-1.50799	-1.50646	-1.50802	-1.50857	-1.34039	-1.50676	-1.5082	-1.50179	-1.50542	-1.51087
Gm26788	-1.2819	-1.27711	-1.2779	-1.13764	-1.27794	-1.20944	-1.20827	-1.27637	-1.27816	-1.2702	-1.20553	-1.28147
Gm3052	4.38983	4.23593	4.11087	3.46876	4.05068	4.2066	3.69568	4.04752	3.80755	3.34021	3.29803	3.35347
LOC118567733	9.13426	9.16615	9.13874	8.7361	8.61686	8.67625	8.44271	8.36187	8.24127	7.21259	7.28333	7.21576
Mir5103	0	0	0	0	0	0	0	0	0	0	0	0
n-TEttc1	0	0	0	0	0	0	0	0	0	0	0	0
Ccdc115	7.75167	7.74955	7.79209	7.84572	8.00701	7.98157	8.06526	8.21471	8.16555	8.2312	8.35507	8.32289
Imp4	9.86003	9.90579	9.91012	9.71391	9.82325	9.706	9.92343	9.949	9.99002	9.70349	9.81406	9.85296
Gm32504	0	0	0	0	0	0	0	0	0	0	0	0
Ptpn18	4.34532	4.64956	4.39657	3.88122	3.48542	3.79901	3.76723	4.08058	4.01406	4.65589	4.58675	4.4494
LOC118567734	-0.325597	-0.323001	-0.165984	-0.322376	-0.32346	-0.243182	-0.24063	-0.322583	-0.323584	-0.318975	0.0543622	-0.17866
4930568A12Rik	1.71761	1.55067	1.80932	2.17636	1.80897	2.00929	1.38596	1.47457	1.38457	1.4009	1.39149	1.45676
Gm32566	-2.21277	-2.21161	-2.2118	-2.21135	-2.21181	-2.21198	-2.2117	-2.21143	-2.19522	-2.20995	-2.21104	-2.21266
Prss39	-1.31806	-1.31349	-1.31424	-1.31242	-1.31427	-0.994946	-1.31381	-1.31277	-1.31449	-1.30688	-1.31119	-1.31765
Cfc1	0	0	0	0	0	0	0	0	0	0	0	0
Prss40	-2.21289	-2.21168	-2.21188	-2.2114	-2.21189	-2.21206	-2.21177	-2.19402	-2.21195	-2.20994	-2.21107	-2.21278
Amer3	-1.97727	-1.97506	-1.97542	-1.97455	-1.97544	-1.94384	-1.97522	-1.9428	-1.97554	-1.97187	-1.97395	-1.97707
AA619741	0	0	0	0	0	0	0	0	0	0	0	0
Gm38647	0	0	0	0	0	0	0	0	0	0	0	0
Arhgef4	7.60107	7.64527	7.71292	7.12646	7.14291	7.31421	7.49992	7.56323	7.57679	7.62431	7.5675	7.74488
Gm32920	-1.28159	-1.00267	-1.27763	-1.27575	-1.27766	-1.27834	-1.27719	-1.20757	-1.27789	-1.27	-1.27447	-1.28116
Gm32790	1.08992	0.912513	1.23089	0.991157	0.983179	0.980394	1.05365	0.833423	0.982266	1.01612	0.919178	0.827608
Fam168b	12.7129	12.7082	12.7103	12.7882	12.7734	12.8172	12.752	12.7373	12.7446	12.8858	12.8336	12.8187
Plekhb2	11.3075	11.3474	11.346	11.1253	11.1958	11.1642	11.1437	11.1687	11.1648	11.1463	11.1127	11.1616
LOC118567735	0	0	0	0	0	0	0	0	0	0	0	0
Gm25096	0	0	0	0	0	0	0	0	0	0	0	0
Gm25634	0	0	0	0	0	0	0	0	0	0	0	0
1110002O04Rik	-0.461646	-0.300069	-0.459702	-0.374109	-0.459721	-0.111265	-0.45948	-0.458931	-0.459833	-0.36101	-0.458078	-0.385659
Gm33176	-1.97764	-1.97532	-1.9757	-1.97479	-1.97572	-1.97606	-1.97549	-1.94143	-1.97583	-1.97197	-1.94063	-1.97743
Gm39622	-1.97813	-1.97566	-1.97607	-1.97509	-1.97609	-1.97644	-1.97584	-1.93967	-1.9762	-1.9365	-1.97443	-1.97791
Gm33222	-1.97705	-1.97491	-1.97526	-1.97441	-1.97528	-1.91361	-1.97506	-1.97457	-1.97538	-1.97181	-1.97383	-1.97686
Gm39623	-1.97691	-1.97481	-1.97515	-1.97432	-1.97517	-1.97547	-1.94458	-1.97448	-1.97527	-1.97177	-1.97375	-1.94634
Gm39624	-2.21278	-2.21162	-2.21181	-2.21135	-2.19508	-2.21199	-2.21171	-2.21144	-2.21188	-2.20995	-2.21104	-2.21268
Hs6st1	10.5383	10.6159	10.5548	11.0306	11.0343	11.0226	11.2647	11.2714	11.2224	11.462	11.5789	11.5338
LOC118567736	3.80719	4.27517	4.07871	4.73505	4.41686	3.94127	4.70489	4.65777	4.645	4.73337	4.41553	4.5086
Gm33280	3.47483	3.17704	3.36762	3.18907	3.16819	3.21381	3.46072	3.43311	3.05023	4.06447	3.45633	3.7974
Uggt1	13.4954	13.4985	13.5003	13.242	13.2017	13.2265	13.3982	13.4072	13.3773	13.2139	13.1709	13.1089
Mir6897	0	0	0	0	0	0	0	0	0	0	0	0
Gm39625	-1.40156	-1.39778	-1.5076	-1.5061	-1.50763	-1.50817	-1.50725	-1.50639	-1.5078	-1.50152	-1.50508	-1.51041
Neurl3	4.36403	4.38925	4.49271	3.29734	3.12917	3.52274	3.64357	3.70841	3.63416	4.47774	4.60601	4.59963
Arid5a	10.2088	10.1505	10.2223	9.45852	9.47319	9.53866	9.06289	9.17424	9.11368	8.60167	8.65841	8.59574
Kansl3	11.4494	11.5017	11.4754	11.1923	11.1806	11.1742	11.1647	11.2292	11.2096	11.0826	11.0872	11.0421
Mir6898	0	0	0	0	0	0	0	0	0	0	0	0
Fer1l5	-1.45526	-1.50747	-1.45201	-1.45048	-1.50814	-1.5087	-1.45166	-1.50687	-1.50832	-1.50187	-1.50552	-1.511
Lman2l	8.66765	8.58726	8.6596	9.09648	9.19486	9.11743	9.24315	9.17183	9.21891	9.25607	9.28845	9.27201
Gm33401	-2.21292	-2.2117	-2.2119	-2.19377	-2.21191	-2.21208	-2.21178	-2.21151	-2.21196	-2.20993	-2.21108	-2.21281
Gm33454	2.36879	2.33163	2.52167	2.47608	2.82551	3.11586	2.63815	2.88975	2.32549	2.59254	2.26781	2.69267
Cnnm4	9.87383	9.87049	9.80581	9.21773	9.11396	9.28564	9.27935	9.22426	9.18494	8.77767	8.74708	8.72042
Cnnm3	7.96298	8.09362	8.05182	7.9478	7.98234	7.89531	8.03529	8.03505	8.04132	8.41057	8.47234	8.54747
Ankrd23	6.86247	6.78212	6.81359	6.68131	6.65778	6.34658	6.47875	6.60111	6.42115	6.64762	6.58566	6.60154
Ankrd39	7.13462	7.38108	7.1764	7.31019	7.18167	7.36208	7.16875	7.19663	7.11841	7.3957	7.49723	7.54122
Sema4c	9.40701	9.45126	9.46857	9.52147	9.55839	9.50676	9.71201	9.72914	9.68465	9.58873	9.74267	9.76291
Fam178b	2.78848	2.8364	2.98353	3.26653	3.58439	2.70412	2.88758	2.84404	2.50162	2.77754	2.73758	3.14731
Cox5b	9.77417	9.78471	9.71566	9.92032	9.79364	9.74287	9.78056	9.80325	9.85116	9.59181	9.63231	9.66575
Actr1b	12.197	12.2077	12.1332	12.2399	12.277	12.2619	12.1698	12.1958	12.1927	12.1246	12.1529	12.1629
4933424G06Rik	1.65893	1.64224	1.57653	1.70881	1.57627	1.37036	1.51558	1.45218	1.37179	1.48106	1.2994	1.42975
Gm33533	-1.00406	-0.923576	-0.9968	-1.07007	-0.996871	-0.998145	-1.07166	-1.07047	-1.07244	-1.06369	-1.06865	-1.07397
Zap70	3.30895	3.35357	3.02969	3.09955	3.0292	2.87528	3.1642	2.65953	2.64623	2.63018	2.52371	2.73978
Tmem131	12.4487	12.4699	12.4143	11.9468	11.9551	11.9135	12.0278	12.0032	11.9368	12.0558	11.9819	11.9298
Vwa3b	6.31999	6.48831	6.42732	6.51073	6.64519	6.58577	5.57641	5.38392	5.66163	4.61094	4.32514	4.35587
Gm37020	-1.69986	-1.74006	-1.74055	-1.73936	-1.74057	-1.741	-1.74027	-1.73959	-1.65434	-1.73574	-1.73856	-1.74277
Cnga3	3.83138	3.72983	3.93386	3.29329	3.26712	3.25793	3.1754	3.13532	3.30958	2.6881	2.82973	2.63466
Inpp4a	9.16069	9.15656	9.18064	9.03958	9.02309	8.8974	8.91895	8.90332	8.8696	9.11116	9.13344	9.1073
4930439A04Rik	-1.97876	-1.97611	-1.97654	-1.97549	-1.97657	-1.97695	-1.9763	-1.9757	-1.97669	-1.89563	-1.97478	-1.97852
Coa5	11.0164	11.0671	11.0665	11.3629	11.3177	11.3303	11.4781	11.4616	11.4513	11.67	11.5886	11.6214
Unc50	10.0156	9.93593	9.94314	10.0893	10.0982	10.1357	10.0443	9.94413	10.0995	10.012	10.096	10.1848
Mgat4a	7.33589	7.15884	7.0834	6.53691	6.68844	6.60716	6.91194	6.85473	6.6557	7.28784	7.25817	7.1498
4930594C11Rik	-1.2808	-1.27618	-1.27694	-1.2751	-1.27697	-1.07688	-1.27651	-1.20854	-1.21027	-1.26949	-1.27385	-1.28039
Gm39627	0	0	0	0	0	0	0	0	0	0	0	0
Cracdl	5.1856	5.26904	5.13866	4.77394	5.05025	4.85747	4.69378	4.68931	4.57178	3.77186	4.02392	3.78046
4930556I23Rik	0	0	0	0	0	0	0	0	0	0	0	0
4930470B04Rik	-2.21281	-2.21164	-2.21183	-2.21137	-2.21184	-2.21201	-2.19476	-2.21146	-2.2119	-2.20995	-2.21105	-2.21271
Gm39628	-1.97712	-1.97496	-1.94403	-1.97445	-1.97533	-1.94436	-1.97511	-1.97462	-1.97543	-1.97183	-1.97387	-1.97692
Tsga10	7.48657	7.31029	7.2578	7.1861	7.16923	7.22239	6.40569	6.41889	6.36577	6.68077	6.98205	6.56809
Lipt1	6.62693	6.53655	6.64077	6.2974	6.77306	6.42194	6.5918	6.59211	6.51064	6.74826	6.60581	6.59142
Mitd1	9.93212	9.94661	10.0136	10.0983	10.004	9.92474	9.98558	9.97333	9.88227	9.04475	8.88076	8.94252
Mrpl30	10.4061	10.3668	10.3625	10.497	10.3344	10.4305	10.5277	10.5526	10.5711	10.2733	10.3413	10.3107
Lyg2	-1.28113	-1.27645	-1.27722	-1.27537	-1.27726	-1.14276	-1.27679	-1.14055	-1.20989	-1.2697	-1.2741	-1.28071
Lyg1	-1.01556	-0.934796	-0.937378	-1.0817	-1.08383	-1.00963	-1.0833	-1.0821	-1.08407	-1.07533	-1.08028	-1.08577
Txndc9	10.8425	10.7733	10.8258	10.7936	10.8133	10.8401	10.8136	10.7699	10.853	10.7967	10.7453	10.7428
Eif5b	12.6483	12.7033	12.6776	12.5148	12.4906	12.5684	12.4854	12.4915	12.4549	12.4373	12.3527	12.3466
Gm34448	0.218442	0.30192	0.300078	0.222798	0.504071	0.370291	0.443047	0.378735	0.299467	0.22741	0.223799	0.359971
Rev1	9.81739	9.75255	9.79711	9.72642	9.73852	9.69861	9.81462	9.74515	9.81133	9.67428	9.64059	9.62624
Gm5099	0.208641	0.530194	0.0106862	-0.0745168	-0.0759682	-0.0764751	-0.0756102	-0.0747935	0.0100512	-0.0699845	-0.07353	-0.0785335
Aff3	9.71611	9.76571	9.82895	9.5634	9.58117	9.64912	9.65991	9.6072	9.62871	9.37472	9.44595	9.37632
Gm16150	3.13646	2.72118	2.60312	2.62007	2.90192	2.65252	2.71758	2.34705	2.41083	2.79602	2.63179	2.77072
Gm16152	0.162085	0.315572	0.439919	0.31966	0.312573	0.164236	0.31432	0.165776	0.240838	0.170223	0.324484	0.162361
Gm34596	0.157929	0.168303	0.237766	0.244648	0.237628	0.30029	0.0901522	0.169978	0.165972	0.18444	0.0919651	0.0876236
LOC115487659	0	0	0	0	0	0	0	0	0	0	0	0
Lonrf2	6.84067	6.64626	6.82782	6.68276	6.52987	6.60019	6.9411	6.84349	7.0158	7.05714	7.14481	7.0761
Chst10	6.20897	6.21005	6.1387	6.23578	6.22926	6.23798	6.62585	6.86088	6.70791	7.24659	7.35932	7.37006
Nms	0	0	0	0	0	0	0	0	0	0	0	0
Gm35171	0	0	0	0	0	0	0	0	0	0	0	0
Pdcl3	11.0439	10.9997	11.0069	11.0276	11.1039	11.0813	11.1288	11.1166	11.1665	11.0872	11.0974	11.1237
Gm35222	0	0	0	0	0	0	0	0	0	0	0	0
Mir6349	0	0	0	0	0	0	0	0	0	0	0	0
Npas2	6.53403	6.34336	6.57609	6.48466	6.56647	6.54057	6.38828	6.52405	6.61991	6.53355	6.44439	6.46116
LOC118567737	-1.9768	-1.97473	-1.97507	-1.97425	-1.97509	-1.94548	-1.97488	-1.97441	-1.97518	-1.97174	-1.97369	-1.94671
Rpl31	6.57203	6.7773	6.60677	7.05699	7.11367	7.031	7.38905	7.08894	7.32962	7.37425	7.47358	7.50606
Tbc1d8	7.41791	7.47523	7.49097	7.3745	7.46222	7.20462	7.44684	7.37533	7.56288	6.22048	6.4379	6.61665
Gm24826	0	0	0	0	0	0	0	0	0	0	0	0
LOC118567738	4.76543	4.94594	4.88968	4.35225	4.28487	4.46629	4.39462	4.11316	4.20793	4.87437	4.70601	4.88928
Cnot11	9.84264	9.8409	9.81828	9.84782	9.91431	9.91728	9.92476	9.92338	10.0051	9.94154	9.90081	9.94989
Snord89	-0.260423	-0.459633	-0.38182	-0.377875	-0.460012	-0.460324	-0.307897	-0.459286	-0.382358	-0.456294	-0.458504	-0.321507
Rnf149	10.1469	10.2108	10.1221	10.1352	10.0888	10.1337	10.2467	10.2692	10.2153	10.408	10.3917	10.4112
LOC115485772	0	0	0	0	0	0	0	0	0	0	0	0
Gm51620	0	0	0	0	0	0	0	0	0	0	0	0
Creg2	2.89538	2.83197	2.67562	2.45365	2.44004	2.76711	2.30093	2.57841	2.37047	3.0159	2.90851	2.47642
D930019O06Rik	-1.9773	-1.97508	-1.97545	-1.9425	-1.97547	-1.94372	-1.97524	-1.97474	-1.97557	-1.97188	-1.97397	-1.9771
Rfx8	1.23986	1.3971	1.1728	1.25736	1.45616	1.24942	1.39518	1.58584	1.51429	1.43732	1.41076	1.30941
Gm3646	-1.03749	-1.10504	-0.958614	-1.10382	-0.89213	-1.10669	-1.10541	-1.10422	-1.10619	-1.09747	-1.10241	-1.10839
1700066B17Rik	-1.69979	-1.74008	-1.74057	-1.73938	-1.74059	-1.69775	-1.69702	-1.73961	-1.74073	-1.73575	-1.73858	-1.7428
Gm35600	0	0	0	0	0	0	0	0	0	0	0	0
Map4k4	13.41	13.4426	13.4107	13.403	13.3893	13.4233	13.4339	13.416	13.3937	13.1034	13.1022	13.0566
Gm16894	0.698371	0.859943	0.925705	0.704714	0.782546	0.853822	0.783832	0.933864	0.702335	1.10971	0.942856	0.842586
Il1r2	2.89046	2.92732	3.38138	3.4081	3.56868	3.48714	3.50496	3.40292	3.41801	3.44626	3.13209	3.00884
Gm35741	0	0	0	0	0	0	0	0	0	0	0	0
Il1r1	10.7909	10.795	10.8037	10.7806	10.8386	10.8798	10.6334	10.6666	10.6698	10.5662	10.5845	10.4112
Il1rl2	7.99484	8.03804	7.91893	8.81432	8.76668	8.73943	9.12041	9.03198	9.12688	8.67502	8.67668	8.66718
Il1rl1	10.4968	10.4208	10.3861	10.6688	10.7104	10.557	11.0196	10.9966	11.0227	11.292	11.1984	11.2463
Il18r1	1.09205	1.18132	1.38905	1.33457	1.38879	1.55592	1.18027	1.63018	1.32229	1.20335	1.10268	1.09266
Il18rap	6.85679	6.996	6.80678	6.53384	6.76878	6.51725	6.7506	6.80178	6.98655	6.18402	6.29555	5.98104
Gm35801	0	0	0	0	0	0	0	0	0	0	0	0
Slc9a4	-0.998916	-0.990135	-1.06748	-1.06538	-0.99169	-0.99297	-1.06699	-0.915544	-1.06777	-1.05895	-1.06395	-1.06922
LOC118567739	0	0	0	0	0	0	0	0	0	0	0	0
Slc9a2	2.26386	2.44202	2.36061	3.06408	3.15317	3.17847	3.12293	3.01576	3.07317	2.40114	2.37708	2.48201
Gm37915	-0.133021	-0.130274	0.152488	-0.0477113	-0.0519846	-0.0534746	-0.0509314	-0.12983	-0.0524732	-0.0342974	-0.0448001	-0.0595131
Mfsd9	7.85645	7.87068	7.95707	7.94652	7.82497	7.81859	7.70655	7.89847	7.72777	7.84127	7.77847	7.82197
Tmem182	1.05748	1.21507	1.44539	1.22121	1.14208	1.13919	1.14412	1.14878	0.988911	1.32723	0.993536	1.12745
4930448I06Rik	0	0	0	0	0	0	0	0	0	0	0	0
LOC118567740	0	0	0	0	0	0	0	0	0	0	0	0
Gm39631	0	0	0	0	0	0	0	0	0	0	0	0
Gm35935	0	0	0	0	0	0	0	0	0	0	0	0
Gm29260	-0.88883	-0.732206	-0.887471	-0.728376	-0.735015	-0.887723	-0.807333	-0.886931	-0.887563	-0.881001	-0.886334	-0.888688
Gm28175	1.10712	1.26207	1.11214	1.45944	1.18768	1.54357	1.32763	1.26523	1.18705	1.36844	1.27237	1.41979
Gm46088	0	0	0	0	0	0	0	0	0	0	0	0
Gm36678	0	0	0	0	0	0	0	0	0	0	0	0
LOC118567741	0	0	0	0	0	0	0	0	0	0	0	0
Gm46089	0	0	0	0	0	0	0	0	0	0	0	0
Gm36822	0	0	0	0	0	0	0	0	0	0	0	0
Pantr1	3.17736	3.22454	3.09598	3.58114	3.63243	3.85757	3.63972	3.65631	3.9526	3.57335	3.7205	3.54239
Gm46091	-1.28158	-1.1398	-1.27762	-1.27574	-1.27765	-1.20981	-1.20866	-1.2761	-1.27788	-1.26999	-1.20594	-1.28115
Pou3f3	5.86883	6.26145	6.16413	7.00844	6.96355	7.04436	7.32926	7.2811	7.29543	6.29656	6.35538	6.65129
2900092D14Rik	2.83349	2.86293	3.12613	3.6253	3.55602	3.6905	3.9803	3.82767	3.9667	3.33113	3.02784	3.38233
Pantr2	-1.45502	-1.5076	-1.50825	-1.39371	-1.50828	-1.50884	-1.50788	-1.507	-1.45196	-1.50196	-1.50564	-1.51116
Dalir	0	0	0	0	0	0	0	0	0	0	0	0
LOC118567742	0	0	0	0	0	0	0	0	0	0	0	0
Mrps9	9.61076	9.63547	9.63999	9.73198	9.70948	9.64667	9.687	9.62783	9.67424	9.62376	9.60398	9.65026
Gm23126	0	0	0	0	0	0	0	0	0	0	0	0
Gm39633	0.904903	1.16173	0.934469	0.740365	0.571136	0.570388	0.571665	0.659196	0.654292	0.579975	0.574736	0.567352
Gpr45	0.687227	0.842146	0.838069	0.620373	0.901379	0.7673	0.840362	0.776222	0.618207	0.801808	0.621697	0.688273
Tgfbrap1	9.85814	9.9307	9.85299	10.0672	10.0826	10.0713	10.114	10.163	10.1104	10.2045	10.341	10.2272
Gm28782	0.321803	0.266468	0.264682	0.269021	0.335826	0.398576	0.188286	0.341577	0.187798	0.282926	0.347771	0.185576
8430432A02Rik	2.45778	2.55538	2.30147	2.6727	2.36866	2.48544	2.70511	2.50502	2.48941	2.49392	2.95759	2.56523
AI597479	8.86316	8.92079	8.97524	9.0463	9.19954	9.07897	9.22842	9.19092	9.25153	9.56517	9.48662	9.46948
Fhl2	10.4918	10.5059	10.4204	10.7997	10.8372	10.8335	11.103	11.0894	11.0955	11.0021	11.0714	11.1275
Gm29040	-0.0755373	0.0857942	-0.0730184	-0.0717773	-0.0730432	0.00635283	0.00899291	-0.0720189	-0.073188	0.192231	0.0153523	0.253577
LOC115487086	0	0	0	0	0	0	0	0	0	0	0	0
Nck2	10.2316	10.2616	10.1782	10.212	10.1494	10.1293	9.94039	9.97822	9.9645	9.73301	9.82947	9.75028
Gm38628	-0.260442	-0.331851	-0.332268	-0.247965	-0.0448609	-0.112473	-0.176342	-0.331452	-0.332406	-0.328009	-0.330551	-0.334107
Gm30634	-1.97726	-1.94318	-1.97541	-1.97454	-1.94356	-1.97575	-1.97521	-1.97471	-1.97554	-1.97187	-1.97395	-1.97706
Ecrg4	9.55734	9.59522	9.62074	9.68382	9.75162	9.70219	9.40583	9.42279	9.49619	10.0053	9.98196	10.1183
Uxs1	10.4979	10.5262	10.4428	10.3285	10.3659	10.3929	10.2744	10.2804	10.3116	10.3495	10.3517	10.3954
Tpp2	12.4354	12.3957	12.4126	12.1879	12.2584	12.2521	12.1794	12.1914	12.1796	11.8741	11.7898	11.7981
Mettl21c	-1.21435	-1.2758	-1.27655	-1.20873	-1.27659	-1.27724	-1.27613	-1.20907	-1.21079	-1.26921	-1.27351	-1.21394
Gm8251	2.73107	2.72645	2.44847	2.35954	2.44805	2.21622	2.22518	2.16651	2.15451	2.04464	1.93891	1.92053
Tex30	8.82758	8.85491	8.8426	8.45601	8.51084	8.42139	8.11521	8.0088	8.20057	7.56511	7.3788	7.44864
Poglut2	10.4417	10.3727	10.3999	10.5128	10.5782	10.504	10.4325	10.48	10.5232	10.6008	10.5697	10.5484
Bivm	8.96918	8.86576	8.87232	8.91168	8.97736	8.96646	9.12529	9.27401	9.20617	9.36107	9.36245	9.30419
Ercc5	10.7833	10.8044	10.7945	10.6427	10.6625	10.6664	10.8033	10.8237	10.8044	10.7977	10.7147	10.7044
Mettl21e	0.0469147	0.0640733	-0.0934426	-0.00882944	-0.0934666	0.250576	-0.0931645	-0.0924747	-0.0137115	-0.0883922	0.0730707	-0.0956254
Gm28893	-1.51198	-1.50799	-1.50865	-1.50707	-1.50868	-1.45158	-1.39294	-1.50737	-1.50887	-1.50223	-1.44832	-1.51162
Gm39635	1.89831	1.99286	2.05834	2.07071	2.24224	2.11812	2.06121	1.92007	2.24016	2.25222	2.73843	2.31119
Gulp1	9.18626	9.19943	9.1265	9.82815	9.91069	9.83518	9.72371	9.81365	9.83669	10.645	10.68	10.7359
4930521E06Rik	0.650878	0.559124	0.618923	0.418245	0.334436	0.411898	0.414699	0.335738	0.334252	0.341095	0.42145	0.473666
Col3a1	17.3649	17.3708	17.3652	17.5829	17.5783	17.6026	17.6105	17.6362	17.5975	18.4324	18.4648	18.4435
Col5a2	17.3164	17.3183	17.3026	17.279	17.2521	17.2872	17.4075	17.402	17.3754	17.9118	17.8896	17.8829
Gm39637	4.22188	3.94332	4.26033	4.32458	4.25966	4.24786	4.20326	4.37789	4.57535	4.32717	4.34762	4.41647
Gm23216	0	0	0	0	0	0	0	0	0	0	0	0
Gm51621	0.477273	0.357347	0.355475	0.277926	0.276386	0.353766	0.563218	0.434494	0.558903	0.282761	0.278975	0.347205
Gm23974	0	0	0	0	0	0	0	0	0	0	0	0
Wdr75	10.6446	10.5979	10.6565	10.6493	10.6299	10.5825	10.7976	10.8082	10.81	10.6803	10.6372	10.6485
Gm30900	0.145351	0.0778087	0.153949	0.0785301	0.290855	0.222536	0.293152	0.157363	0.0771374	0.171782	0.161137	0.146252
Slc40a1	8.23554	8.07426	8.21544	9.9811	9.91166	9.87402	9.98425	10.0025	9.98035	9.86424	9.81635	9.86289
Stk-ps2	-1.74352	-1.74043	-1.74094	-1.73971	-1.60686	-1.74141	-1.74065	-1.73995	-1.74111	-1.73596	-1.73888	-1.74324
Dnah7b	9.09168	9.03446	8.97008	8.38445	8.31333	8.35487	6.91382	6.89091	6.9251	6.80774	6.70822	6.34122
Gm31046	-1.45575	-1.5072	-1.50783	-1.50631	-1.34203	-1.50841	-1.50747	-1.50661	-1.50804	-1.50168	-1.50528	-1.51068
n-R5s211	0	0	0	0	0	0	0	0	0	0	0	0
Dnah7c	5.29825	4.79787	5.12559	4.92574	5.14011	4.82656	3.81046	3.97611	3.74672	3.57709	3.53173	3.7568
Slc39a10	10.2929	10.3053	10.2623	10.077	10.1663	10.1686	10.05	10.1472	10.0833	10.4134	10.3377	10.3735
Gm39638	-2.21278	-2.21162	-2.21181	-2.21135	-2.19508	-2.21199	-2.21171	-2.21144	-2.21188	-2.20995	-2.21104	-2.21268
Gm39639	-1.97718	-1.975	-1.97536	-1.97449	-1.9123	-1.97569	-1.97515	-1.97466	-1.97548	-1.97185	-1.9739	-1.97698
Mir6350	0	0	0	0	0	0	0	0	0	0	0	0
C230029F24Rik	0	0	0	0	0	0	0	0	0	0	0	0
Gm39640	0	0	0	0	0	0	0	0	0	0	0	0
Gm28321	1.69288	1.43302	1.67627	1.57337	1.42935	1.42633	1.3583	1.63192	1.35612	1.38177	1.36697	1.53713
Tmeff2	8.66574	8.70817	8.6619	8.16271	8.30374	8.2343	8.42463	8.57312	8.50675	9.20446	9.05749	9.21634
9330175M20Rik	0.929347	1.09136	1.15685	1.0961	1.08787	0.933409	1.01538	1.09454	1.01338	1.34166	1.1017	1.36009
Cavin2	11.8293	11.8626	11.8592	11.6126	11.7262	11.6524	12.1141	12.1259	12.1344	12.6431	12.6677	12.6493
Nabp1	11.1705	11.1438	11.1093	10.7232	10.6754	10.6733	10.6116	10.651	10.5986	10.534	10.493	10.5371
Gm17767	0.807707	0.751621	0.669798	0.75459	0.891915	1.01139	0.670268	0.90022	0.669521	0.855666	0.673238	1.04466
Gm31636	0	0	0	0	0	0	0	0	0	0	0	0
Myo1b	11.7545	11.7594	11.7469	11.6269	11.6458	11.656	11.6402	11.5958	11.5895	11.3704	11.3307	11.3057
Gm33795	-0.526534	-0.707901	-0.709476	-0.788075	-0.709552	-0.789065	-0.788628	-0.788215	-0.788893	-0.7841	-0.70299	-0.7901
Stat4	1.46091	1.4881	1.33869	1.8928	1.6676	1.60448	1.4861	1.34365	1.25721	1.52983	1.34911	1.25183
Gm31812	3.50145	3.02656	3.62867	3.09104	3.11673	3.10834	2.96894	3.13612	3.24656	2.98321	2.73846	2.75808
Stat1	11.8244	11.7667	11.7987	13.0052	12.8554	12.5833	13.0565	13.1073	12.8779	11.6495	11.6337	11.7822
Gls	11.1876	11.2405	11.1787	11.6082	11.5439	11.5728	11.6876	11.6349	11.6198	11.8578	11.7975	11.8326
Gm31867	-2.21273	-2.2116	-2.21178	-2.21133	-2.21179	-2.19552	-2.21168	-2.21142	-2.21185	-2.20996	-2.21103	-2.21263
Gm31955	-1.97781	-1.97544	-1.97583	-1.97489	-1.97585	-1.97619	-1.97561	-1.97507	-1.97596	-1.97202	-1.90579	-1.97759
Gm23460	0	0	0	0	0	0	0	0	0	0	0	0
Nab1	10.6055	10.5892	10.5685	10.8449	10.8653	10.8519	10.8467	10.8562	10.8064	10.8339	10.7704	10.8245
Gm53065	-0.191852	-0.248974	-0.328838	-0.246606	-0.328857	-0.180733	-0.328614	-0.328061	-0.179128	-0.324778	-0.327202	-0.127367
Gm28178	-0.970079	-0.954781	-0.957361	-1.10129	-1.1034	-1.10414	-1.10287	-1.10169	-1.10364	-1.09499	-1.09989	-1.10573
Nemp2	5.80721	5.637	5.95445	6.23064	6.42973	6.45712	6.4419	6.46022	6.40562	6.33631	6.2852	6.55293
Mfsd6	8.22761	8.13491	8.18837	7.57776	7.65466	7.56349	7.7182	7.69525	7.63935	8.19219	8.15002	7.99372
Inpp1	10.0438	9.96885	10.0421	9.42174	9.60102	9.43601	9.69488	9.72259	9.64887	9.66343	9.65488	9.71202
Hibch	9.30195	9.26026	9.30992	9.03988	8.96872	9.12052	8.99676	8.94194	8.93588	9.0618	9.09579	9.19553
1700019D03Rik	1.49616	1.29588	1.29455	1.71871	1.51854	1.63895	1.81229	1.71547	1.37407	1.40075	1.6059	1.28868
Mstn	3.31136	3.42755	3.20469	4.94635	5.06753	4.97776	4.12099	4.27135	4.37757	3.50677	3.79969	3.37942
1700019A02Rik	-1.97654	-1.97455	-1.97488	-1.97409	-1.97489	-1.97518	-1.97469	-1.97424	-1.97499	-1.97167	-1.97355	-1.91876
Pms1	7.15087	6.9742	6.85845	7.37717	7.15603	7.21782	7.2362	7.44643	7.3935	7.63886	7.36663	7.43767
Ormdl1	8.04069	8.00954	7.90996	7.80936	7.83257	7.99409	8.2652	8.17849	8.3984	7.94777	7.86981	8.05227
Osgepl1	6.87688	6.68738	6.94747	7.25384	7.15513	7.19087	7.26153	7.09948	7.19126	7.37152	7.29391	7.32008
Asnsd1	10.0536	10.1319	10.1701	10.1845	10.2407	10.3029	10.3695	10.3045	10.3641	10.7058	10.634	10.7014
Asdurf	0	0	0	0	0	0	0	0	0	0	0	0
LOC118567743	-1.97731	-1.97509	-1.97545	-1.97457	-1.97547	-1.97579	-1.97525	-1.94265	-1.94348	-1.97188	-1.97397	-1.97711
Dnah7a	5.51486	5.50964	5.43762	5.43183	5.46275	5.44508	3.77297	3.78733	3.49181	3.48274	3.60356	3.72079
Gm32311	1.56292	1.72785	2.0286	1.99166	1.79252	2.21084	1.72618	1.7315	1.72277	1.84094	1.73973	1.94337
Stk17b	11.2237	11.1944	11.1822	11.1493	11.1319	11.1218	10.8865	10.7777	10.9223	11.1785	11.0861	11.1841
Hecw2	7.72427	7.89817	7.71419	7.74303	7.74271	7.80826	7.88882	7.93686	7.8091	7.37894	7.51363	7.37447
Mir7681	0	0	0	0	0	0	0	0	0	0	0	0
Gm51622	-1.74369	-1.74056	-1.74107	-1.73983	-1.7411	-1.74155	-1.60511	-1.74007	-1.74124	-1.73604	-1.73899	-1.74341
Gm25829	0	0	0	0	0	0	0	0	0	0	0	0
Ccdc150	6.18128	6.03462	6.04185	6.06467	5.8245	5.95491	4.49686	4.3007	4.55873	3.89893	3.77366	3.96712
Gtf3c3	9.97989	9.87101	9.99798	9.92021	9.95277	10	10.0166	9.96878	9.94934	9.76002	9.82295	9.87264
Gm34066	-1.51271	-1.5086	-1.50927	-1.50764	-1.50931	-1.45039	-1.50889	-1.50796	-1.5095	-1.50265	-1.32801	-1.51235
Pgap1	7.48764	7.52407	7.35366	7.3688	7.67898	7.59326	7.7004	7.76384	7.89929	8.29083	8.08437	8.08137
Gm51623	2.20071	1.92576	2.10391	1.30895	1.47495	1.74303	1.30588	1.30817	1.30441	1.32159	1.31171	1.29764
Ankrd44	9.32684	9.37186	9.37819	9.85489	9.90609	9.83427	10.0964	10.0877	10.0111	9.97973	9.88353	9.89364
4930444A19Rik	-0.94624	-0.944649	-0.791347	-0.944265	-0.944931	-0.726035	-0.944767	-0.944392	-0.792238	-0.937302	-0.942835	-0.946101
Sf3b1	13.3908	13.3491	13.3591	13.0065	13.0187	13.0457	13.1092	13.1186	13.0797	13.0955	12.9983	13.0136
Coq10b	9.68245	9.67478	9.57327	9.6067	9.57223	9.55111	9.70843	9.7316	9.69013	10.1184	9.94196	9.99882
Hspd1	11.6453	11.6099	11.6332	11.669	11.6454	11.7051	11.9855	11.9545	11.954	11.6444	11.5779	11.5732
Hspe1	8.67471	8.56865	8.63499	8.9454	8.92198	8.91857	9.10967	9.29391	9.2501	9.02536	9.07118	9.15401
Mob4	10.5397	10.4954	10.4796	10.6406	10.6361	10.6259	10.6261	10.6593	10.6143	10.8329	10.8006	10.8555
Rftn2	8.32025	8.36762	8.27052	8.44819	8.51683	8.53721	8.76113	8.67169	8.70505	9.19048	9.29384	9.3017
Gm10561	5.30005	5.64221	5.55572	5.52301	5.68836	5.44742	5.938	5.53418	5.54995	6.29642	6.38828	6.55455
Mars2	8.63439	8.57507	8.52299	8.40336	8.22566	8.33409	8.39841	8.41237	8.38425	7.61244	7.67552	7.78346
Boll	6.00254	6.13251	5.99317	5.74897	5.84476	5.67336	6.08181	5.75553	5.96352	5.14866	5.17876	5.07655
Btf3-ps17	-0.899192	-0.897649	-0.89791	-0.816679	-0.897922	-0.821771	-0.897763	-0.613685	-0.897996	-0.804807	-0.896835	-0.899058
Plcl1	8.89555	8.84042	8.82581	9.0101	9.01779	9.05622	9.16389	9.26071	9.32999	8.98522	8.89201	8.85031
Gm6644	-1.97718	-1.975	-1.97536	-1.97449	-1.97538	-1.97569	-1.97516	-1.97466	-1.97548	-1.97185	-1.94236	-1.94544
Gm39642	-1.94702	-1.9747	-1.97504	-1.97423	-1.97506	-1.94561	-1.97485	-1.97438	-1.97515	-1.97173	-1.97367	-1.97658
Gm32949	-0.477169	-0.467632	-0.329029	-0.465332	-0.547705	-0.470708	-0.468336	-0.466093	-0.547802	-0.544183	-0.546276	-0.549199
9130227L01Rik	-1.51203	-1.45024	-1.50869	-1.5071	-1.45093	-1.50929	-1.50832	-1.39183	-1.50891	-1.50226	-1.50602	-1.51167
1700003I22Rik	0	0	0	0	0	0	0	0	0	0	0	0
LOC118567744	-1.97813	-1.97566	-1.97607	-1.97509	-1.97609	-1.97644	-1.97584	-1.93967	-1.9762	-1.9365	-1.97443	-1.97791
Hsfy2	0	0	0	0	0	0	0	0	0	0	0	0
Satb2	7.6883	7.92453	7.81164	8.11521	7.99549	7.97002	8.27837	8.41037	8.12781	8.40024	8.5185	8.4258
Gm51624	-1.45535	-1.50742	-1.50805	-1.50652	-1.50809	-1.39677	-1.5077	-1.50682	-1.50827	-1.50183	-1.44954	-1.51094
9130024F11Rik	3.49948	3.84616	3.45305	3.66625	3.34516	3.71071	3.68772	3.70359	3.71757	4.22936	3.98965	4.16912
Gm38484	1.28879	1.29919	1.3886	1.56283	1.29736	1.38584	1.55328	1.30085	1.3876	1.51429	2.32919	2.29165
1700126A01Rik	0	0	0	0	0	0	0	0	0	0	0	0
BC055402	-1.51153	-1.50762	-1.2821	-1.50671	-1.50829	-1.50885	-1.5079	-1.50701	-1.50848	-1.50197	-1.50565	-1.51118
4930558J18Rik	4.97916	5.00444	4.98759	5.00756	5.30128	5.01183	4.60711	5.06078	4.85265	4.00836	4.30283	4.44506
1700066M21Rik	8.86551	8.94609	8.8789	8.21453	8.32004	8.33875	8.41179	8.26745	8.23552	8.00552	8.1183	8.04101
Tyw5	8.50052	8.41493	8.49286	8.40012	8.35079	8.21955	8.36658	8.3787	8.52476	8.43462	8.34813	8.46948
Maip1	9.12184	9.23193	9.23426	9.12868	9.20127	9.17913	9.12117	9.21356	9.1574	8.82257	8.83096	8.98453
Gm22371	0	0	0	0	0	0	0	0	0	0	0	0
LOC118567745	-1.28201	-1.27721	-1.278	-1.27609	-1.06979	-1.20931	-1.27755	-1.27646	-1.27826	-1.20086	-1.2748	-1.28158
LOC115487664	0	0	0	0	0	0	0	0	0	0	0	0
Spats2l	9.52865	9.63883	9.63081	10.2611	10.2525	10.2726	10.3076	10.3507	10.2202	10.5497	10.4831	10.5595
LOC115487684	0	0	0	0	0	0	0	0	0	0	0	0
Kctd18	8.72474	8.64204	8.64502	8.83496	8.89678	8.87033	8.7281	8.68843	8.63801	8.8782	8.96125	8.77322
Sgo2a	9.16906	9.05326	9.07306	9.42566	9.54104	9.62155	9.14997	9.22873	9.28865	8.72504	8.72472	8.71243
Aox1	7.585	7.56152	7.50289	8.22127	8.26497	8.22904	7.84948	7.83955	7.78422	8.50735	8.59359	8.52032
Aox3	4.0693	4.09203	3.63249	4.6541	4.41419	4.53485	3.78028	4.31744	4.50159	3.26393	3.22859	3.24676
Gm39643	0	0	0	0	0	0	0	0	0	0	0	0
Aox4	4.28215	4.00522	3.92504	4.28415	4.21974	4.39366	3.56834	3.58312	3.69368	3.05141	3.38486	2.98505
Aox2	0.0185991	0.0289355	0.0999325	0.176942	-0.0513849	0.0256023	0.0281726	-0.050409	0.16637	-0.0463866	-0.0493564	0.0194997
Gm15759	0	0	0	0	0	0	0	0	0	0	0	0
LOC118567643	4.11445	4.15012	4.48926	3.71426	3.80827	4.25278	3.504	3.83285	3.72537	3.33931	3.4242	3.59457
Bzw1	13.0477	13.0412	13.0134	12.9739	12.9943	13.0197	13.1675	13.1492	13.1875	13.0157	13.0039	12.9877
Clk1	10.6891	10.6701	10.6834	10.6171	10.6576	10.6677	10.5706	10.521	10.5556	10.7775	10.6772	10.671
Ppil3	9.57878	9.55351	9.62484	9.42323	9.40244	9.46613	9.49854	9.3914	9.46861	9.29606	9.20091	9.25545
Nif3l1	9.37189	9.38698	9.36845	9.18708	9.38025	9.35734	9.45429	9.46936	9.56501	9.5615	9.73126	9.62749
Orc2	9.99721	9.94938	10.0022	9.80928	9.87111	10.0096	10.075	10.07	10.0407	9.86658	9.78002	9.82767
Gm23966	-0.402505	-0.604955	-0.605292	-0.604472	-0.52595	-0.6056	-0.524965	-0.376787	-0.526408	-0.601841	-0.603901	-0.606781
Gm15834	6.14538	6.01991	6.21078	5.29986	5.05924	5.47582	5.20581	5.29187	5.12493	5.11138	4.54623	4.69023
Fam126b	8.6889	8.58653	8.70343	8.37199	8.15133	8.18632	8.19931	8.02905	8.08559	7.90199	7.66573	7.57895
Ndufb3	9.22023	9.18609	9.12767	9.0756	9.06206	9.02768	8.84625	8.88613	8.94098	8.71541	8.86141	8.8935
Gm20257	4.16157	4.04228	4.15175	3.79848	4.12174	3.76165	3.9335	3.87497	4.02471	4.01097	3.97714	3.63916
Flacc1	2.86229	2.28189	2.27497	2.46417	2.54084	2.66317	1.91607	2.22436	1.99644	2.19959	1.92396	1.90494
Cflar	11.2891	11.3129	11.2927	11.0162	11.0252	10.9562	10.8883	10.8827	10.8465	10.9358	10.9456	10.8703
Gm39646	-0.87239	-0.791538	-0.871064	-0.714283	-0.79315	-0.794479	-0.870912	-0.790066	-0.871153	-0.864934	-0.869952	-0.799858
Casp8	9.98448	9.9668	9.96477	9.89647	9.8923	9.9604	10.0563	10.0297	9.99778	9.92958	9.86472	9.79398
Gm28802	1.63702	1.65934	2.05955	1.66469	1.84871	2.00352	1.96416	1.58716	1.84692	1.60931	1.59297	1.56994
Trak2	10.6449	10.6572	10.6268	10.6929	10.7096	10.7726	10.9734	11.0068	10.9867	10.9809	10.9388	10.8635
Stradb	7.28154	7.40166	7.27846	7.57706	7.59521	7.68511	7.69451	7.73228	7.8073	8.05284	8.10446	7.99678
C2cd6	-1.74364	-1.74052	-1.69597	-1.7398	-1.74106	-1.7415	-1.65062	-1.74003	-1.7412	-1.73602	-1.73895	-1.74336
Gm29018	0	0	0	0	0	0	0	0	0	0	0	0
Gm25502	0	0	0	0	0	0	0	0	0	0	0	0
Tmem237	9.08215	9.16378	9.09854	9.20429	9.34366	9.13693	8.98005	9.03966	8.99703	9.18306	9.23678	9.22652
Mpp4	4.16749	4.52139	4.5049	4.16182	3.81147	3.57532	4.00639	3.70176	3.80816	3.62232	3.94122	3.71987
Als2	10.9491	10.9384	10.9417	10.482	10.5015	10.5067	10.5384	10.5173	10.5581	9.68691	9.63529	9.66279
Gm33667	4.27167	4.48145	4.44325	4.02671	4.11673	4.21455	3.44716	3.75536	3.68517	3.08842	3.29013	3.22789
Cdk15	6.13117	5.97563	6.19309	6.52743	6.45204	6.46522	5.83305	5.72082	5.93751	4.88259	5.12335	4.97237
Gm51625	0.400189	0.326269	0.325526	0.880943	0.692036	0.624196	0.411428	0.32698	0.325279	0.333087	0.328584	0.322236
Gm33724	-0.902309	-0.820616	-0.822161	-0.900322	-0.681594	-0.823571	-0.900827	-0.819137	-0.901068	-0.894314	-0.899863	-0.90217
Gm33774	1.23669	1.32517	1.32269	1.40524	1.32257	1.74525	1.65137	1.66084	1.46403	1.51112	1.33286	1.44562
LOC118567746	-0.996213	-0.987408	-0.988894	-0.911386	-1.06507	-1.06584	-1.06454	-1.06333	-0.989387	-1.05647	-1.06148	-1.06673
Fzd7	10.9908	11.0182	10.9306	11.2557	11.3172	11.3208	11.3882	11.3691	11.3592	11.4558	11.4472	11.3922
Gm973	4.75139	5.00604	4.64132	4.16514	4.48764	4.34946	4.07008	3.21096	3.52771	3.17196	3.44512	3.24172
Gm28411	0	0	0	0	0	0	0	0	0	0	0	0
Gm39648	0.478888	0.451136	0.381874	0.243227	0.312753	0.158022	0.158889	0.242351	0.158363	0.164565	0.160982	0.155961
Gm33833	-2.21284	-2.19453	-2.21185	-2.21138	-2.21186	-2.21203	-2.21174	-2.21147	-2.21191	-2.20994	-2.21106	-2.21273
Sumo1	9.74907	9.65534	9.62999	9.67815	9.59834	9.65737	9.45798	9.4779	9.48968	9.39633	9.45683	9.48556
Nop58	12.1172	12.091	12.0909	11.858	11.8739	11.955	11.8756	11.9198	11.8992	11.536	11.4942	11.5394
Snord70	-1.29429	-1.28971	-1.22413	-1.28864	-1.2905	-1.02974	-1.29004	-1.28899	-1.29071	-1.28308	-1.2874	-1.29388
LOC115485825	-1.74385	-1.69496	-1.69548	-1.69422	-1.74123	-1.74168	-1.74091	-1.74019	-1.74138	-1.73612	-1.7391	-1.74356
Gm26287	-1.00163	-1.07176	-0.920702	-1.07048	-1.0727	-1.07349	-1.07215	-0.991565	-1.07296	-0.984492	-0.989663	-1.07455
Snord11	-1.97716	-1.97499	-1.94388	-1.97448	-1.97536	-1.97567	-1.97514	-1.97465	-1.944	-1.97184	-1.97389	-1.97697
Bmpr2	11.9897	12.0053	11.9772	11.8319	11.8441	11.7924	11.8309	11.8691	11.7782	12.1737	11.9675	11.9973
Fam117b	9.09605	9.15913	9.12753	9.25455	9.23813	9.23789	9.16348	9.1118	9.20836	9.66039	9.64839	9.56198
Ica1l	6.59337	6.52071	6.52044	7.10502	6.99954	6.95676	6.68142	6.51954	6.62164	6.47268	6.07832	6.25127
Wdr12	10.1721	10.208	10.2015	9.80854	9.81075	9.88731	9.78257	9.68449	9.74566	9.55827	9.44816	9.43647
Carf	7.76013	7.86722	7.85094	8.17581	8.16742	8.23188	8.18364	8.05334	8.07117	8.20185	8.15769	8.14555
Nbeal1	10.8489	10.9174	10.8249	10.3801	10.3973	10.3829	10.4313	10.4547	10.3558	10.7553	10.4785	10.5708
Cyp20a1	10.0972	10.1515	10.1007	10.2537	10.3302	10.3457	10.381	10.368	10.3436	10.538	10.5867	10.5689
Abi2	8.17308	8.35643	8.19597	8.40356	8.37738	8.37701	8.26028	8.39897	8.40014	7.99202	8.01557	8.02351
Raph1	11.8824	11.8848	11.9306	11.0309	10.9925	10.9433	11.1484	11.1508	11.0489	10.5569	10.5035	10.4122
Gm11578	0	0	0	0	0	0	0	0	0	0	0	0
Gm38388	-0.537344	-0.720127	-0.72171	-0.641139	-0.801684	-0.801942	-0.801502	-0.801086	-0.801769	-0.796664	-0.800441	-0.802985
Gm51626	0	0	0	0	0	0	0	0	0	0	0	0
Cd28	5.35924	4.98432	4.9452	5.51239	5.40778	5.42133	5.0436	4.87794	4.84276	4.72549	4.64488	4.39401
2310016D23Rik	0	0	0	0	0	0	0	0	0	0	0	0
Gm38137	1.90975	1.91719	1.75191	1.42719	1.42068	1.79988	1.49835	1.50351	1.56495	1.35365	1.34509	1.33302
Gm39650	0	0	0	0	0	0	0	0	0	0	0	0
Ctla4	-0.153847	-0.151117	0.0689942	0.0782785	-0.0725132	-0.00176059	-0.0714598	-0.0690546	-0.0730021	-0.14687	-0.14968	-0.153609
Gm34649	0	0	0	0	0	0	0	0	0	0	0	0
Icos	1.976	1.3737	1.45237	1.60678	1.52636	1.87634	1.5982	1.6709	1.71889	1.47876	1.37804	1.57519
LOC105243939	-1.9768	-1.97473	-1.97507	-1.97425	-1.97509	-1.94548	-1.97488	-1.97441	-1.97518	-1.97174	-1.97369	-1.94671
9530026F06Rik	-2.21292	-2.2117	-2.2119	-2.19377	-2.21191	-2.21208	-2.21178	-2.21151	-2.21196	-2.20993	-2.21108	-2.21281
Pard3b	8.4962	8.38195	8.45354	8.86654	8.80752	8.92824	9.10243	8.99249	8.93172	9.21521	9.286	9.07057
Pard3bos1	-1.21438	-1.27578	-1.27653	-1.27472	-1.2106	-1.27722	-1.27611	-1.14313	-1.27678	-1.26919	-1.27349	-1.21397
Pard3bos2	-1.09394	-1.16246	-1.16333	-1.16125	-0.820777	-1.16412	-1.16284	-1.16165	-1.16361	-1.1549	-1.15983	-1.16697
Gm34881	0	0	0	0	0	0	0	0	0	0	0	0
Nrp2	12.1509	12.1505	12.1443	12.761	12.7222	12.7558	12.4772	12.417	12.4352	12.6645	12.657	12.5834
Gm29083	0.731451	0.600075	0.873668	0.753685	0.746207	0.869324	0.676512	0.679221	0.811054	0.606699	0.68342	0.666852
4930487H11Rik	0.593734	0.756668	1.00697	0.683684	0.59773	0.676759	0.59823	0.682705	0.752436	0.785805	0.973287	0.669489
Gm4208	0.0848076	0.168685	0.0875088	0.247429	0.16679	0.237681	0.375294	0.0885814	0.166277	0.185322	0.252347	0.0850905
Gm35120	0.163974	-0.138306	0.136947	-0.222031	-0.223233	-0.223652	-0.222936	-0.136598	-0.22337	-0.218268	-0.221214	-0.225351
Gm39652	0	0	0	0	0	0	0	0	0	0	0	0
Gm35252	-1.06441	-0.984146	-1.06268	-0.907432	-0.985718	-1.06347	-1.06218	-1.06095	-1.06298	-1.054	-0.981082	-0.992256
Gm38513	-2.21255	-2.2115	-2.21167	-2.21125	-2.21168	-2.21183	-2.21157	-2.21133	-2.21173	-2.20998	-2.21097	-2.19724
Ino80d	10.3758	10.4479	10.4982	10.0085	9.95449	9.98886	10.0735	9.92666	9.95806	10.0539	9.86705	9.8518
Ino80dos	5.35457	5.30699	5.54116	4.47145	4.81919	4.89894	4.72535	4.92271	4.76453	4.31546	4.49333	4.72523
Ndufs1	11.2552	11.2121	11.2047	11.3023	11.3324	11.3196	11.3125	11.2924	11.3368	11.2404	11.2655	11.2598
Eef1b2	12.9161	12.9033	12.8973	13.1527	13.1835	13.1954	13.4155	13.3828	13.4671	13.5783	13.6526	13.6773
Gm26457	2.24805	1.98774	1.91927	1.99569	1.98189	2.03555	1.78184	1.85967	1.91769	2.03871	1.93881	2.11626
Snora41	3.03133	3.21993	3.16746	3.00143	2.98055	2.92126	2.93288	2.88725	3.12064	3.31708	2.84145	3.23679
Gpr1	2.50799	2.41171	2.33377	2.61695	2.47515	2.80216	2.76692	3.12279	2.65421	2.67111	2.89752	3.0104
Zdbf2	7.33955	7.51031	7.24044	8.10157	8.13854	8.04705	8.42524	8.53224	8.43402	7.19312	6.71054	6.84983
1700039I01Rik	0	0	0	0	0	0	0	0	0	0	0	0
Gm11608	0	0	0	0	0	0	0	0	0	0	0	0
Gm23448	0	0	0	0	0	0	0	0	0	0	0	0
Gm35393	0	0	0	0	0	0	0	0	0	0	0	0
Adam23	9.3965	9.3508	9.3298	10.1909	10.1825	10.2888	10.5498	10.5545	10.5456	10.589	10.6074	10.5066
Gm22281	-1.97802	-1.97559	-1.97599	-1.97503	-1.97601	-1.97636	-1.9406	-1.97521	-1.97613	-1.93691	-1.97437	-1.97781
Gm39653	-1.74352	-1.74043	-1.74094	-1.73971	-1.60686	-1.74141	-1.74065	-1.73995	-1.74111	-1.73596	-1.73888	-1.74324
Dytn	-0.331819	-0.161315	0.212995	-0.239118	-0.32946	-0.245165	-0.329166	-0.328494	-0.329597	-0.324534	-0.327454	-0.331569
Mdh1b	7.20984	7.14965	7.06192	6.73872	6.79013	6.72772	4.77679	4.75828	4.80049	4.14283	4.09321	4.02127
Fastkd2	8.88735	8.70042	8.74738	8.81839	8.91897	8.98632	8.86833	8.9679	8.98346	8.80991	8.68633	8.82215
4933402D24Rik	0.243813	0.325164	0.323355	0.247996	0.460781	0.246094	0.39636	0.400392	0.459695	0.252441	0.541271	0.244106
Gm13749	0.75287	0.75762	0.832927	0.758768	0.756779	0.966694	0.905795	0.910122	1.08766	0.93568	0.987008	1.11548
Klf7	9.44945	9.50503	9.53032	9.33155	9.36315	9.39104	9.63417	9.57385	9.51799	9.859	9.78757	9.78676
Mir6899	0	0	0	0	0	0	0	0	0	0	0	0
Gm13748	0.0359908	0.120805	0.249817	-0.0332476	-0.0344871	-0.0349191	-0.0341817	0.123551	0.0440931	0.0626509	0.0519292	0.0369014
Gm35880	0	0	0	0	0	0	0	0	0	0	0	0
Gm39654	-0.974482	-1.10471	-0.961916	-1.10352	-1.10559	-1.10632	-1.10507	-1.10391	-1.03223	-1.09734	-1.10214	-1.03816
Gm35803	-1.97711	-1.97495	-1.97531	-1.97445	-1.94406	-1.94437	-1.97511	-1.97462	-1.97543	-1.97183	-1.97387	-1.97692
LOC118567747	-1.97711	-1.97495	-1.97531	-1.97445	-1.94406	-1.94437	-1.97511	-1.97462	-1.97543	-1.97183	-1.97387	-1.97692
Gm36148	0	0	0	0	0	0	0	0	0	0	0	0
Creb1	10.3709	10.3871	10.3905	10.3318	10.4155	10.4426	10.4235	10.3491	10.355	10.3301	10.1829	10.2671
Mettl21a	9.65158	9.7328	9.77981	9.60143	9.52775	9.60776	9.4159	9.44813	9.44662	9.74306	9.80143	9.77619
Gm29152	2.43	2.6514	2.60289	2.33014	2.1945	2.50962	2.13218	2.43675	2.06073	2.24463	2.07369	2.17309
2810408I11Rik	7.10272	7.11805	7.06838	6.45069	6.74398	6.71856	6.85219	6.74533	6.97826	5.78231	5.85983	5.74016
Ccnyl1	9.55108	9.52776	9.50343	9.03487	9.25716	9.17547	9.2422	9.30783	9.24024	9.31684	9.35353	9.29286
Fzd5	10.657	10.6298	10.675	9.82757	9.78982	9.81412	9.97403	9.89544	9.8977	10.066	10.09	10.0819
Plekhm3	9.2547	9.25701	9.25091	8.85351	8.82161	8.79516	8.89019	8.90717	8.81571	9.14272	9.11728	9.01737
Gm51628	-2.21255	-2.2115	-2.21167	-2.21125	-2.21168	-2.21183	-2.21157	-2.21133	-2.21173	-2.20998	-2.21097	-2.19724
Gm51627	-1.97726	-1.94317	-1.94353	-1.97454	-1.97543	-1.97575	-1.97521	-1.97471	-1.97554	-1.97187	-1.97395	-1.97706
Gm24788	0	0	0	0	0	0	0	0	0	0	0	0
Akr1cl	2.12954	2.35075	2.0774	2.62478	2.55457	2.49837	2.40517	2.57278	2.59838	2.11077	2.00709	2.36803
Cryge	-1.28126	-1.2087	-1.27734	-1.20761	-1.14164	-1.27805	-1.2769	-1.27584	-1.20973	-1.26979	-1.27421	-1.28084
Crygd	-2.21278	-2.21162	-2.21181	-2.21135	-2.19508	-2.21199	-2.21171	-2.21144	-2.21188	-2.20995	-2.21104	-2.21268
Crygc	0	0	0	0	0	0	0	0	0	0	0	0
Crygb	0	0	0	0	0	0	0	0	0	0	0	0
Cryga	0	0	0	0	0	0	0	0	0	0	0	0
D630023F18Rik	2.17296	2.32511	2.14523	2.09303	2.0805	2.69547	2.37336	2.27732	2.07906	2.05393	1.86641	2.05828
Gm36358	-0.220817	-0.277083	-0.3557	-0.274757	-0.278788	-0.280193	-0.277795	-0.354964	-0.355824	-0.262083	-0.19625	-0.357355
Idh1	10.582	10.5767	10.6597	11.5332	11.5347	11.5899	11.3642	11.3637	11.3478	11.6116	11.6074	11.6253
Pikfyve	10.6162	10.5883	10.5848	10.5264	10.5995	10.4995	10.6455	10.6672	10.6134	10.5194	10.4377	10.3782
Pth2r	1.87113	1.77128	1.95829	1.97357	1.7673	2.0082	2.1714	1.90949	1.76623	1.95489	1.78309	1.68269
LOC115487656	0	0	0	0	0	0	0	0	0	0	0	0
Crygf	-1.17107	-1.16638	-1.16724	-1.16516	-1.16729	-0.828175	-1.0908	-1.16556	-1.16753	-1.15879	-1.16374	-1.17095
Map2	11.8944	11.8922	11.937	11.3113	11.2485	11.2593	11.3846	11.4222	11.3892	12.598	12.5205	12.518
Gm51629	1.38958	1.55446	1.67821	1.40912	1.40257	1.40027	1.32114	1.32312	1.54822	1.98302	1.82355	1.75812
Gm24729	0	0	0	0	0	0	0	0	0	0	0	0
Unc80	-0.0176076	-0.00713539	0.134099	-0.087803	-0.089026	-0.0894524	0.201125	0.141674	-0.0891659	-0.0839626	-0.0869696	-0.0166946
Gm39655	0	0	0	0	0	0	0	0	0	0	0	0
Rpe	10.6512	10.6543	10.6306	10.5357	10.6087	10.543	10.6853	10.6957	10.6901	10.5094	10.4892	10.5551
Kansl1l	10.3026	10.2193	10.2085	9.80455	9.82299	9.82846	9.31554	9.37956	9.26909	9.48531	9.29003	9.37229
Gm46093	3.80177	3.70766	3.76817	3.46508	3.61747	3.5669	3.87541	3.55409	3.6143	3.42638	3.52972	3.8967
Acadl	11.657	11.659	11.6776	11.8793	11.8779	11.8825	11.7407	11.7102	11.7114	11.5006	11.502	11.5282
Gm15793	0.223194	-0.103722	-0.104234	0.201215	-0.104259	-0.104701	-0.103946	-0.103233	-0.0228978	0.0832427	-0.0148958	-0.106494
Gm27934	-1.74545	-1.74193	-1.69173	-1.74112	-1.74254	-1.74304	-1.74218	-1.74139	-1.7427	-1.63529	-1.74017	-1.74513
Gm25832	0	0	0	0	0	0	0	0	0	0	0	0
Myl1	2.02131	1.95816	1.95588	2.60474	2.5326	2.6174	2.53829	2.88942	2.37158	2.16004	2.05252	2.16208
Lancl1	10.6236	10.568	10.5834	10.5285	10.4971	10.4869	10.2998	10.2872	10.3914	10.3769	10.3708	10.3797
LOC115487097	4.82668	5.17905	4.97164	5.2028	4.97085	5.25862	4.91515	4.56365	4.67826	4.59764	4.74079	4.7906
Cps1	3.22798	3.53261	3.2103	3.23762	3.12604	3.02652	2.99166	2.89699	2.76194	2.51195	2.7916	2.60981
Gm26342	0	0	0	0	0	0	0	0	0	0	0	0
Gm39658	0	0	0	0	0	0	0	0	0	0	0	0
Gm15669	0	0	0	0	0	0	0	0	0	0	0	0
Erbb4	3.05278	2.7796	3.24706	3.27101	3.29286	3.4494	3.34373	3.94898	3.41716	3.4456	3.18409	3.10813
LOC118567748	0	0	0	0	0	0	0	0	0	0	0	0
Gm51744	-1.97796	-1.97555	-1.97594	-1.97499	-1.97596	-1.97631	-1.97572	-1.97517	-1.94118	-1.93717	-1.97434	-1.97774
Gm28497	0.0564368	-0.448472	-0.140811	-0.447834	-0.44894	-0.449326	-0.448667	-0.448045	-0.449066	-0.444378	-0.447082	-0.450893
Ikzf2	8.00034	8.02128	8.17113	7.29785	7.24186	7.23034	7.43403	7.2761	7.34059	7.0795	6.89735	6.80696
LOC118567749	0	0	0	0	0	0	0	0	0	0	0	0
Gm29822	0	0	0	0	0	0	0	0	0	0	0	0
Spag16	7.00864	6.98103	6.79649	7.78459	7.66634	7.80806	5.95099	6.02205	5.94955	4.74418	4.63032	4.49716
Gm23879	0	0	0	0	0	0	0	0	0	0	0	0
Gm23422	0	0	0	0	0	0	0	0	0	0	0	0
LOC115487661	0	0	0	0	0	0	0	0	0	0	0	0
Vwc2l	-2.21277	-2.21161	-2.2118	-2.21135	-2.21181	-2.21198	-2.2117	-2.21143	-2.19522	-2.20995	-2.21104	-2.21266
Gm29906	0.0205688	-0.278256	-0.362072	-0.275792	-0.362092	-0.362463	-0.361831	-0.361233	-0.362214	-0.175006	-0.272884	-0.363964
LOC118567750	0	0	0	0	0	0	0	0	0	0	0	0
Bard1	7.00951	6.81828	6.94597	7.19962	7.11212	7.30662	7.37809	7.17784	7.30367	6.92053	6.70449	6.59994
LOC118567751	0	0	0	0	0	0	0	0	0	0	0	0
Abca12	3.62277	3.55011	3.49771	3.81918	3.5771	3.44529	3.85525	3.78035	3.5737	2.85573	2.98972	3.06438
Gm39659	0	0	0	0	0	0	0	0	0	0	0	0
Atic	11.296	11.4011	11.3734	11.2131	11.2083	11.2127	11.4499	11.4778	11.4684	11.3642	11.4303	11.3897
Fn1	18.9035	18.9368	18.9068	18.7233	18.689	18.6747	18.874	18.857	18.7979	19.8551	19.808	19.7723
Apol7d	2.71593	2.57361	2.66977	2.52659	2.71742	2.3163	2.51387	2.25515	2.88648	2.57909	2.4094	2.67718
Gm39660	0.00546006	-0.0533915	0.0197699	-0.050862	-0.136233	0.267308	-0.0541662	-0.135252	-0.136372	-0.131217	-0.134195	-0.138369
Gm30160	0.427393	0.232423	0.507648	0.23323	0.446132	0.306998	0.232176	0.232963	0.231672	0.485195	0.316074	0.300686
Gm30308	-0.60364	-0.57571	-0.876273	-0.875537	-0.876287	-0.876549	-0.876102	-0.87568	-0.876373	-0.86962	-0.875026	-0.877609
Gm8883	1.66156	1.57335	1.35044	1.7644	1.56864	1.62734	1.43006	1.43354	1.56737	1.61448	1.71678	1.54897
Gm28818	3.22252	3.74578	3.37292	3.76298	3.7331	3.60245	3.43063	3.49447	3.87152	4.04342	4.11754	4.11993
4933417E11Rik	1.85621	2.05854	1.82699	1.70265	1.76218	1.68993	1.62092	1.5426	1.61845	2.13321	1.97372	1.80221
Gm5528	1.72297	1.93937	1.80582	2.06401	1.87152	1.73355	1.93698	1.9446	1.99035	1.91897	2.17958	2.01704
Gm4319	0.337342	0.422892	0.340654	0.425652	0.628724	0.340041	0.422046	0.341968	0.494261	0.347506	0.649097	0.664312
Mreg	6.10728	6.06266	6.24737	6.08996	6.37541	6.10512	6.22883	6.23602	6.2791	5.11033	4.92646	5.19118
Gm51630	0	0	0	0	0	0	0	0	0	0	0	0
Gm25360	0	0	0	0	0	0	0	0	0	0	0	0
Gm23472	-2.21278	-2.21162	-2.19505	-2.21135	-2.21182	-2.21199	-2.21171	-2.21144	-2.21188	-2.20995	-2.21104	-2.21268
D230017M19Rik	3.96543	3.67608	3.7715	3.52643	3.77088	3.53459	3.70809	3.20927	3.58224	3.50444	3.34212	3.64685
Gm24497	-2.21281	-2.21164	-2.21183	-2.21137	-2.21184	-2.21201	-2.19476	-2.21146	-2.2119	-2.20995	-2.21105	-2.21271
Gm25939	-2.19749	-2.21148	-2.21165	-2.21124	-2.21166	-2.21181	-2.21156	-2.21132	-2.21171	-2.20998	-2.21096	-2.21243
Pecr	6.74538	7.00527	7.06633	7.22209	7.38047	7.24634	7.38261	7.20625	7.36929	7.65054	7.84452	7.85827
Tmem169	3.84026	4.22204	3.79834	4.05238	4.24137	4.43631	4.10857	4.39435	4.26978	4.9212	4.68991	4.84151
Gm51631	-2.21292	-2.2117	-2.2119	-2.19377	-2.21191	-2.21208	-2.21178	-2.21151	-2.21196	-2.20993	-2.21108	-2.21281
Xrcc5	9.33238	9.35245	9.41698	9.8742	9.75698	9.8081	9.80026	9.79288	9.75617	10.1656	10.0563	10.0397
Gm39661	-2.21278	-2.21162	-2.21181	-2.21135	-2.19508	-2.21199	-2.21171	-2.21144	-2.21188	-2.20995	-2.21104	-2.21268
Marchf4	3.79838	3.42891	3.90325	3.1978	3.29984	2.90389	2.85583	2.57708	2.64429	2.51966	2.88397	2.54717
Smarcal1	9.47038	9.51243	9.4574	9.45898	9.4049	9.5471	9.47764	9.49109	9.54255	9.73132	9.78452	9.73822
Gm39662	-1.45489	-1.45096	-1.50832	-1.45005	-1.50835	-1.50891	-1.50796	-1.45035	-1.50854	-1.50201	-1.50571	-1.51125
Ankar	-0.524473	-0.370488	-0.374227	-0.512543	-0.596196	-0.596491	-0.595987	-0.59551	-0.596293	-0.592681	-0.594769	-0.523636
Rpl37a	8.35796	8.34862	8.40213	8.67807	8.65651	8.74332	8.70807	8.66583	8.71319	8.99402	9.17285	9.222
Gm51632	-1.51163	-1.50771	-1.50835	-1.50679	-1.39477	-1.50895	-1.39438	-1.50709	-1.50857	-1.50203	-1.50573	-1.51128
Gm39663	1.03537	0.944632	0.72049	0.880132	0.799265	0.719718	0.874224	1.01394	0.939129	0.820561	0.885468	0.716754
Gm30788	4.14494	4.14319	3.99327	3.35111	3.65479	3.51829	3.08982	3.50196	3.43044	4.00622	3.42107	3.52275
Gm30847	0	0	0	0	0	0	0	0	0	0	0	0
Igfbp2	12.5833	12.5883	12.6265	12.4489	12.4674	12.4703	12.6856	12.7499	12.7634	13.5746	13.7841	13.7542
LOC118567332	2.49893	2.79267	2.59232	2.86174	2.84199	3.07839	2.78946	3.27272	3.04	3.03948	3.47541	2.99847
Igfbp5	13.427	13.409	13.4299	14.9639	14.9133	14.9708	15.0945	15.0883	15.0579	15.7648	15.7574	15.7006
Gm31047	0.578115	0.582705	0.802794	0.878671	0.661043	0.659301	0.662274	0.740582	0.924711	0.589831	0.669436	0.784734
Gm31137	-1.40137	-1.50702	-1.45292	-1.45142	-1.50767	-1.50821	-1.50729	-1.50643	-1.50784	-1.50155	-1.50511	-1.51046
Tnp1	0	0	0	0	0	0	0	0	0	0	0	0
1700027A15Rik	0	0	0	0	0	0	0	0	0	0	0	0
LOC118567752	1.22185	1.11738	1.11403	1.43654	1.18278	1.11098	1.04124	1.31963	0.959662	1.14807	0.964257	0.955441
Gm31254	-2.21273	-2.2116	-2.21178	-2.21133	-2.21179	-2.19552	-2.21168	-2.21142	-2.21185	-2.20996	-2.21103	-2.21263
Gm29185	-2.21281	-2.21164	-2.21183	-2.21137	-2.21184	-2.21201	-2.19476	-2.21146	-2.2119	-2.20995	-2.21105	-2.21271
Gm31344	0.234903	-0.0906027	-0.0911135	-0.0898724	-0.0911382	-0.0915797	-0.0908262	-0.090114	0.064792	0.17576	0.0777921	-0.0175339
Pinc	-0.720306	-0.71845	-0.718764	-0.635299	-0.497265	-0.719049	-0.718587	-0.560227	-0.718867	-0.715526	-0.632609	-0.646201
D530049I02Rik	-1.97755	-1.97526	-1.97563	-1.90847	-1.97565	-1.97598	-1.97542	-1.9749	-1.97576	-1.97195	-1.97411	-1.97734
C530043A13Rik	0.618425	0.784989	0.705359	0.710549	0.781579	1.23699	0.92193	0.624429	0.622437	0.727095	0.714149	0.6959
6030407O03Rik	-0.71867	-1.01551	-1.09652	-1.09432	-1.09656	-1.09736	-1.09601	-1.09475	-1.09682	-1.08761	-1.09283	-1.09898
Gm29183	-1.74311	-1.74011	-1.7406	-1.73941	-1.69722	-1.74106	-1.74033	-1.73964	-1.69736	-1.73577	-1.7386	-1.69944
Mir6351	0	0	0	0	0	0	0	0	0	0	0	0
Tns1	11.8667	11.9136	11.8929	12.3252	12.3226	12.3214	12.5861	12.5763	12.5241	13.0347	13.0196	12.9315
Gm39664	-2.21255	-2.2115	-2.21167	-2.21125	-2.21168	-2.21183	-2.21157	-2.21133	-2.21173	-2.20998	-2.21097	-2.19724
Gm31637	-1.69973	-1.7401	-1.65384	-1.73941	-1.74062	-1.74105	-1.74032	-1.73964	-1.74076	-1.73577	-1.7386	-1.74283
Rufy4	5.70049	5.71225	5.71138	6.17212	6.13555	6.15101	6.28149	6.1742	6.31099	5.59101	5.92282	5.83565
Cxcr2	-2.21278	-2.21162	-2.19505	-2.21135	-2.21182	-2.21199	-2.21171	-2.21144	-2.21188	-2.20995	-2.21104	-2.21268
Cxcr1	-0.651085	-0.792168	-0.503673	-0.708156	-0.792487	-0.713482	-0.792301	-0.791877	-0.792573	-0.787597	-0.79122	-0.793813
Mir1928	0	0	0	0	0	0	0	0	0	0	0	0
Gm31691	-1.97716	-1.97499	-1.94388	-1.97448	-1.97536	-1.97567	-1.97514	-1.97465	-1.944	-1.97184	-1.97389	-1.97697
Gm25524	0	0	0	0	0	0	0	0	0	0	0	0
Arpc2	13.3197	13.3123	13.297	13.2398	13.2489	13.2411	13.1722	13.1619	13.1815	13.2707	13.2625	13.2858
Gpbar1	2.64584	2.45948	2.45205	2.62722	2.13055	2.1996	2.33877	2.28182	2.20212	2.39646	2.78055	2.56467
Aamp	11.7569	11.7515	11.7085	11.5802	11.5504	11.6028	11.4896	11.4876	11.4933	11.4382	11.5679	11.5235
Gm28364	3.76697	3.94252	4.1757	3.75269	3.86427	3.3034	3.80377	3.74706	3.5113	3.50962	3.40072	3.55454
Pnkd	8.22578	8.12496	8.08015	8.25005	8.31376	8.27239	8.22336	8.20817	8.27336	8.26743	8.35257	8.26967
Tmbim1	12.0451	12.0339	12.0915	11.8394	11.8493	11.8304	11.9501	11.9311	11.9732	12.1693	12.1972	12.1391
Catip	8.25249	8.23802	8.21526	8.23547	8.30227	8.39268	7.06439	6.93444	7.37762	6.37843	6.47864	6.50388
Slc11a1	5.38025	5.65909	5.53313	4.05148	4.32464	4.39648	4.81206	4.61844	4.55219	5.69426	5.63942	5.82459
Ctdsp1	9.54703	9.51878	9.51837	9.78301	9.77431	9.7775	9.7418	9.73886	9.78923	9.92284	10.0952	10.1019
LOC118567753	2.60961	2.60439	2.64968	2.5578	2.48207	2.5901	2.79855	2.4302	2.53901	2.8896	2.5074	2.66152
Mir26b	0	0	0	0	0	0	0	0	0	0	0	0
Vil1	1.42903	1.34231	1.51135	1.27996	1.20124	1.3342	1.2738	1.12808	1.27086	1.30556	1.13029	1.48313
Usp37	8.78506	8.88589	8.83567	8.97015	8.94034	8.83894	9.1466	9.21335	9.16286	9.04139	8.90922	8.94475
Cnot9	11.069	11.0443	11.0729	10.8492	10.8879	10.8667	10.8568	10.7856	10.8613	10.5117	10.5794	10.5642
Plcd4	5.13505	5.25272	5.62646	5.92111	5.92214	6.22705	5.72621	5.89968	5.666	5.09674	5.41092	5.43331
Zfp142	9.55067	9.65179	9.63885	9.59142	9.50563	9.61672	9.95789	9.91972	9.85954	9.9419	10.023	9.8848
Bcs1l	7.79885	7.60384	7.66428	8.16321	8.14765	8.14212	8.30362	8.36454	8.32065	8.46919	8.61416	8.65144
Rnf25	9.92586	9.93731	9.89391	9.84634	9.90272	9.93913	9.94706	9.97449	9.92076	9.82973	9.91755	9.96992
Stk36	10.6492	10.6272	10.5949	10.2868	10.2969	10.2413	9.31065	9.2722	9.26543	8.7711	8.71177	8.83439
Ttll4	10.9375	10.9666	10.8581	10.5884	10.541	10.6045	10.3621	10.5011	10.3359	9.75998	9.69391	9.68401
Cyp27a1	5.84319	5.90371	5.66565	5.87475	5.91062	5.9571	5.89566	5.90775	5.86578	5.76675	5.78449	6.04491
Prkag3	2.97316	3.1202	2.97232	2.99405	2.69139	2.74833	2.75795	2.76701	3.18852	3.16579	3.059	3.25051
Wnt6	2.5362	2.56153	2.55729	2.96136	3.5323	3.28642	3.47857	3.10898	3.03845	2.7623	3.03022	3.168
Gm29539	0	0	0	0	0	0	0	0	0	0	0	0
Gm32099	1.20504	1.50806	1.23503	1.04379	0.959092	0.875687	0.877224	0.878676	1.03441	0.982525	1.04951	0.87203
Wnt10a	5.24055	5.32651	5.10042	4.90481	5.32716	5.34849	4.87751	4.86842	4.92014	5.93157	5.99699	6.12947
n-TGgcc3	0	0	0	0	0	0	0	0	0	0	0	0
Gm32275	3.97463	3.64373	4.05141	3.35684	3.3332	3.37263	3.43373	3.30084	3.33048	3.62722	3.42293	3.08268
LOC118567754	-2.19749	-2.21148	-2.21165	-2.21124	-2.21166	-2.21181	-2.21156	-2.21132	-2.21171	-2.20998	-2.21096	-2.21243
Gm16582	-1.9195	-1.9745	-1.97482	-1.97404	-1.97484	-1.97512	-1.97464	-1.97419	-1.97493	-1.97165	-1.97351	-1.97629
Cdk5r2	3.06832	2.86244	3.05322	3.8862	3.63359	3.4761	3.60671	3.87925	3.75837	2.74012	3.02172	2.95904
Fev	0.0654506	0.0684161	0.281707	0.290832	0.144491	0.142987	0.217353	0.221292	0.214827	0.0730467	0.0699807	0.0657084
Cryba2	0.343179	0.347298	0.346604	0.714272	0.700016	0.500521	0.429131	0.581339	0.502312	0.353678	0.34946	0.343538
Mir375	0	0	0	0	0	0	0	0	0	0	0	0
Cfap65	8.61643	8.54582	8.57796	8.58221	8.4569	8.53453	5.9404	5.77731	5.69574	4.92275	4.87362	4.80342
Ihh	2.32703	2.27739	2.35225	2.80691	3.43648	2.91425	3.2687	2.63548	2.92076	2.21754	2.28997	2.25528
Nhej1	6.61259	6.84987	6.76847	6.74259	6.71915	6.71828	6.64526	6.72487	6.75393	6.76997	7.00583	7.02665
Slc23a3	5.58802	5.8398	5.82232	5.93667	5.80682	6.0419	6.12755	5.99582	5.99205	6.34839	6.44829	6.15546
Cnppd1	11.2925	11.2784	11.3146	11.2623	11.1695	11.1701	11.126	11.0697	11.0952	10.9912	11.0123	11.0279
Retreg2	10.5641	10.5828	10.5773	10.6048	10.5694	10.6485	10.5536	10.5484	10.6119	10.616	10.6971	10.6724
Zfand2b	7.7165	7.72199	7.70677	8.0504	8.06179	8.06022	8.29618	8.00365	8.17791	8.2038	8.37538	8.42841
Abcb6	8.81128	8.76237	8.8351	9.06749	8.89634	9.08804	8.80641	8.7147	8.82788	8.53067	8.5299	8.58706
Atg9a	10.3782	10.315	10.3866	10.4846	10.4531	10.385	10.6107	10.6679	10.6147	10.7661	10.8292	10.7696
Ankzf1	7.63219	7.60439	7.72227	7.9837	8.00609	7.90208	8.01917	7.88529	7.88054	8.035	8.07315	8.05339
Glb1l	9.62962	9.58936	9.67265	9.7255	9.79499	9.80169	9.39598	9.38104	9.3577	9.79435	9.67948	9.78186
Stk16	11.5047	11.5258	11.5035	10.9967	10.9858	10.9766	10.7494	10.765	10.7717	10.4907	10.5077	10.5457
Tuba4a	8.78208	8.83434	8.80273	8.88956	8.93091	8.81705	9.14541	9.03357	9.18536	8.94282	9.09025	9.08919
A630095N17Rik	-2.19749	-2.21148	-2.21165	-2.21124	-2.21166	-2.21181	-2.21156	-2.21132	-2.21171	-2.20998	-2.21096	-2.21243
Dnajb2	10.2764	10.2681	10.251	10.4534	10.4992	10.5463	10.195	10.1571	10.2281	10.169	10.1918	10.1964
Ptprn	10.1323	10.08	10.0943	9.43646	9.42354	9.34437	9.91119	10.0163	9.98951	9.66051	9.75967	9.74878
Resp18	-2.21292	-2.2117	-2.2119	-2.19377	-2.21191	-2.21208	-2.21178	-2.21151	-2.21196	-2.20993	-2.21108	-2.21281
Dnpep	10.4619	10.5649	10.5529	10.7392	10.761	10.7827	10.8911	10.8857	10.8849	10.927	11.046	10.9983
Des	6.60905	6.77782	6.4695	8.11943	7.94382	8.00836	8.45729	8.24263	8.2199	7.20806	7.30069	7.32956
Gm15179	0	0	0	0	0	0	0	0	0	0	0	0
Speg	10.4732	10.4459	10.5654	10.2883	10.3021	10.2638	10.4308	10.4022	10.4071	10.7812	10.8658	10.8299
Gmppa	10.3528	10.3107	10.4058	10.5212	10.5285	10.5235	10.5521	10.5906	10.615	10.7331	10.8658	10.7797
LOC118567755	0	0	0	0	0	0	0	0	0	0	0	0
Asic4	-0.565722	-0.563821	-0.564143	-0.410356	-0.487672	-0.419223	-0.563962	-0.411611	-0.564249	-0.560851	-0.562818	-0.42852
Gm32506	-0.351996	-0.423221	-0.423608	-0.339748	-0.270095	-0.141464	-0.342854	-0.42285	-0.423737	-0.326811	-0.422012	-0.425317
Chpf	12.3369	12.3498	12.3761	12.3931	12.3554	12.3132	12.5354	12.5631	12.5644	12.8141	12.9971	12.9515
Tmem198	5.58757	5.32789	5.64867	5.79459	5.66287	5.7331	5.6739	5.65259	5.68723	5.33164	5.60765	5.79449
Obsl1	10.4687	10.4604	10.4617	11.0697	11.1656	11.1516	11.3358	11.3824	11.3344	11.4481	11.4867	11.4862
Inha	6.41681	6.46118	6.4316	7.02715	7.12525	7.03268	7.25771	7.38548	7.06384	7.15748	7.08152	7.28074
Stk11ip	9.22626	9.2019	9.20699	9.37606	9.46212	9.56551	9.39569	9.36007	9.28551	9.36648	9.43227	9.22645
Slc4a3	9.21431	9.24263	9.27929	9.20283	9.17008	9.2028	9.16487	9.13741	9.09775	9.48983	9.4727	9.43281
Gm32622	-0.961894	-0.946658	-1.09456	-1.0925	-1.01979	-1.09534	-1.09408	-1.09289	-1.02021	-1.0862	-1.09109	-1.09673
Gm29065	-2.21278	-2.21162	-2.19505	-2.21135	-2.21182	-2.21199	-2.21171	-2.21144	-2.21188	-2.20995	-2.21104	-2.21268
Gm32737	-2.21284	-2.19453	-2.21185	-2.21138	-2.21186	-2.21203	-2.21174	-2.21147	-2.21191	-2.20994	-2.21106	-2.21273
LOC118567756	0.0390224	-0.10689	-0.0236009	-0.106125	0.370351	0.18824	-0.107125	-0.106378	-0.107603	-0.101975	-0.105223	-0.109791
Gm17751	-1.40242	-1.5068	-1.45335	-1.50593	-1.45338	-1.50798	-1.50707	-1.50622	-1.50762	-1.5014	-1.50492	-1.5102
Mir6343	0	0	0	0	0	0	0	0	0	0	0	0
LOC118567757	0	0	0	0	0	0	0	0	0	0	0	0
Epha4	10.1248	10.0757	10.0005	10.4991	10.5438	10.5636	10.5272	10.4992	10.4842	10.244	10.1303	10.0932
Mir6352	0	0	0	0	0	0	0	0	0	0	0	0
Gm32793	-0.977975	-1.10928	-1.11012	-1.10808	-0.965459	-0.967675	-1.10964	-1.10847	-1.1104	-1.10185	-1.10669	-1.11259
Gm32974	-1.21288	-1.20764	-1.2085	-1.20643	-1.20855	-0.807781	-1.20802	-1.20683	-1.20879	-1.20009	-1.20502	-1.21241
Gm33083	0.397355	0.325239	0.324534	0.564426	0.48336	0.323891	0.32493	0.325913	0.3243	0.741615	0.64124	0.469746
Gm33030	0	0	0	0	0	0	0	0	0	0	0	0
Gm26263	0	0	0	0	0	0	0	0	0	0	0	0
Pax3	5.68703	5.65262	5.59829	6.40728	6.33918	6.3685	6.46056	6.47111	6.49301	5.85905	5.99945	6.08873
Gm33152	-0.0748408	0.00718821	-0.143192	-0.0625168	-0.143213	0.00191249	-0.065646	-0.142347	-0.143335	-0.0494631	-0.0596862	0.0537707
Gm2102	4.87344	4.92665	4.82567	4.13159	3.78606	3.97834	3.74721	4.01733	4.12515	3.26647	3.30737	3.09996
Sgpp2	1.60353	1.39137	1.58039	1.32039	1.45603	1.31223	1.45875	1.59225	1.68823	1.42351	1.24037	1.22985
Gm51634	0	0	0	0	0	0	0	0	0	0	0	0
Farsb	10.4799	10.5507	10.5372	10.5175	10.4951	10.519	10.7484	10.7632	10.7448	10.5167	10.4915	10.5061
Mogat1	0.625857	0.834342	0.645866	0.424683	0.576819	0.422325	0.504044	0.506776	0.422735	0.522915	0.425874	0.563415
Gm39665	-1.74398	-1.74079	-1.69517	-1.64777	-1.74134	-1.74179	-1.74101	-1.74029	-1.74148	-1.73618	-1.73918	-1.74369
5730419F03Rik	2.01599	2.34348	1.74485	2.01717	1.88006	1.93594	1.94548	2.0138	1.66871	1.60555	1.5954	1.58106
LOC115489320	0	0	0	0	0	0	0	0	0	0	0	0
Acsl3	10.1583	10.2277	10.2045	10.9661	11.0131	11.0127	10.2993	10.3363	10.3377	9.91045	9.83261	9.8678
Utp14b	7.76149	7.79428	7.81162	7.98322	7.92258	7.86168	7.73235	7.8146	7.71331	6.93819	7.03315	6.82361
Gm51635	-0.134533	-0.191624	-0.193296	-0.270568	-0.193378	-0.194823	-0.271341	-0.270764	-0.193851	-0.267341	-0.0378502	-0.200678
Gm38631	-0.867109	-0.938451	-0.938717	-0.93807	-0.938729	-0.788598	-0.938567	-0.710723	-0.938805	-0.931269	-0.936782	-0.86631
Gm33693	0	0	0	0	0	0	0	0	0	0	0	0
Gm29536	-1.97718	-1.975	-1.97536	-1.97449	-1.9123	-1.97569	-1.97515	-1.97466	-1.97548	-1.97185	-1.9739	-1.97698
Kcne4	7.21568	6.92714	7.2768	8.70056	8.59191	8.71913	8.88101	8.89035	8.86722	8.11552	8.32821	7.99813
LOC115487654	0	0	0	0	0	0	0	0	0	0	0	0
Scg2	4.7769	5.20481	5.26895	6.43353	6.67126	6.61091	6.26297	5.96187	6.30374	5.90878	6.34321	6.17169
Gm24160	0	0	0	0	0	0	0	0	0	0	0	0
Ap1s3	4.9591	5.07865	5.08372	5.40508	5.54066	5.32897	5.21344	5.34613	5.30579	4.84576	4.62975	4.61272
Wdfy1	10.8742	10.8331	10.8556	10.7945	10.7547	10.7912	10.8266	10.8541	10.8257	10.5337	10.5392	10.5107
Mrpl44	9.03678	9.09052	9.07989	8.90441	8.92881	8.92655	8.83599	8.82776	8.83514	8.51778	8.71033	8.64929
Gm39666	-1.51186	-1.50789	-1.50854	-1.50697	-1.50857	-1.50914	-1.50818	-1.50727	-1.33667	-1.50216	-1.44853	-1.5115
Serpine2	14.0559	14.0598	14.0585	13.7291	13.748	13.7509	13.7478	13.802	13.8132	14.512	14.5541	14.5449
Gm33970	-2.21292	-2.2117	-2.2119	-2.19377	-2.21191	-2.21208	-2.21178	-2.21151	-2.21196	-2.20993	-2.21108	-2.21281
Gm23934	-1.40278	-1.50672	-1.4535	-1.50586	-1.50737	-1.45407	-1.50699	-1.50614	-1.50754	-1.50135	-1.50485	-1.51011
Fam124b	2.92266	2.84418	3.01556	3.23725	3.3386	3.36739	3.21842	3.03135	2.89848	3.45248	3.42562	3.39691
LOC108167342	-1.21442	-1.27575	-1.27649	-1.27469	-1.14477	-1.27718	-1.27607	-1.27504	-1.14498	-1.26916	-1.27346	-1.27989
2310015K22Rik	1.82536	1.99418	1.91771	2.30691	2.59454	2.62161	1.92008	2.06742	1.91631	1.7784	1.93502	2.02912
Gm34098	0	0	0	0	0	0	0	0	0	0	0	0
Cul3	12.1879	12.1895	12.1326	12.0798	12.117	12.1305	12.0498	12.0072	12.0019	12.1201	12.0582	12.0464
Gm39667	1.00975	0.964333	1.41766	0.806994	0.885788	0.883883	0.887133	0.967488	0.885163	0.994583	0.808606	1.01198
Gm38673	0	0	0	0	0	0	0	0	0	0	0	0
1700016L21Rik	0	0	0	0	0	0	0	0	0	0	0	0
Dock10	10.1967	10.2848	10.2608	9.333	9.44597	9.31534	9.57454	9.51213	9.39384	9.09134	9.02972	8.9146
Nyap2	4.94908	4.88453	5.02449	4.08846	4.01748	3.87381	4.06612	4.30471	4.3674	4.2641	4.46151	4.27813
LOC118567758	-0.962105	-1.01894	-1.02005	-1.09295	-1.09505	-1.0958	-0.947972	-1.09335	-1.0953	-1.08664	-1.09155	-1.09722
Mir6344	0	0	0	0	0	0	0	0	0	0	0	0
Irs1	11.6709	11.7081	11.7289	11.4636	11.4486	11.4503	11.5215	11.5299	11.5348	11.876	11.7977	11.7633
Rhbdd1	11.311	11.334	11.3348	11.2481	11.2077	11.2138	11.2412	11.2092	11.2386	10.8841	10.9138	10.8793
Gm46095	3.34295	3.34186	3.16452	3.23398	3.16403	2.95933	2.9148	3.53075	3.11531	2.60515	2.87891	3.0756
Col4a4	5.03405	4.87754	5.24643	5.37217	5.22845	4.94027	5.23929	4.8675	5.29021	4.3136	4.38289	4.52219
Col4a3	3.71826	3.57051	4.33636	3.7647	4.07849	3.97554	3.92946	3.75935	3.88351	3.71023	3.6495	3.68628
C430014B12Rik	2.37496	2.53331	2.19618	2.20487	2.34059	2.62448	2.47161	2.28002	2.40413	2.87775	2.94592	2.95518
Mff	11.173	11.1313	11.0916	11.0706	11.1556	11.1471	11.1342	11.1294	11.1052	11.1729	11.1933	11.2321
Tm4sf20	-1.51109	-1.50725	-1.34157	-1.50636	-1.50792	-1.50847	-1.50753	-1.50666	-1.5081	-1.50172	-1.50533	-1.45531
Gm34286	1.59286	1.56055	1.55609	1.42267	1.33887	1.55202	1.73804	1.62946	1.55461	1.44181	1.64086	1.65149
Gm17764	-0.404883	-0.402563	-0.323273	-0.319224	-0.402973	-0.403312	-0.402734	-0.173604	-0.403084	-0.306266	-0.316411	-0.19772
Gm34450	-0.559129	-0.605994	-0.681468	-0.677657	-0.760137	-0.760393	-0.759955	-0.759541	-0.681989	-0.756124	-0.758899	-0.761431
Agfg1	11.2877	11.2581	11.3145	11.2606	11.2925	11.2715	11.368	11.3936	11.3814	11.2637	11.2862	11.2663
Slc19a3	3.65361	3.41912	3.6747	3.70264	3.7123	3.49694	3.71955	4.00312	3.70893	3.70243	3.79948	3.54562
Krtap28-13	0	0	0	0	0	0	0	0	0	0	0	0
Ccl20	5.22878	5.31103	5.22945	5.69217	5.91155	5.99519	6.30805	6.3702	6.29742	4.69728	4.62515	4.52089
Daw1	6.37026	6.42499	6.3675	5.66659	5.54532	5.66876	4.32707	4.66805	4.82378	4.16035	3.90014	4.12134
Sphkap	3.99081	3.83268	3.87255	4.97293	4.89201	4.77893	4.62517	4.84877	5.07544	4.08202	3.91644	3.67338
Pid1	9.53612	9.42124	9.52388	9.51105	9.60668	9.61231	10.0181	9.99875	9.93634	10.4778	10.4063	10.4572
Mir6353	-2.19749	-2.21148	-2.21165	-2.21124	-2.21166	-2.21181	-2.21156	-2.21132	-2.21171	-2.20998	-2.21096	-2.21243
Dner	6.67371	7.00908	6.9735	7.91695	8.08747	7.83062	8.18177	8.26064	8.1357	8.15191	8.20252	7.9836
LOC118567658	0	0	0	0	0	0	0	0	0	0	0	0
Mir5126	0	0	0	0	0	0	0	0	0	0	0	0
Gm51637	0	0	0	0	0	0	0	0	0	0	0	0
Trip12	13.771	13.7928	13.7519	13.4743	13.4896	13.4659	13.5498	13.5333	13.4901	13.4979	13.3867	13.3807
Fbxo36	8.71521	8.7977	8.637	9.16024	9.026	9.02436	7.43244	7.35758	7.27249	7.30451	7.38974	7.4715
Slc16a14	2.15918	2.09961	2.318	2.51793	2.4993	2.3766	2.91158	2.56957	2.69711	2.51203	2.40741	2.74061
Gm39669	-1.28157	-1.27683	-1.20911	-1.27573	-1.20914	-1.27833	-1.27717	-1.20759	-1.20937	-1.26999	-1.20595	-1.28114
A530032D15Rik	-2.21277	-2.21161	-2.2118	-2.21135	-2.21181	-2.21198	-2.2117	-2.21143	-2.19522	-2.20995	-2.21104	-2.21266
A530040E14Rik	-1.51263	-1.50853	-1.33133	-1.50758	-1.50923	-1.50982	-1.50882	-1.50789	-1.50943	-1.44331	-1.50647	-1.51226
Gm38510	0	0	0	0	0	0	0	0	0	0	0	0
LOC118567331	0	0	0	0	0	0	0	0	0	0	0	0
LOC118567761	0	0	0	0	0	0	0	0	0	0	0	0
Gm7609	-1.74426	-1.74101	-1.74154	-1.74026	-1.74157	-1.74204	-1.74124	-1.64641	-1.74172	-1.73631	-1.69233	-1.74397
C130026I21Rik	0	0	0	0	0	0	0	0	0	0	0	0
LOC118567760	0	0	0	0	0	0	0	0	0	0	0	0
LOC118567759	0	0	0	0	0	0	0	0	0	0	0	0
Gm2619	-2.21289	-2.21168	-2.21188	-2.2114	-2.21189	-2.21206	-2.21177	-2.19402	-2.21195	-2.20994	-2.21107	-2.21278
Gm7592	0	0	0	0	0	0	0	0	0	0	0	0
LOC118567762	0	0	0	0	0	0	0	0	0	0	0	0
Gm2427	3.84981	3.90147	3.52212	3.67403	3.64559	3.3217	3.52796	3.7075	3.51867	3.57724	3.77095	3.59476
Sp110	4.17903	4.29291	3.90219	4.51682	4.21318	4.3275	4.61221	4.86605	4.74903	4.14891	3.946	4.15421
Sp140	4.77851	4.84741	4.78137	5.19141	4.78063	4.68717	5.00147	5.27193	5.12563	4.98559	4.7598	4.95946
Sp100	7.5857	7.57647	7.69183	8.64653	8.50199	8.12945	9.37822	9.28267	9.15611	7.00945	6.93534	7.15321
A630001G21Rik	4.71577	4.7546	4.5006	4.02389	4.19232	4.06893	4.23546	4.25361	4.22376	4.87912	4.44635	4.62208
Mir8096	0	0	0	0	0	0	0	0	0	0	0	0
9930111H07Rik	0	0	0	0	0	0	0	0	0	0	0	0
Cab39	12.2753	12.2804	12.2659	12.1899	12.1793	12.1628	12.1236	12.113	12.1047	11.9512	11.9244	11.9034
Itm2c	13.8901	13.8902	13.8728	13.167	13.1735	13.1602	13.2961	13.3298	13.3443	13.3937	13.532	13.5151
Gm32302	-0.94336	-0.941756	-0.942026	-0.941369	-0.94204	-0.942273	-0.786515	-0.711941	-0.942116	-0.934436	-0.939993	-0.799916
Gm51745	0	0	0	0	0	0	0	0	0	0	0	0
4933407L21Rik	-1.74397	-1.74078	-1.74131	-1.64779	-1.69521	-1.74179	-1.74101	-1.74029	-1.74148	-1.73617	-1.73918	-1.74369
Gpr55	0.395138	0.554433	0.735248	0.627907	0.323181	0.546651	0.3236	0.324556	0.404154	0.330204	0.326037	0.320185
Gm41905	0	0	0	0	0	0	0	0	0	0	0	0
LOC118567763	-1.40156	-1.39778	-1.5076	-1.5061	-1.50763	-1.50817	-1.50725	-1.50639	-1.5078	-1.50152	-1.50508	-1.51041
Spata3	1.49552	1.54709	1.37976	1.04894	1.11986	1.11685	1.04451	0.962226	0.959658	1.06729	0.964646	0.955065
2810459M11Rik	4.12241	4.14103	4.04209	3.88578	4.12473	4.41043	3.53814	3.50484	3.37791	2.95981	2.93286	2.89418
Psmd1	12.6172	12.6256	12.5899	12.5346	12.5516	12.6032	12.6859	12.6597	12.6822	12.5965	12.5818	12.5867
Gm22786	0	0	0	0	0	0	0	0	0	0	0	0
Htr2b	4.21557	4.48367	4.03442	4.06476	4.31488	4.47704	4.20766	3.9434	4.09945	3.84715	3.96815	3.97841
LOC118567764	2.38807	2.48638	2.52609	2.20735	2.37372	2.19036	2.32157	2.38833	2.47512	2.44779	1.98587	2.10897
Armc9	10.4763	10.5292	10.5306	10.3289	10.281	10.2952	9.76575	9.66085	9.6832	9.40708	9.25334	9.35916
Gm46098	0.963561	1.39741	0.904942	0.910306	1.04945	1.04574	1.11774	0.825803	0.823596	0.927415	0.914027	0.895172
Gm16341	-1.94413	-1.97532	-1.9757	-1.97478	-1.97572	-1.97605	-1.97549	-1.97496	-1.97583	-1.93847	-1.97416	-1.97743
Gm28626	0	0	0	0	0	0	0	0	0	0	0	0
B3gnt7	4.2587	3.8977	3.88768	4.81346	4.63571	4.49338	4.90424	4.94728	4.83002	4.35423	4.11741	4.49208
Gm5258	-1.97718	-1.975	-1.97536	-1.97449	-1.9123	-1.97569	-1.97515	-1.97466	-1.97548	-1.97185	-1.9739	-1.97698
Ncl	14.3544	14.3663	14.3621	14.2918	14.2762	14.3267	14.4407	14.4188	14.4282	14.164	14.065	14.0551
Snora75	0.820225	1.03584	0.681753	0.766937	0.96926	0.833087	1.09067	0.765947	0.68147	0.783188	0.685253	0.752587
Gm24148	1.45577	1.29761	1.2942	1.14548	1.59461	1.21918	1.4286	1.43586	1.22055	1.32891	1.30823	1.2791
Snord82	-2.21278	-2.21162	-2.21181	-2.21135	-2.19508	-2.21199	-2.21171	-2.21144	-2.21188	-2.20995	-2.21104	-2.21268
C130036L24Rik	4.3412	4.29676	4.20292	3.99118	4.02514	3.98086	3.77868	4.08453	3.76829	3.31368	3.58243	3.39887
Nmur1	1.41837	1.57843	1.57385	1.51378	1.80956	1.74966	1.75981	1.64891	1.80743	1.36517	1.35692	1.34531
Tex44	-2.21273	-2.2116	-2.21178	-2.21133	-2.21179	-2.19552	-2.21168	-2.21142	-2.21185	-2.20996	-2.21103	-2.21263
Gm32700	-0.44688	-0.361502	-0.433386	-0.585037	-0.506745	-0.586174	-0.585672	-0.503508	-0.585976	-0.582385	-0.584462	-0.587364
Gm32758	0.0756669	-0.0181298	-0.164987	-0.243981	-0.16507	-0.166554	-0.244806	-0.161628	-0.245201	-0.240542	-0.243235	-0.247004
Gm41907	1.15365	1.03596	1.35434	1.1147	1.29774	1.17079	0.955584	1.18298	1.03301	1.05633	0.959125	1.15586
Ptma	12.0315	12.0567	12.07	11.2221	11.2131	11.1556	11.2434	11.2244	11.3048	10.7265	10.7984	10.887
Pde6d	9.73914	9.67015	9.7061	9.92904	9.8698	9.93618	9.56119	9.61413	9.68744	9.88916	9.85353	9.90279
Cops7b	10.1536	10.0829	10.1639	10.1106	10.0744	10.0091	10.1048	10.073	10.1082	9.59378	9.63807	9.74253
Gm41908	0.0484233	-0.00898815	-0.0107315	-0.0886998	0.130477	-0.0903074	0.197	-0.0889274	-0.0113101	-0.0849535	-0.0878872	-0.0184289
Nppc	2.72866	2.39675	2.47946	3.16668	3.09259	3.17154	3.14523	3.63055	3.91636	2.42854	2.66016	2.37759
Dis3l2	8.66515	8.68686	8.73554	8.87824	8.84355	8.83965	8.66835	8.63427	8.56117	8.47161	8.42052	8.43536
Gm41909	0	0	0	0	0	0	0	0	0	0	0	0
Gm28375	-2.21289	-2.21168	-2.21188	-2.2114	-2.21189	-2.21206	-2.21177	-2.19402	-2.21195	-2.20994	-2.21107	-2.21278
Gm41910	-0.08397	-0.081022	-0.0815192	0.00297487	-0.00140905	0.0702407	-0.000328409	0.278008	-0.00191052	-0.0764419	-0.0794713	0.0601065
Gm29371	-2.21273	-2.2116	-2.21178	-2.21133	-2.21179	-2.19552	-2.21168	-2.21142	-2.21185	-2.20996	-2.21103	-2.21263
Alppl2	-1.97736	-1.97513	-1.9755	-1.94227	-1.94318	-1.97583	-1.97529	-1.97478	-1.97562	-1.9719	-1.97401	-1.97716
Alpi	0	0	0	0	0	0	0	0	0	0	0	0
Akp3	-1.74381	-1.74065	-1.74117	-1.73992	-1.7412	-1.69604	-1.74088	-1.64895	-1.74135	-1.7361	-1.73907	-1.74353
Ecel1	3.19107	3.02305	3.09364	4.33715	4.53267	3.76896	4.48395	4.05341	4.44779	3.24046	3.33173	3.13156
Gm51638	-2.21273	-2.2116	-2.21178	-2.21133	-2.21179	-2.19552	-2.21168	-2.21142	-2.21185	-2.20996	-2.21103	-2.21263
Gm33292	-1.97741	-1.97516	-1.97553	-1.94211	-1.97555	-1.97587	-1.94279	-1.97481	-1.97565	-1.97191	-1.97403	-1.97721
Prss56	1.76689	2.02325	1.78944	1.73238	1.96425	1.95841	1.79201	2.12497	1.90775	1.5938	1.5854	1.70761
Chrnd	0.184819	0.269145	0.187734	0.485145	0.340789	0.265607	0.268336	0.270915	0.266682	0.193772	0.190169	0.508684
Chrng	0.570739	0.501221	0.500472	0.800373	0.654659	0.843617	0.656556	0.798034	0.653779	0.508111	0.503555	0.497166
Eif4e2	11.5637	11.5889	11.534	11.4801	11.5055	11.4792	11.5005	11.5063	11.5533	11.4943	11.5211	11.5089
LOC118567765	0.761843	0.717449	0.642183	0.721817	0.714245	0.778064	0.564781	0.565807	0.780404	0.745544	0.650287	0.633492
Efhd1	4.79255	4.64087	4.59602	5.20585	4.98429	4.83207	5.09776	4.77105	5.19435	5.12397	5.253	5.0127
Gm41911	0	0	0	0	0	0	0	0	0	0	0	0
Gigyf2	11.3822	11.4121	11.4264	11.4541	11.5001	11.5228	11.5528	11.5225	11.5134	11.5166	11.5005	11.4281
Gm22549	0	0	0	0	0	0	0	0	0	0	0	0
Kcnj13	1.66871	1.87899	1.97892	1.62253	1.8143	1.80966	1.87632	1.76135	1.68526	1.64227	1.95511	1.73238
Snorc	0	0	0	0	0	0	0	0	0	0	0	0
Ngef	6.75999	6.6414	6.62664	6.42295	6.58347	6.38711	5.60934	5.17536	5.57553	4.65405	4.68381	4.66449
Gm46099	0	0	0	0	0	0	0	0	0	0	0	0
Neu2	-1.21445	-1.27572	-1.21065	-1.27467	-1.14486	-1.21134	-1.27605	-1.27501	-1.27672	-1.26915	-1.27344	-1.27987
Inpp5d	7.04772	6.86366	6.99809	5.56622	5.43227	5.39405	5.86643	5.5356	5.58839	7.16517	7.57878	7.3814
Gm33470	-1.28175	-1.13922	-1.27777	-1.13811	-1.27781	-1.27849	-1.20845	-1.27625	-1.27803	-1.27011	-1.2746	-1.28133
Gm33517	0.406274	0.424296	0.729043	0.351002	0.421116	0.344596	0.265701	0.350096	0.265121	0.365873	0.268006	0.262472
Atg16l1	10.1711	10.1921	10.1296	10.0981	10.0246	10.0579	10.079	10.1232	10.0515	9.98466	9.95841	9.95007
Gm25395	-0.427123	-0.474447	-0.408686	-0.629706	-0.630533	-0.552331	-0.630329	-0.629864	-0.630628	-0.627106	-0.629142	-0.631989
LOC118567766	2.48808	2.83466	2.68474	2.75596	2.57922	2.17609	2.68967	2.47453	2.68183	2.45327	2.99327	2.24115
Scarna6	0	0	0	0	0	0	0	0	0	0	0	0
Sag	4.44097	4.58559	4.31277	3.73585	3.48795	3.47817	3.5869	3.0277	3.33111	2.99442	3.11685	3.05416
Dgkd	10.2691	10.252	10.2064	10.2623	10.3259	10.2809	10.4342	10.5381	10.5205	10.6952	10.593	10.5802
Gm19582	-1.97719	-1.975	-1.91222	-1.9745	-1.97538	-1.97569	-1.97516	-1.97466	-1.97548	-1.97185	-1.97391	-1.97699
Usp40	10.7306	10.7217	10.6706	10.75	10.6776	10.772	10.77	10.7723	10.7043	10.6427	10.5698	10.5303
Ugt1a10	-2.21255	-2.2115	-2.21167	-2.21125	-2.21168	-2.21183	-2.21157	-2.21133	-2.21173	-2.20998	-2.21097	-2.19724
Ugt1a9	-0.828293	-0.899508	-0.820648	-0.899118	-0.899794	-0.749862	-0.899627	-0.899247	-0.748308	-0.806846	-0.898657	-0.900983
Ugt1a8	1.45014	1.33288	1.25121	1.5492	1.47205	1.40064	1.40583	1.54669	1.53453	1.78159	1.34052	1.45247
Ugt1a7c	6.43944	6.62168	6.81382	7.1117	7.17508	6.94397	7.08618	7.30499	7.06771	7.07345	6.8612	6.95048
Ugt1a6b	7.24082	7.11741	7.32842	6.40172	6.40399	6.28385	6.04196	6.22399	6.2281	5.91153	5.77608	5.50214
Ugt1a6a	8.90951	8.88493	8.85349	7.81027	7.83558	7.77589	7.75877	7.70853	7.68104	7.43217	7.32956	7.37027
Ugt1a5	-1.1336	-1.12952	-1.1304	-1.12827	-1.13044	-1.13122	-1.1299	-1.12868	-0.845667	-1.04384	-1.12681	-1.05885
Ugt1a2	-1.69953	-1.69651	-1.69701	-1.73947	-1.74069	-1.74113	-1.74039	-1.7397	-1.74084	-1.73581	-1.73866	-1.74292
Dnajb3	5.03697	5.02841	5.01355	5.80804	5.77454	5.57552	5.48854	5.57987	5.30675	5.87926	5.61792	5.8977
Ugt1a1	-0.366559	-0.282316	-0.285083	-0.436765	-0.285218	-0.438028	-0.437471	-0.436944	-0.21811	-0.433819	-0.436126	-0.43935
Mroh2a	-1.21477	-1.21026	-1.27621	-1.27442	-1.21104	-1.27689	-1.27579	-1.27476	-1.21125	-1.26895	-1.2732	-1.21437
Hjurp	10.2183	10.2673	10.1338	10.5407	10.5059	10.5196	10.2561	10.2695	10.3193	9.85425	9.75461	9.86405
Trpm8	0.748362	0.760893	0.678133	0.980127	0.83327	0.89906	1.14482	0.911076	0.83236	0.686905	0.681675	0.674331
Spp2	-0.388637	-0.572384	-0.430329	-0.570065	-0.654496	-0.654786	-0.654292	-0.653824	-0.654591	-0.651057	-0.6531	-0.655958
Gm29538	-1.28191	-1.27712	-1.27791	-0.999158	-1.27795	-1.20942	-1.27747	-1.27638	-1.27817	-1.27021	-1.27472	-1.28148
Gm28888	-1.12522	-1.12144	-1.1223	-1.12021	-0.906207	-0.90933	-1.12182	-1.12062	-1.12259	-1.11383	-1.11879	-1.1251
Glrp1	1.83432	1.98208	2.06523	1.57244	1.56319	1.62889	1.56547	1.57068	1.56213	1.51552	1.49937	1.40095
Gm19589	1.38418	1.26364	1.4066	1.76876	1.53336	1.58536	1.18047	1.34347	1.58936	1.19254	1.18493	1.1742
Gm41912	0	0	0	0	0	0	0	0	0	0	0	0
Arl4c	10.8535	10.9739	10.9057	10.4018	10.4374	10.464	10.505	10.5135	10.5543	10.0972	10.1075	10.083
Platr5	-0.186034	-0.327352	-0.246846	-0.242689	-0.246929	-0.248408	-0.327538	0.0346592	-0.327919	-0.323427	-0.326023	-0.329659
Gm34194	0.854377	0.429618	0.717403	0.43064	0.583391	0.428251	0.510321	0.430302	0.651364	0.436195	0.517326	0.569923
1700067G17Rik	-2.21284	-2.19453	-2.21185	-2.21138	-2.21186	-2.21203	-2.21174	-2.21147	-2.21191	-2.20994	-2.21106	-2.21273
Sh3bp4	10.3883	10.4476	10.3696	10.4114	10.4716	10.3839	10.6302	10.6874	10.6802	10.5965	10.7329	10.6601
Gm34331	0.721559	0.50727	0.504256	0.352963	0.351326	0.56901	0.431829	0.510152	0.351139	0.450254	0.438625	0.348442
C030007H22Rik	0	0	0	0	0	0	0	0	0	0	0	0
Gm41913	0	0	0	0	0	0	0	0	0	0	0	0
Agap1	11.3463	11.4012	11.3746	10.9745	10.994	10.9377	11.1662	11.2083	11.1279	10.7596	10.8756	10.8172
Gm41914	1.09118	1.10468	1.30763	1.25427	1.24361	1.17256	1.10369	1.49163	1.24239	1.03415	1.26151	1.09236
4933400F21Rik	-0.949001	-0.947382	-0.867139	-0.946991	-0.947668	-0.947904	-0.721414	-0.94712	-0.72473	-0.939954	-0.945538	-0.94886
Gbx2	2.73414	2.8356	2.72715	2.57287	2.99897	2.55183	3.04486	2.84447	2.86922	2.30252	2.58343	2.46975
LOC102637806	-0.357945	-0.138457	-0.349744	-0.269132	-0.429605	-0.351261	-0.348809	-0.428831	-0.429714	-0.425642	-0.427996	-0.431289
Asb18	0	0	0	0	0	0	0	0	0	0	0	0
Gm41915	0	0	0	0	0	0	0	0	0	0	0	0
Gm34616	0	0	0	0	0	0	0	0	0	0	0	0
Iqca	6.16046	6.15187	6.01085	5.57307	5.52342	5.54658	4.32328	4.10886	3.79083	3.81485	3.6049	3.54128
4930434B07Rik	-1.74384	-1.69497	-1.7412	-1.69423	-1.69551	-1.74168	-1.74091	-1.74019	-1.74137	-1.73611	-1.73909	-1.74356
Ackr3	8.72947	8.84041	8.67669	9.1919	9.30479	9.35673	9.31774	9.34555	9.42858	10.5677	10.7233	10.7164
2700003A03Rik	1.92133	1.94618	2.07803	2.32605	2.13946	1.9382	1.86831	1.95016	1.86551	2.64107	2.34036	2.21761
Gm34992	-1.97748	-1.97521	-1.97558	-1.97468	-1.9756	-1.97592	-1.97537	-1.90921	-1.97571	-1.97193	-1.97407	-1.97727
Gm28722	-1.51189	-1.50791	-1.50857	-1.50699	-1.45116	-1.50917	-1.5082	-1.5073	-1.39391	-1.50218	-1.44848	-1.51153
Gm35048	2.01643	2.26422	2.11096	2.19859	2.826	2.5477	2.19005	2.33772	2.10977	2.89773	2.78795	2.69609
Gm35141	0	0	0	0	0	0	0	0	0	0	0	0
Gm41917	0	0	0	0	0	0	0	0	0	0	0	0
Gm35192	0	0	0	0	0	0	0	0	0	0	0	0
Cops8	11.3533	11.3383	11.3748	11.2148	11.234	11.266	11.1328	11.153	11.1395	10.985	10.9944	11.0219
Gm35242	0.799026	0.811598	1.23985	0.814623	0.883336	0.948571	0.885297	0.813622	0.729258	0.738482	0.896696	0.93387
Gm9991	3.87019	3.95015	3.67605	4.74617	5.06725	4.85974	3.57855	3.83848	3.97022	3.4092	3.43135	3.35844
Gm35332	0	0	0	0	0	0	0	0	0	0	0	0
Gm41918	2.54846	2.6455	2.57252	2.83775	3.18265	2.96241	3.06712	3.0815	2.81614	2.89785	3.0578	3.20306
Col6a3	14.4158	14.4409	14.4028	15.3399	15.3042	15.3151	15.1839	15.1983	15.0924	15.5243	15.4524	15.4039
Gm35381	0.105589	-0.0351543	-0.0356773	0.26616	0.0451342	0.117361	0.0462336	-0.034654	-0.0358508	0.229398	-0.0335239	-0.0379857
Mlph	4.4942	4.36532	4.39121	5.27012	5.17392	5.5662	5.1295	4.98941	4.88416	4.86027	4.71405	5.00475
Prlh	0	0	0	0	0	0	0	0	0	0	0	0
Rab17	2.16107	1.88078	1.80005	2.15587	2.24919	2.29247	2.14386	2.09191	2.19403	1.90776	2.16668	2.21522
Lrrfip1	12.6247	12.62	12.6477	12.2325	12.2523	12.2676	12.3191	12.2839	12.2852	12.2905	12.2755	12.2633
Rbm44	1.63415	1.72539	1.51666	1.73309	1.71974	1.58582	1.43933	1.79154	1.71821	1.84183	1.74216	1.63653
Ramp1	5.58744	5.48444	5.44834	5.73567	5.837	6.10465	5.5151	5.50031	5.73222	6.16763	6.18154	6.19549
Ube2f	9.59669	9.67196	9.50706	9.60672	9.61529	9.53692	9.5514	9.51162	9.60077	9.57577	9.58814	9.63614
Scly	8.08943	8.0329	8.06662	8.26308	8.24419	8.15788	8.26321	8.26858	8.27342	8.31892	8.35007	8.33587
Espnl	2.27275	2.51281	2.54556	2.15485	2.14038	2.25135	1.93616	2.21391	2.13871	1.96582	2.09712	1.92072
Klhl30	5.81985	5.94111	5.6722	6.62217	6.24187	6.29957	6.568	6.68393	6.79922	6.13034	6.17693	6.41522
Erfe	9.429	9.50791	9.37701	9.85613	9.98803	9.91121	9.70305	9.72056	9.76654	8.33191	8.34541	8.23376
Ilkap	10.5563	10.5597	10.5923	10.6403	10.5977	10.6186	10.4959	10.4312	10.5075	10.2998	10.3659	10.3765
1700020N18Rik	-0.704912	-0.777453	-0.487937	-0.69312	-0.622465	-0.778045	-0.777588	-0.777157	-0.777865	-0.77315	-0.776487	-0.779128
Hes6	10.1664	10.1133	10.1616	10.3364	10.314	10.3165	9.75161	9.77988	9.80523	9.59576	9.67153	9.58299
Per2	7.20454	7.14651	7.1732	7.18807	7.48997	7.3441	7.44823	7.39758	7.29468	7.81624	7.57635	7.68342
Gm35591	0.715879	0.803687	0.980009	0.580396	0.799408	0.728408	0.658948	0.737333	0.578259	0.678367	0.581703	0.648905
Gm28382	-2.21278	-2.21162	-2.19505	-2.21135	-2.21182	-2.21199	-2.21171	-2.21144	-2.21188	-2.20995	-2.21104	-2.21268
Traf3ip1	10.7298	10.7822	10.7191	10.7635	10.7254	10.7834	9.94199	9.94348	9.93304	9.3224	9.1332	9.17565
Asb1	9.69752	9.66675	9.665	9.51432	9.50596	9.40166	9.49042	9.55444	9.51642	9.49774	9.45047	9.39805
Gm28380	0	0	0	0	0	0	0	0	0	0	0	0
Twist2	8.31533	8.23207	8.1409	9.07949	9.04379	9.02624	9.26071	9.28777	9.12911	8.81099	8.92436	8.89609
Gm46117	-1.74372	-1.69525	-1.7411	-1.73986	-1.74113	-1.69624	-1.74081	-1.69477	-1.74127	-1.73606	-1.73901	-1.74344
Gm46242	0	0	0	0	0	0	0	0	0	0	0	0
Hdac4	10.7036	10.7536	10.7699	10.4143	10.3242	10.312	10.7556	10.7402	10.6666	10.5893	10.5212	10.5504
LOC108167659	1.75073	1.84065	1.99956	2.0171	1.70714	1.83035	1.83829	1.71437	1.83348	1.57709	1.85736	1.7531
LOC118567767	0	0	0	0	0	0	0	0	0	0	0	0
LOC118567768	0.394446	0.398475	0.682468	0.694302	0.55021	0.397175	0.478092	0.48078	0.476368	0.496669	0.484944	0.600914
Gm35992	0.538559	0.550972	0.464981	0.777934	0.887492	0.989657	0.465433	0.466553	0.464714	0.473156	0.557468	0.461426
Ndufa10	11.0388	11.0972	11.0226	11.199	11.1654	11.189	11.275	11.1976	11.2525	11.2059	11.2207	11.274
Mir6900	0	0	0	0	0	0	0	0	0	0	0	0
Olfr1416	0	0	0	0	0	0	0	0	0	0	0	0
Olfr1415	0	0	0	0	0	0	0	0	0	0	0	0
Olfr1414	0	0	0	0	0	0	0	0	0	0	0	0
Olfr1413	0	0	0	0	0	0	0	0	0	0	0	0
Olfr1412	0	0	0	0	0	0	0	0	0	0	0	0
Olfr1411	0	0	0	0	0	0	0	0	0	0	0	0
Olfr1410	-2.21277	-2.21161	-2.2118	-2.21135	-2.21181	-2.21198	-2.2117	-2.21143	-2.19522	-2.20995	-2.21104	-2.21266
Olfr12	-1.97744	-1.94251	-1.97555	-1.94199	-1.97557	-1.9759	-1.97534	-1.97483	-1.97568	-1.97192	-1.97405	-1.97724
Cops9	9.638	9.56749	9.66494	9.71638	9.73181	9.64148	9.45101	9.45573	9.57295	9.73976	9.82727	9.89434
Otos	0.532342	0.745023	0.54165	0.751734	0.612663	0.675392	0.465645	0.618615	0.611821	0.472009	0.467986	0.46238
Gm29483	-1.51175	-1.5078	-1.45136	-1.4498	-1.50848	-1.45196	-1.451	-1.50718	-1.50866	-1.50209	-1.50581	-1.51139
Gm36102	0.340167	0.423167	0.349101	0.427303	0.48611	0.272034	0.35012	0.273688	0.419312	0.367628	0.356569	0.407483
Gm29481	-2.21278	-2.21162	-2.21181	-2.21135	-2.19508	-2.21199	-2.21171	-2.21144	-2.21188	-2.20995	-2.21104	-2.21268
Gpc1	13.1649	13.1847	13.1995	12.5864	12.5807	12.557	12.4745	12.48	12.4644	12.0523	12.1905	12.1413
Gm29480	0	0	0	0	0	0	0	0	0	0	0	0
Mir149	0	0	0	0	0	0	0	0	0	0	0	0
Ankmy1	4.02739	4.24473	3.70881	4.16454	4.12766	3.69795	3.49374	3.77161	3.48494	3.34665	3.42104	3.29322
LOC115487694	0	0	0	0	0	0	0	0	0	0	0	0
Dusp28	6.46687	6.63835	6.26566	7.03324	6.96919	6.8581	6.84582	6.71756	6.7133	6.49577	6.72516	6.6142
5033417F24Rik	3.89158	4.20674	3.88975	3.80722	3.69702	4.22906	3.78537	3.62939	3.95325	3.89663	3.74271	3.37113
Rnpepl1	8.98195	9.02861	8.89006	9.56379	9.47488	9.45479	9.87825	9.79452	9.84866	9.84873	9.89497	10.0412
9430060I03Rik	1.56518	1.33981	1.53627	1.41629	1.47404	1.26137	1.59758	1.34203	1.69664	1.44263	1.42201	1.45507
Capn10	10.0492	10.0299	9.99028	10.0473	10.1235	10.0906	9.53505	9.4833	9.67056	9.07688	9.03514	9.06528
Gpr35	5.02625	4.91491	4.84728	5.03567	5.20779	5.21195	5.37807	5.27958	5.03804	5.31499	5.27766	5.40981
Gm36424	0	0	0	0	0	0	0	0	0	0	0	0
Aqp12	0	0	0	0	0	0	0	0	0	0	0	0
Kif1a	10.8928	10.9313	10.8811	11.374	11.3306	11.3523	11.6822	11.6488	11.5932	11.8088	11.8009	11.7707
Gm36472	0	0	0	0	0	0	0	0	0	0	0	0
Agxt	0	0	0	0	0	0	0	0	0	0	0	0
Mab21l4	-0.297788	-0.287893	-0.216152	-0.367925	-0.36891	-0.291084	-0.368667	-0.368113	-0.290115	-0.272533	-0.132324	-0.370643
Crocc2	7.27056	7.49048	7.33055	8.00367	7.84656	8.12833	6.33946	6.55379	6.433	6.17931	6.21668	6.02612
Sned1	10.7319	10.7605	10.8109	11.5723	11.6644	11.6023	11.1495	11.034	11.0899	12.4641	12.3671	12.327
Mir6901	0	0	0	0	0	0	0	0	0	0	0	0
Mterf4	9.55879	9.52264	9.52371	9.22173	9.23652	9.26694	8.68005	8.7381	8.79131	8.56662	8.38655	8.44628
Gm28535	1.43712	1.83137	1.82393	1.53132	1.59038	1.58646	1.71755	1.45461	1.65248	1.5591	1.53737	1.43844
Pask	9.81232	9.7704	9.73036	9.24981	9.09737	9.1933	8.77471	8.87946	8.74689	8.52297	8.55159	8.52434
Ppp1r7	10.5312	10.5283	10.584	10.3628	10.3785	10.4349	10.3918	10.3753	10.3673	10.306	10.3894	10.2926
Mir6902	-2.21284	-2.19453	-2.21185	-2.21138	-2.21186	-2.21203	-2.21174	-2.21147	-2.21191	-2.20994	-2.21106	-2.21273
Mir6345	-2.21292	-2.2117	-2.2119	-2.19377	-2.21191	-2.21208	-2.21178	-2.21151	-2.21196	-2.20993	-2.21108	-2.21281
Gm26446	-1.97751	-1.97523	-1.97561	-1.94173	-1.97563	-1.97595	-1.9754	-1.9419	-1.97573	-1.97194	-1.97409	-1.97731
Ano7	4.25367	4.23306	4.62963	3.45478	3.99305	3.77651	3.43685	3.60128	3.37393	3.46828	3.15176	3.43795
Hdlbp	14.5068	14.5163	14.4899	14.468	14.511	14.5067	14.7463	14.7487	14.7199	14.9981	14.975	14.9304
Gm17415	0.922156	0.806863	0.942048	0.730715	0.875718	0.999189	0.805984	0.730343	1.002	0.907304	0.813127	0.862237
Septin2	13.526	13.4902	13.4775	13.7042	13.726	13.7512	13.7002	13.7195	13.7227	13.7472	13.7031	13.7065
Farp2	9.28208	9.23972	9.25168	9.26986	9.25531	9.24442	9.50131	9.45635	9.35423	9.47001	9.40326	9.44065
Gm41920	0.785235	0.7971	0.993703	0.941943	0.719059	0.989299	0.867796	0.799016	0.865043	0.815551	0.722308	0.972333
Stk25	11.6232	11.6422	11.6696	11.8139	11.7753	11.8461	11.7519	11.7	11.7615	11.8051	11.8883	11.8444
Bok	8.26199	8.31291	8.14474	8.4361	8.49512	8.38017	8.26184	8.33019	8.47916	8.04233	8.2761	8.12112
Thap4	10.0042	10.0201	10.0169	9.88393	9.87202	9.88203	9.79025	9.86325	9.80466	9.92821	10.0644	9.98707
Atg4b	10.3647	10.387	10.4038	10.4939	10.4735	10.5315	10.4639	10.481	10.5628	10.6562	10.643	10.6134
Dtymk	10.0915	10.0732	10.1001	9.92552	9.96032	10.0203	9.84524	9.80066	9.85552	9.63224	9.61352	9.69128
Ing5	8.65503	8.6294	8.6885	8.60361	8.70551	8.57478	8.88066	8.93732	8.9389	8.89894	8.8656	8.80417
Gm22089	0	0	0	0	0	0	0	0	0	0	0	0
D2hgdh	7.81407	7.94584	7.8911	7.77329	7.73135	7.89042	7.7657	7.82423	7.81778	7.8173	8.04393	8.09152
Gal3st2	1.65321	1.85184	1.68349	1.63666	1.41904	1.41687	1.62669	1.42406	1.62191	1.35388	1.50674	1.54009
Gal3st2b	-1.7439	-1.74072	-1.74124	-1.64822	-1.74127	-1.69584	-1.74095	-1.74023	-1.74142	-1.73614	-1.73913	-1.74361
Gm7889	2.84266	2.89472	2.78458	2.68791	2.93273	3.19492	3.10607	2.85248	2.67103	2.86117	2.92172	2.53158
Gal3st2c	-2.21292	-2.2117	-2.2119	-2.19377	-2.21191	-2.21208	-2.21178	-2.21151	-2.21196	-2.20993	-2.21108	-2.21281
Neu4	0	0	0	0	0	0	0	0	0	0	0	0
Pdcd1	0.708484	0.50158	0.500794	0.930716	0.728864	0.790288	0.501236	0.502331	0.854714	0.508798	0.504027	0.497321
Gm23389	0	0	0	0	0	0	0	0	0	0	0	0
4930440C22Rik	-1.97755	-1.97526	-1.97563	-1.90847	-1.97565	-1.97598	-1.97542	-1.9749	-1.97576	-1.97195	-1.97411	-1.97734
Fam174a	8.69335	8.89792	8.72095	8.96152	8.83134	8.82273	8.73288	8.65496	8.70483	8.94243	9.07882	9.09792
St8sia4	3.59156	4.29201	4.27882	4.97172	4.85146	4.83677	4.63798	4.43666	4.57323	4.61406	4.40194	4.53477
Gm30431	-1.45559	-1.45174	-1.50792	-1.5064	-1.39686	-1.5085	-1.50757	-1.50669	-1.50813	-1.50174	-1.50536	-1.51079
4930598F16Rik	0	0	0	0	0	0	0	0	0	0	0	0
Gm22360	-1.28204	-1.13828	-1.27802	-1.27612	-1.27806	-1.27875	-1.27758	-1.27649	-1.20881	-1.27029	-1.13586	-1.28161
1700063A18Rik	0	0	0	0	0	0	0	0	0	0	0	0
Gm30490	0	0	0	0	0	0	0	0	0	0	0	0
4930533P14Rik	0	0	0	0	0	0	0	0	0	0	0	0
Gm26245	0	0	0	0	0	0	0	0	0	0	0	0
Gm26078	0	0	0	0	0	0	0	0	0	0	0	0
Slco4c1	-0.927378	-0.925787	-0.926056	-0.925403	-0.846869	-0.708518	-0.771934	-0.92553	-0.847308	-0.918829	-0.92438	-0.927239
Panct2	-2.21277	-2.21161	-2.2118	-2.21135	-2.21181	-2.21198	-2.2117	-2.21143	-2.19522	-2.20995	-2.21104	-2.21266
Slco6b1	0	0	0	0	0	0	0	0	0	0	0	0
Slco6c1	0	0	0	0	0	0	0	0	0	0	0	0
Gm7133	0	0	0	0	0	0	0	0	0	0	0	0
Gm7135	0	0	0	0	0	0	0	0	0	0	0	0
Macir	8.52477	8.54011	8.51113	8.56322	8.51996	8.67113	8.19841	8.22354	8.40273	8.39085	8.35542	8.45954
Ppip5k2	10.5745	10.5732	10.593	10.2245	10.355	10.3468	10.3763	10.3249	10.321	10.3674	10.2998	10.2845
Gin1	7.69338	7.73612	7.60827	7.56059	7.37903	7.48077	7.2442	7.22223	7.23813	7.09804	6.97832	7.0351
Pam	12.3181	12.3263	12.3173	11.8768	11.8841	11.936	11.9415	11.969	11.9383	12.6978	12.6464	12.613
Gm31771	0	0	0	0	0	0	0	0	0	0	0	0
B230216N24Rik	2.4526	2.26233	2.66413	2.15067	2.00171	2.06667	1.9292	2.14788	1.84642	2.3291	2.01907	2.22236
Gm24465	0	0	0	0	0	0	0	0	0	0	0	0
Gm51640	1.89844	1.99231	2.53834	1.92825	1.98711	2.21668	1.99014	1.92635	1.84352	2.24258	2.13931	2.13765
1810006J02Rik	-0.960337	-0.945072	-1.0183	-1.09126	-1.09336	-1.09411	-1.01752	-1.09165	-1.09361	-1.08494	-1.08985	-1.09549
Gm29461	0	0	0	0	0	0	0	0	0	0	0	0
Slco6d1	0	0	0	0	0	0	0	0	0	0	0	0
Gm7967	-1.97747	-1.9752	-1.97558	-1.97468	-1.9756	-1.97592	-1.97537	-1.97485	-1.9429	-1.97193	-1.94126	-1.97727
Gm51641	0	0	0	0	0	0	0	0	0	0	0	0
Cntnap5b	0.987524	1.00084	0.918464	0.920911	1.14169	0.996551	1.20941	0.920435	1.14048	1.32729	1.15955	1.29483
LOC118567769	2.76167	2.81702	2.59935	2.78076	2.47632	2.40503	2.94598	2.61296	2.59703	2.95167	2.8457	2.45235
Gm41923	0	0	0	0	0	0	0	0	0	0	0	0
Gm23602	0	0	0	0	0	0	0	0	0	0	0	0
Gm29667	3.55794	3.73895	3.49087	3.26153	3.61485	3.52421	3.54014	3.7508	3.29446	3.59513	3.88086	3.79785
Gm20268	0	0	0	0	0	0	0	0	0	0	0	0
Gm31973	0	0	0	0	0	0	0	0	0	0	0	0
LOC115487674	0	0	0	0	0	0	0	0	0	0	0	0
LOC118567770	0	0	0	0	0	0	0	0	0	0	0	0
Gm24122	0	0	0	0	0	0	0	0	0	0	0	0
Gm22034	0	0	0	0	0	0	0	0	0	0	0	0
Gm41924	0	0	0	0	0	0	0	0	0	0	0	0
Cdh20	0.493142	0.449089	0.298874	0.584319	0.446051	0.443547	0.299202	0.37875	0.510816	0.304855	0.301281	0.296302
LOC118567771	0	0	0	0	0	0	0	0	0	0	0	0
Gm41925	0	0	0	0	0	0	0	0	0	0	0	0
Gm29012	0	0	0	0	0	0	0	0	0	0	0	0
Rnf152	7.11814	7.12796	7.21454	6.98247	7.01304	7.08197	7.01257	6.74716	6.54563	6.57111	6.45281	6.67098
Gm17634	0.69724	0.715759	0.638832	0.919733	0.905523	0.558405	0.783633	0.56062	0.638162	0.566986	0.562288	0.698857
Gm28403	-0.776557	-0.617505	-0.775041	-0.690716	-0.775056	-0.775322	-0.774868	-0.774438	-0.775143	-0.678303	-0.773772	-0.507122
LOC115487637	0	0	0	0	0	0	0	0	0	0	0	0
Pign	11.36	11.3727	11.3516	11.5111	11.5348	11.5157	11.5647	11.5108	11.5135	11.261	11.1968	11.2005
Relch	10.3919	10.41	10.4	10.399	10.434	10.4687	10.5348	10.5604	10.479	10.2693	10.2675	10.2539
Gm10193	-1.45471	-1.50777	-1.45141	-1.50686	-1.50845	-1.50902	-1.50806	-1.50716	-1.50864	-1.44507	-1.50579	-1.45435
Tnfrsf11a	8.58129	8.66093	8.6027	8.1542	8.11253	8.13044	8.24919	8.31148	8.23001	7.69391	7.82047	7.7363
Gm41926	1.14429	1.1698	1.02295	1.41829	1.1653	1.28473	1.02422	1.17389	1.09567	0.953596	0.947436	0.938786
Gm41927	-2.19749	-2.21148	-2.21165	-2.21124	-2.21166	-2.21181	-2.21156	-2.21132	-2.21171	-2.20998	-2.21096	-2.21243
Gm26214	0	0	0	0	0	0	0	0	0	0	0	0
Gm7160	1.51184	1.43418	1.22486	1.44161	1.48835	1.22272	1.147	1.22944	1.36403	1.40977	1.2345	1.34617
Zcchc2	9.84698	9.81572	9.75929	9.76138	9.79728	9.71383	10.0018	10.0988	10.0266	9.82384	9.778	9.77776
Gm20753	-0.464932	-0.535895	-0.536249	-0.535389	-0.456984	-0.536571	-0.381945	-0.535557	-0.316446	-0.440286	-0.450202	-0.537808
Phlpp1	10.3364	10.3516	10.299	9.91144	9.95702	9.89997	10.0231	9.97057	9.96145	10.0666	9.99182	9.9843
Gm41928	1.54983	1.70457	1.915	1.03425	1.27782	1.11753	1.03171	1.03361	1.03049	1.04475	1.03655	1.02489
Bcl2	8.9027	8.97888	9.02699	8.15823	8.17485	8.24802	8.53911	8.5002	8.51731	8.13196	8.22087	8.16722
Mir3473f	0	0	0	0	0	0	0	0	0	0	0	0
Gm37053	0	0	0	0	0	0	0	0	0	0	0	0
Kdsr	10.7991	10.839	10.8042	10.1832	10.1665	10.1924	10.0203	10.0113	10.0208	10.203	10.2423	10.2387
Vps4b	11.2221	11.2229	11.2068	11.2338	11.2093	11.264	11.1037	11.1374	11.1379	11.1636	11.0381	11.1654
LOC118567772	4.632	4.37373	4.43617	4.185	4.24534	4.14029	3.98209	3.87374	3.80462	3.91331	4.10139	4.26607
Serpinb5	5.19288	5.5061	5.28597	5.82019	5.61846	5.85563	4.811	4.71993	4.56029	3.98565	3.86681	3.96908
Serpinb12	-1.51207	-1.50806	-1.50872	-1.50713	-1.45087	-1.50933	-1.39258	-1.50744	-1.50894	-1.50228	-1.44817	-1.51171
Serpinb13	0	0	0	0	0	0	0	0	0	0	0	0
Serpinb3a	-2.21289	-2.21168	-2.21188	-2.2114	-2.21189	-2.21206	-2.21177	-2.19402	-2.21195	-2.20994	-2.21107	-2.21278
Serpinb3d	0	0	0	0	0	0	0	0	0	0	0	0
Serpinb3b	0	0	0	0	0	0	0	0	0	0	0	0
Serpinb3c	0	0	0	0	0	0	0	0	0	0	0	0
Serpinb11	-0.649226	-0.647061	-0.647426	-0.271932	-0.56386	-0.418457	-0.64722	-0.646712	-0.647547	-0.643707	-0.645924	-0.649037
Serpinb7	2.13559	2.43441	2.42829	2.44314	2.36459	2.68859	2.54865	2.7619	2.82597	2.67962	2.63108	2.56183
Gm24553	0	0	0	0	0	0	0	0	0	0	0	0
Serpinb2	6.42978	6.15881	6.1203	5.06463	5.13316	4.71647	5.16487	5.23043	5.14895	3.98467	3.99994	3.85942
Serpinb10	8.16079	8.28725	8.19433	6.52699	6.45711	6.40921	6.01697	6.22491	6.34674	4.93797	5.23496	4.98199
Serpinb8	9.32529	9.33093	9.34402	9.43154	9.32063	9.41107	8.87774	8.90434	8.89087	9.11726	9.10252	9.12787
Gm15389	-0.743793	-0.741993	-0.742296	-0.659395	-0.742311	-0.664672	-0.742126	-0.741702	-0.663756	-0.73862	-0.578963	-0.538367
Gm24267	0	0	0	0	0	0	0	0	0	0	0	0
Gm22438	0	0	0	0	0	0	0	0	0	0	0	0
D830032E09Rik	-0.632598	-0.470021	-0.630844	-0.544673	-0.275103	-0.550212	-0.630644	-0.630149	-0.630962	-0.627217	-0.62938	-0.632414
Gm41929	0	0	0	0	0	0	0	0	0	0	0	0
LOC115487113	0	0	0	0	0	0	0	0	0	0	0	0
Gm22159	0	0	0	0	0	0	0	0	0	0	0	0
Cdh7	-0.590201	-0.588074	-0.507106	-0.285258	-0.432053	-0.58876	-0.588231	-0.587731	-0.432844	-0.584772	-0.586956	-0.590016
Gm41930	0	0	0	0	0	0	0	0	0	0	0	0
Cdh19	5.05177	5.08893	4.83154	4.81079	5.40232	4.67403	5.05996	5.28442	5.50212	5.23504	5.30243	5.35265
n-TKctt7	0	0	0	0	0	0	0	0	0	0	0	0
4921525D07Rik	0	0	0	0	0	0	0	0	0	0	0	0
Dsel	11.2478	11.2209	11.232	11.1423	11.1544	11.1291	10.8438	10.8383	10.9046	11.3554	11.2751	11.3654
Gm32810	0	0	0	0	0	0	0	0	0	0	0	0
LOC118567773	0	0	0	0	0	0	0	0	0	0	0	0
Gm22331	0	0	0	0	0	0	0	0	0	0	0	0
Gm41932	0	0	0	0	0	0	0	0	0	0	0	0
Gm46244	0	0	0	0	0	0	0	0	0	0	0	0
Gm32985	0	0	0	0	0	0	0	0	0	0	0	0
Gm33042	-2.21278	-2.21162	-2.21181	-2.21135	-2.19508	-2.21199	-2.21171	-2.21144	-2.21188	-2.20995	-2.21104	-2.21268
LOC108167704	0	0	0	0	0	0	0	0	0	0	0	0
Cntnap5a	-0.735284	-0.733349	-0.733675	-0.569881	-0.441158	-0.653534	-0.733492	-0.733036	-0.733783	-0.635472	-0.732331	-0.735116
Gm24030	0	0	0	0	0	0	0	0	0	0	0	0
B020011L13Rik	0	0	0	0	0	0	0	0	0	0	0	0
LOC118567775	-1.74465	-1.74131	-1.74186	-1.74053	-1.74188	-1.74236	-1.74155	-1.69253	-1.69378	-1.68823	-1.73963	-1.74435
Tsn	11.1502	11.1254	11.0862	11.298	11.2934	11.3835	11.2224	11.2078	11.2591	11.442	11.4232	11.4177
Nifk	10.8401	10.8767	10.8323	10.5274	10.4891	10.4993	10.6482	10.6038	10.6675	10.3602	10.3958	10.3772
Gm28867	-1.97737	-1.97513	-1.9755	-1.97462	-1.97552	-1.97584	-1.94292	-1.94241	-1.97563	-1.9719	-1.97401	-1.97717
Clasp1	11.7571	11.793	11.7588	11.4337	11.3905	11.458	11.4498	11.5087	11.4463	11.6009	11.4923	11.5053
Gm26080	0	0	0	0	0	0	0	0	0	0	0	0
2900060B14Rik	-0.98858	-0.98707	-0.987325	-0.986031	-0.987337	-0.909819	-0.987182	-0.905423	-0.90893	-0.979125	-0.984493	-0.724051
Tfcp2l1	3.85398	3.63102	3.91111	4.06071	4.29452	3.9811	4.44071	4.09243	4.52467	4.15534	4.7292	4.664
Gli2	8.24595	8.27823	8.16687	9.06732	8.97973	8.91511	9.2815	9.37727	9.26128	8.98097	9.00267	8.90324
Gm51642	0.914415	0.996924	1.13231	1.07366	1.06575	1.12854	1.25499	1.14039	1.13094	1.01642	1.07904	0.985474
Mir6346	0	0	0	0	0	0	0	0	0	0	0	0
Gm41934	5.04501	5.13012	5.2561	5.24734	4.94669	5.35043	4.81255	5.16564	5.12616	4.30423	4.59914	4.14818
Gm46144	-1.97711	-1.97495	-1.97531	-1.97445	-1.94406	-1.94437	-1.97511	-1.97462	-1.97543	-1.97183	-1.97387	-1.97692
Gm33388	3.12503	2.79427	2.78549	2.70011	2.83327	2.87084	2.83895	2.63901	2.73212	2.40018	2.59161	2.34716
Inhbb	9.76493	9.86956	9.70681	11.0142	11.0158	10.9486	10.671	10.6676	10.644	9.04548	9.02974	9.02128
Gm41935	-1.7438	-1.74065	-1.74117	-1.69433	-1.6956	-1.74164	-1.69529	-1.74016	-1.74134	-1.73609	-1.73907	-1.74352
Gm33490	-2.19749	-2.21148	-2.21165	-2.21124	-2.21166	-2.21181	-2.21156	-2.21132	-2.21171	-2.20998	-2.21096	-2.21243
Gm33575	-2.21336	-2.21194	-2.21217	-2.21161	-2.21218	-2.21239	-2.21204	-2.21171	-2.21225	-2.18925	-2.21122	-2.21323
Gm46145	0	0	0	0	0	0	0	0	0	0	0	0
Ralb	11.1263	11.1897	11.1499	11.3427	11.3104	11.3411	11.2838	11.2595	11.3178	11.075	11.186	11.1435
Tmem185b	9.16714	9.08025	9.20907	9.01483	9.07853	9.08687	9.04417	9.11646	8.99403	8.99933	9.15521	9.14453
3830432H09Rik	-1.28154	-1.20837	-1.20914	-1.2757	-1.27762	-1.2783	-1.20871	-1.13919	-1.27784	-1.26997	-1.27443	-1.28111
Epb41l5	7.12748	7.05128	7.23154	6.90832	7.16583	7.00637	7.39129	7.22481	7.17804	7.09285	7.34354	7.07486
Ptpn4	9.16049	9.10462	9.17367	8.80943	8.81061	8.8355	8.61808	8.68857	8.72432	8.55316	8.241	8.40954
Gm28209	3.94792	3.99178	4.24434	3.90244	3.67488	3.3403	3.14582	2.89318	3.13784	2.76553	2.74199	2.78411
Tmem177	7.76747	7.57753	7.77929	7.71512	7.65495	7.76789	7.72905	7.631	7.83451	7.65785	7.67456	7.70381
Cfap221	5.3517	5.14955	5.74586	4.65747	4.68479	4.64633	3.73776	3.28222	3.55194	3.24769	3.20949	3.15386
Gm33817	0	0	0	0	0	0	0	0	0	0	0	0
Sctr	1.87279	2.0774	1.769	1.77823	1.95977	1.95431	1.69784	2.13639	1.83525	2.02396	1.78463	1.75216
Gm33764	-2.21289	-2.21168	-2.21188	-2.2114	-2.21189	-2.21206	-2.21177	-2.19402	-2.21195	-2.20994	-2.21107	-2.21278
Gm41936	0	0	0	0	0	0	0	0	0	0	0	0
Tmem37	8.25407	8.21127	8.26704	8.24065	8.32293	8.16157	8.23481	8.17991	8.34568	8.81019	8.91419	8.89704
Gm41937	-0.0151648	-0.413357	0.0169287	-0.41271	-0.413832	-0.414223	-0.413555	-0.412924	-0.41396	-0.409203	-0.411947	-0.415813
Gm41938	0	0	0	0	0	0	0	0	0	0	0	0
Dbi	10.4829	10.4551	10.4222	11.0953	11.1014	11.1068	10.5672	10.5869	10.6638	10.8713	10.8877	10.9262
3110009E18Rik	5.41863	5.57349	5.44059	5.20318	5.61515	5.10452	5.41502	5.24035	5.3061	5.81258	5.64454	5.69407
Steap3	11.502	11.5115	11.5499	11.3345	11.3489	11.2999	10.7217	10.7751	10.7811	11.6326	11.7344	11.7222
LOC118567776	1.55586	1.79723	1.3521	1.21183	1.12393	1.47418	1.20725	1.28855	1.12358	1.23082	1.29618	1.195
C1ql2	1.42779	1.24838	1.16579	1.52964	1.32007	1.50932	1.6304	1.46451	1.56988	1.17805	1.17074	1.16047
Gm46154	-1.51165	-1.50772	-1.45151	-1.44996	-1.5084	-1.45211	-1.508	-1.50711	-1.45173	-1.50204	-1.50575	-1.5113
Marco	-0.096318	-0.156605	-0.241187	-0.240033	-0.24121	-0.241621	-0.157381	-0.240257	-0.241345	-0.236344	0.202147	-0.0948045
Gm41939	-2.21273	-2.2116	-2.21178	-2.21133	-2.21179	-2.19552	-2.21168	-2.21142	-2.21185	-2.20996	-2.21103	-2.21263
En1	6.88419	7.03614	7.1353	7.91849	7.92395	7.97369	8.08315	8.1564	8.09404	7.74465	7.8633	7.87234
Gm34352	0	0	0	0	0	0	0	0	0	0	0	0
2610027F03Rik	0.437508	0.441722	0.520757	0.525522	0.594426	0.440363	0.730227	0.524595	0.520105	0.625764	0.528831	0.815996
Gm29345	-2.19749	-2.21148	-2.21165	-2.21124	-2.21166	-2.21181	-2.21156	-2.21132	-2.21171	-2.20998	-2.21096	-2.21243
Gm34584	-1.69992	-1.74003	-1.74052	-1.73934	-1.69745	-1.69788	-1.74025	-1.73957	-1.74069	-1.73573	-1.73854	-1.74275
Gm34641	0	0	0	0	0	0	0	0	0	0	0	0
Gm34698	0	0	0	0	0	0	0	0	0	0	0	0
Celrr	-1.69924	-1.74028	-1.6967	-1.69549	-1.7408	-1.74124	-1.7405	-1.7398	-1.74095	-1.73587	-1.73875	-1.74305
Gm46155	-1.74372	-1.64995	-1.69578	-1.73985	-1.74112	-1.74157	-1.74081	-1.74009	-1.74127	-1.73605	-1.73901	-1.74343
Gm41940	-2.21278	-2.21162	-2.19505	-2.21135	-2.21182	-2.21199	-2.21171	-2.21144	-2.21188	-2.20995	-2.21104	-2.21268
Insig2	9.67265	9.62253	9.61746	9.51571	9.53795	9.56265	9.45839	9.42073	9.42975	9.78805	9.74582	9.75144
2210011K15Rik	1.32332	1.28079	1.27742	1.48109	1.46644	1.40285	1.20662	1.35305	1.27631	1.22877	1.2148	1.26255
Gm35243	2.55826	2.46883	2.46091	2.36779	2.29196	2.45367	2.232	2.09602	2.16041	2.20458	2.59627	2.51948
Ccdc93	9.79231	9.80625	9.7772	10.0654	9.9933	10.0808	10.2555	10.1555	10.1296	10.4279	10.3388	10.2336
Htr5b	1.44077	1.59638	1.52691	1.66612	1.65096	1.75496	1.52945	1.72138	1.45723	1.31888	1.31098	1.29989
Ddx18	9.15855	9.09521	9.05981	8.90338	8.77404	8.77763	9.04445	9.03889	9.06943	8.92001	8.95102	8.87199
Gm28590	0	0	0	0	0	0	0	0	0	0	0	0
Gm25771	0	0	0	0	0	0	0	0	0	0	0	0
Dpp10	1.66082	1.55958	1.48305	1.70065	1.6237	1.79754	1.91232	1.56303	1.68577	1.67016	1.57083	1.3984
Gm24791	0	0	0	0	0	0	0	0	0	0	0	0
Gm41941	0	0	0	0	0	0	0	0	0	0	0	0
Gm25578	0	0	0	0	0	0	0	0	0	0	0	0
LOC118567714	-2.21301	-2.21175	-2.21195	-2.21145	-2.21196	-2.21215	-2.21184	-2.21155	-2.21202	-2.20992	-2.19284	-2.2129
Gm35355	-2.21289	-2.21168	-2.21188	-2.2114	-2.21189	-2.21206	-2.21177	-2.19402	-2.21195	-2.20994	-2.21107	-2.21278
Actr3	11.7747	11.7168	11.7567	11.7322	11.774	11.705	11.8345	11.876	11.902	11.8693	11.8295	11.8507
Slc35f5	10.6752	10.6324	10.6632	10.7817	10.7194	10.8182	10.7667	10.7815	10.825	10.8511	10.8178	10.8445
Gpr39	3.40138	3.51248	3.38485	3.63472	3.60891	3.74057	3.80145	4.05009	4.14699	4.69982	4.48559	4.83392
Gm41943	0	0	0	0	0	0	0	0	0	0	0	0
Lypd1	2.44841	2.72888	2.39907	2.61969	2.72072	2.53505	2.77964	2.94055	2.96229	3.06946	3.09468	2.99977
Nckap5	7.59988	7.64008	7.57398	7.58224	7.42033	7.61699	7.29754	7.45596	7.33218	7.61358	7.45549	7.35984
Gm35562	-1.51389	-1.50957	-1.51028	-1.50857	-1.44787	-1.51093	-1.50988	-1.44645	-1.51051	-1.37845	-1.5074	-1.5135
LOC102639337	-1.97733	-1.91069	-1.97547	-1.97459	-1.97549	-1.97581	-1.97527	-1.97476	-1.9756	-1.97189	-1.97399	-1.97714
Gm41945	0	0	0	0	0	0	0	0	0	0	0	0
Mgat5	10.0889	10.2293	10.1066	10.2249	10.0452	10.2338	10.0097	9.9451	9.94368	10.2176	10.1364	10.0813
Gm51747	-0.882762	-0.881089	-0.881371	-0.880685	-0.80146	-0.662006	-0.800502	-0.880819	-0.881465	-0.786965	-0.794925	-0.882616
Gm23370	0	0	0	0	0	0	0	0	0	0	0	0
Gm23734	0	0	0	0	0	0	0	0	0	0	0	0
Gm51746	-0.505605	-0.628173	-0.709657	-0.708885	-0.62985	-0.709947	-0.709479	-0.626642	-0.709763	-0.528088	-0.708349	-0.711058
Gm41947	-0.738463	-0.736644	-0.736951	-0.507042	-0.657713	-0.659082	-0.736779	-0.654535	-0.737053	-0.73337	-0.735686	-0.596222
Tmem163	-0.304352	-0.301791	-0.302223	-0.217312	-0.146961	-0.302617	-0.0752863	-0.00344479	-0.222045	-0.297812	-0.300444	-0.304129
Gm35993	0	0	0	0	0	0	0	0	0	0	0	0
Acmsd	0.269079	0.420813	0.143702	0.226031	0.0624171	0.349501	0.0627626	0.0635513	0.0622568	0.0682142	0.0647733	0.059947
2900009J06Rik	1.18843	1.06758	0.984183	1.28809	0.98413	0.983194	1.27832	0.986301	1.20865	1.17492	1.53339	1.25212
Ccnt2	9.91507	10.0293	9.9607	9.97168	9.96891	9.91895	9.97864	10.0768	9.96726	9.86278	9.72829	9.61005
Map3k19	7.2429	7.33271	6.95512	6.94863	7.18368	7.00209	5.58126	5.81219	5.5026	4.94308	4.87335	4.9221
Rab3gap1	10.716	10.6756	10.6677	10.6417	10.6482	10.6496	10.8041	10.8576	10.7374	10.9431	10.9278	10.8977
Zranb3	7.8547	7.88787	7.92401	8.18874	8.19605	8.32004	8.2541	8.29569	8.2863	8.06962	8.09946	8.15645
Gm28800	2.14652	2.09037	2.28163	1.98072	1.76264	1.89908	1.97023	1.91284	1.76183	2.02407	1.77446	1.99859
R3hdm1	11.1674	11.1668	11.1616	11.0164	10.9717	11.0079	11.1509	11.12	11.1021	11.1873	11.1646	11.131
Mir128-1	0	0	0	0	0	0	0	0	0	0	0	0
Ubxn4	11.9184	11.9469	11.9242	11.9666	12.0075	12.0132	12.0293	12.0856	12.0777	12.109	12.0862	12.1017
Gm41949	4.32579	4.25684	4.33852	4.40234	4.17479	4.19833	4.48795	4.4251	4.52607	4.37523	4.42577	4.5564
Lct	1.2179	1.30798	1.22989	1.23578	1.4996	1.30128	1.44187	1.67921	1.60938	1.25454	1.23986	1.14402
Mcm6	9.87071	9.83349	9.84757	10.2316	10.2623	10.1694	10.6368	10.61	10.5765	10.5135	10.4708	10.4643
Dars	11.0191	11.049	11.047	11.1235	11.1153	11.1753	11.0932	11.1345	11.1582	11.2153	11.173	11.1892
Gm23902	0	0	0	0	0	0	0	0	0	0	0	0
LOC115487618	0	0	0	0	0	0	0	0	0	0	0	0
Gm41950	0	0	0	0	0	0	0	0	0	0	0	0
Cxcr4	6.65078	6.47927	6.56833	6.22518	6.01575	6.27115	5.60554	5.37879	5.59041	5.5968	5.91565	5.62279
Gm23056	0	0	0	0	0	0	0	0	0	0	0	0
Thsd7b	1.92422	1.94337	2.0154	2.71101	2.47438	2.46606	2.33029	2.28529	2.01399	2.0584	2.03283	2.06254
Gm36347	-1.51064	-1.50688	-1.5075	-1.50601	-1.50753	-1.50807	-1.50715	-1.5063	-1.5077	-1.50146	-1.45069	-1.34737
Gm41951	0	0	0	0	0	0	0	0	0	0	0	0
Cd55b	-1.02362	-1.09151	-1.09238	-0.869277	-1.01635	-1.09318	-1.09189	-1.09069	-1.09267	-1.08387	-1.08885	-1.02285
Cd55os	3.11037	2.52266	3.35575	3.3884	3.56925	3.3091	2.7267	2.36106	2.43767	2.72883	2.36802	2.49356
Cd55	10.8786	10.9491	10.9934	11.5999	11.5048	11.6675	10.2428	10.2289	10.2269	10.0137	10.0795	10.1227
Gm16083	4.32992	4.20367	4.18778	4.37098	3.67237	4.14755	3.21802	3.40872	3.27267	3.14239	3.17738	2.97805
Zp3r	-0.913527	-0.686599	-0.832542	-0.911513	-0.912192	-0.761308	-0.912024	-0.829494	-0.912269	-0.90516	-0.910775	-0.913386
Gm23623	0	0	0	0	0	0	0	0	0	0	0	0
C4bp	2.96557	2.95725	3.26234	3.08653	2.74878	3.05595	2.89076	2.83281	2.88426	3.90494	3.90066	3.68996
C4bp-ps1	0.0400961	-0.0178044	-0.0195589	0.0612512	-0.019644	-0.099785	-0.0990686	-0.0983911	0.245777	-0.0943794	-0.0973407	-0.0273077
Pfkfb2	9.71483	9.73523	9.60633	9.59057	9.60047	9.62389	9.57579	9.48979	9.5029	9.63642	9.60024	9.51649
Yod1	7.18383	6.94119	7.10026	6.78576	6.70408	6.70308	6.85526	6.3827	6.65653	6.61077	6.2977	6.41118
AA986860	4.62239	4.64928	4.72345	4.94265	4.66478	5.00179	5.02618	4.93524	5.15098	5.57373	5.45056	5.00359
Gm28857	-1.97712	-1.97496	-1.94403	-1.97445	-1.97533	-1.94436	-1.97511	-1.97462	-1.97543	-1.97183	-1.97387	-1.97692
Gm28856	0	0	0	0	0	0	0	0	0	0	0	0
Fcamr	4.05955	4.06768	3.86789	2.69551	2.99955	2.67238	2.68263	2.52804	2.67642	2.56901	2.78258	2.57428
Gm15848	0	0	0	0	0	0	0	0	0	0	0	0
Pigr	0	0	0	0	0	0	0	0	0	0	0	0
Fcmr	0	0	0	0	0	0	0	0	0	0	0	0
Il24	-2.21292	-2.2117	-2.2119	-2.19377	-2.21191	-2.21208	-2.21178	-2.21151	-2.21196	-2.20993	-2.21108	-2.21281
Il20	0	0	0	0	0	0	0	0	0	0	0	0
Il19	-0.527451	-0.708791	-0.789671	-0.788952	-0.789685	-0.711801	-0.70948	-0.789092	-0.789769	-0.78496	-0.703881	-0.790974
Gm41952	0	0	0	0	0	0	0	0	0	0	0	0
Il10	-2.21277	-2.21161	-2.2118	-2.21135	-2.21181	-2.21198	-2.2117	-2.21143	-2.19522	-2.20995	-2.21104	-2.21266
Mapkapk2	11.3079	11.2751	11.2288	11.3446	11.3138	11.396	11.4864	11.4834	11.5202	11.6186	11.6602	11.628
Gm51643	0	0	0	0	0	0	0	0	0	0	0	0
Dyrk3	8.98933	9.0129	8.94696	8.77556	8.76888	8.78781	7.94119	7.90595	7.91462	6.54989	6.56824	6.57095
Eif2d	10.4354	10.5509	10.4737	10.4848	10.4606	10.4727	10.4306	10.5544	10.5159	10.5717	10.5388	10.5313
Rassf5	6.31368	6.54807	6.47025	6.56584	6.55591	6.63581	6.85824	6.90075	6.61312	6.86771	6.69094	6.82187
Gm28913	5.1276	5.10612	5.21341	4.9849	4.75355	4.95314	4.76247	4.9319	4.87279	4.65117	4.8141	4.93669
Ikbke	10.0101	9.95819	9.98787	9.77807	9.76066	9.84788	9.84496	9.86899	9.81718	9.68413	9.63572	9.74152
Gm51644	2.62735	2.68427	2.23113	2.69782	2.29818	2.41483	2.63395	2.43413	2.47465	2.19267	2.3862	2.39109
Srgap2	11.1719	11.2301	11.2191	11.0006	10.9759	10.9287	11.1113	11.1083	11.0255	11.0789	10.9846	11.0059
Fam72a	7.31576	7.13589	7.21477	6.87943	6.88862	6.93328	6.76366	6.9074	6.83163	6.3453	6.40293	6.21203
Avpr1b	-0.562965	-0.63936	-0.639741	-0.638815	-0.554592	-0.640089	-0.639527	-0.551162	-0.639868	-0.63586	-0.184971	-0.641426
Ctse	2.66338	2.26131	2.94192	2.0472	2.03854	2.1118	2.04068	1.95987	2.11444	2.57649	2.40915	2.74593
Rab7b	7.93579	8.16504	8.05021	7.8264	7.80981	7.88001	7.66934	7.63723	7.64646	8.31877	8.32966	8.30223
Gm30104	0	0	0	0	0	0	0	0	0	0	0	0
Slc26a9	4.0938	3.91252	4.12237	3.55425	3.57178	3.60376	3.48894	3.59365	3.4799	3.47761	3.42318	3.43824
Pm20d1	8.06547	8.11752	8.13541	8.12947	8.10703	8.17069	7.74145	7.80894	7.67392	7.29264	7.28327	7.37509
Slc41a1	10.3319	10.4242	10.3761	10.1555	10.1753	10.1771	10.1959	10.2431	10.254	10.4371	10.3934	10.4108
Rab29	8.09801	8.08901	8.08682	8.59718	8.4976	8.55468	8.35168	8.33722	8.44874	8.48049	8.43198	8.51843
Nucks1	11.356	11.3841	11.3745	11.3647	11.4359	11.4748	11.6559	11.6862	11.6957	11.6743	11.6524	11.6546
Slc45a3	4.76145	5.12305	4.96662	5.64952	5.34067	5.35985	5.62854	5.2831	5.4978	5.11953	5.05452	5.17375
Elk4	7.452	7.53988	7.6535	7.31398	7.13353	7.2284	7.38204	7.26858	7.35283	7.28323	7.12494	7.22901
Mfsd4a	9.45566	9.48107	9.56391	9.37109	9.3323	9.30776	9.41948	9.41781	9.41965	9.72075	9.73593	9.70641
4833413N01Rik	0	0	0	0	0	0	0	0	0	0	0	0
Gm37120	0.54743	0.502279	0.499297	0.576589	0.348117	0.347561	0.427672	0.505131	0.425985	0.529692	0.350797	0.41828
Cdk18	9.60282	9.60174	9.69761	8.90638	8.95513	8.85559	9.23168	9.22445	9.28995	9.24628	9.26504	9.28821
Gm30153	0	0	0	0	0	0	0	0	0	0	0	0
Gm30242	-1.51223	-1.4499	-1.50886	-1.50726	-1.5089	-1.50947	-1.50849	-1.33267	-1.50908	-1.50238	-1.50618	-1.51187
Gm29695	2.63438	2.22398	2.35953	1.85673	1.76977	1.7671	1.77165	1.85478	2.04536	1.88857	1.86368	1.82832
Lemd1	0.193768	0.204476	0.123981	0.282602	0.202584	0.272884	0.409465	0.206203	0.123797	0.129627	0.126257	0.326176
Mir135b	0	0	0	0	0	0	0	0	0	0	0	0
Gm29630	1.9398	1.98176	1.97473	1.7332	1.64999	1.64759	1.72607	2.096	2.1257	1.84095	1.73963	1.56356
Gm38446	3.55508	3.40509	3.27574	3.1667	3.35489	2.98365	3.23938	3.16214	3.18595	2.79761	2.9655	2.65462
Gm7241	1.95469	1.57332	1.99486	1.72251	1.71108	1.88464	1.83808	1.65066	1.70977	1.59753	1.65861	1.559
Klhdc8a	8.97427	9.05069	8.85396	9.05557	8.9666	9.02339	9.14401	9.2628	9.2896	9.77896	9.83253	9.91955
Nuak2	8.74679	8.74774	8.76358	8.47491	8.48193	8.41568	8.88602	8.95823	8.94869	9.05439	9.074	9.08715
Gm30744	2.23527	2.11131	1.74658	1.75593	1.8152	1.74306	1.67427	1.75411	1.93835	2.00498	1.59967	1.96625
F730311O21Rik	1.56069	1.92295	1.91659	2.14928	1.85563	2.02093	1.6499	1.65378	2.02539	1.67661	1.57512	1.99384
Tmcc2	10.1479	10.2068	10.0795	9.65723	9.71339	9.6533	9.61006	9.6397	9.58588	9.49863	9.64895	9.65279
LOC115487632	0	0	0	0	0	0	0	0	0	0	0	0
Dstyk	10.3691	10.3816	10.4296	10.4446	10.4102	10.4814	10.5202	10.5287	10.4589	10.8768	10.7868	10.7815
6030442K20Rik	2.65959	2.57007	2.79384	2.52659	2.66079	2.44573	2.33151	2.1948	2.79037	2.38207	2.35024	2.24126
Rbbp5	10.2296	10.1557	10.1538	9.92829	9.92792	9.95429	9.99112	9.97291	9.9698	10.0715	10.0236	9.96419
Tmem81	0	0	0	0	0	0	0	0	0	0	0	0
Cntn2	3.8533	4.44125	4.1956	5.44901	5.07996	5.29889	5.32653	5.0364	5.09355	4.48595	4.55232	4.5789
Gm51646	0	0	0	0	0	0	0	0	0	0	0	0
Nfasc	4.25678	4.50492	4.35716	4.82822	4.87926	4.96773	5.20721	4.99671	5.34098	4.59747	4.01434	4.56951
Gm46157	0	0	0	0	0	0	0	0	0	0	0	0
Gm10538	0	0	0	0	0	0	0	0	0	0	0	0
Gm31101	0	0	0	0	0	0	0	0	0	0	0	0
Lrrn2	3.96222	3.98899	3.73106	4.6056	4.90742	4.73618	4.76098	4.69529	4.82707	4.22588	3.92877	4.28123
Gm31159	1.04337	1.13279	1.12774	1.00394	1.0639	0.843444	0.924284	0.84609	1.12606	1.02897	1.00938	0.840214
Gm38687	-0.0262532	-0.0229523	0.0594658	0.410186	-0.0235353	0.133368	-0.0231957	-0.0224204	0.27208	-0.0178428	0.0670773	-0.0259654
Mdm4	10.589	10.6319	10.6173	10.6888	10.7054	10.6778	10.7485	10.7978	10.7002	10.5668	10.5063	10.5089
Gm41953	-0.926883	-0.695691	-0.925491	-0.924805	-0.925505	-0.925749	-0.697326	-0.924939	-0.925585	-0.918071	-0.837787	-0.926737
n-TKctt26	-1.94413	-1.97532	-1.9757	-1.97478	-1.97572	-1.97605	-1.97549	-1.97496	-1.97583	-1.93847	-1.97416	-1.97743
n-TKctt25	0	0	0	0	0	0	0	0	0	0	0	0
Pik3c2b	5.82554	6.00357	6.09004	6.32981	6.33281	6.33537	6.38377	6.43958	6.36611	6.32499	6.21514	6.03081
Gm28609	-2.21281	-2.21164	-2.21183	-2.21137	-2.21184	-2.21201	-2.19476	-2.21146	-2.2119	-2.20995	-2.21105	-2.21271
Gm51647	0	0	0	0	0	0	0	0	0	0	0	0
Ppp1r15b	11.7291	11.6991	11.6655	11.7365	11.7632	11.7102	11.8181	11.8828	11.8113	11.5858	11.5694	11.5602
Plekha6	7.82189	7.82787	7.74494	7.31546	7.50212	7.22416	7.50489	7.50318	7.71791	7.25562	7.40905	7.29179
Gm51648	0.138507	0.364107	0.478778	0.152188	0.223156	0.145983	0.066179	0.066981	0.0656646	0.0717206	0.0682235	0.063315
Gm19461	-2.21292	-2.2117	-2.2119	-2.19377	-2.21191	-2.21208	-2.21178	-2.21151	-2.21196	-2.20993	-2.21108	-2.21281
Golt1a	0	0	0	0	0	0	0	0	0	0	0	0
LOC118567634	0	0	0	0	0	0	0	0	0	0	0	0
Kiss1	0	0	0	0	0	0	0	0	0	0	0	0
Ren1	0.613639	0.618822	0.700795	0.705994	0.91469	1.08464	0.917825	1.0489	0.61766	0.626829	0.621539	0.614091
Etnk2	6.05416	6.09976	6.31705	6.24145	6.19376	6.08723	6.25838	6.52591	6.25109	5.54955	5.81546	5.65121
Sox13	6.85205	6.89399	6.93264	7.18986	7.01392	7.19416	6.90027	7.0547	7.07212	6.74731	6.88422	6.65925
Snrpe	9.49425	9.50427	9.33599	9.7685	9.64412	9.69849	9.55481	9.4941	9.48192	9.33044	9.29412	9.44665
LOC118567635	4.18583	4.24386	4.20015	3.52233	4.36484	4.2727	3.61912	4.16517	4.03467	4.04831	4.25755	4.10796
Zc3h11a	11.6979	11.7545	11.7311	11.7137	11.6836	11.7361	11.685	11.6999	11.64	11.8061	11.7529	11.7541
Zbed6	10.681	10.7749	10.6801	11.075	11.0555	10.9995	11.0172	11.0293	10.9378	11.0935	10.8203	10.7794
Lax1	3.08005	3.22659	3.17278	3.43856	3.21571	2.91589	2.98221	3.04672	2.97513	3.22317	3.1169	3.08505
Atp2b4	10.5714	10.5963	10.5638	10.5551	10.4866	10.6156	10.5779	10.5513	10.4963	11.2491	11.1929	11.1526
Mir6903	0	0	0	0	0	0	0	0	0	0	0	0
LOC118567636	2.235	2.48993	2.37864	2.14457	2.37829	2.25863	2.38271	2.39277	2.19965	2.25238	2.28795	2.57473
Gm41954	-2.21292	-2.2117	-2.2119	-2.19377	-2.21191	-2.21208	-2.21178	-2.21151	-2.21196	-2.20993	-2.21108	-2.21281
Gm28441	0	0	0	0	0	0	0	0	0	0	0	0
Gm31515	0	0	0	0	0	0	0	0	0	0	0	0
Optc	5.32258	5.23139	5.46282	5.78068	5.54998	5.60002	5.73234	5.82788	5.82506	5.90362	5.90775	5.73417
Prelp	12.0486	12.1095	12.0782	12.7655	12.7847	12.8095	12.0325	12.0685	12.0229	12.5607	12.5857	12.547
Bmncr	3.23796	3.623	3.48137	3.71926	3.95508	3.8831	3.48702	3.92202	3.85961	3.632	3.56959	3.34393
Fmod	12.2063	12.2866	12.2287	11.8914	11.9375	11.9053	12.0796	12.0825	12.1097	13.3225	13.3612	13.3384
Gm19497	1.79368	2.00808	2.05767	2.01705	1.87942	1.80902	1.88231	1.81993	2.10807	1.85112	1.89905	2.12461
Btg2	12.0135	12.0011	12.0332	11.623	11.6308	11.5901	11.8086	11.7961	11.8014	11.3824	11.4064	11.4635
Gm31974	0.455691	0.409791	0.253798	0.484883	0.253769	0.331544	0.408487	0.483013	0.253594	0.437153	0.256342	0.251073
Gm32039	-1.74355	-1.74045	-1.74096	-1.73973	-1.74099	-1.65185	-1.74067	-1.69518	-1.74113	-1.73598	-1.7389	-1.74327
Gm8618	0.401742	0.487929	0.411173	0.492237	0.484768	0.330911	0.681027	0.332793	0.483913	0.515619	0.334211	0.328614
Chit1	3.86177	3.81669	3.91285	4.80196	4.71536	4.93113	5.11521	5.00019	4.96005	4.26019	4.51061	4.41459
Gm46158	0	0	0	0	0	0	0	0	0	0	0	0
Chil1	4.7657	4.16016	4.51653	3.92666	3.56957	3.44704	3.86266	3.40627	3.62009	4.44517	4.29754	4.46388
Mybph	1.18582	1.19991	1.19754	1.35097	1.34007	1.2683	1.19887	1.69302	1.40294	1.22166	1.20729	1.43843
Adora1	4.73771	4.49588	4.7426	4.80531	5.01152	4.72857	5.09858	5.21182	5.26839	4.33736	4.75116	4.51301
Gm32221	3.98552	4.267	4.50043	3.86622	4.08454	4.17654	3.74948	3.99303	4.00567	4.54779	4.66054	4.87092
Gm24517	0	0	0	0	0	0	0	0	0	0	0	0
Myoparr	-1.74377	-1.64967	-1.74114	-1.73989	-1.74116	-1.74161	-1.69537	-1.74013	-1.74131	-1.73608	-1.73904	-1.74348
Myog	2.88743	2.36106	2.28685	2.76326	2.73919	2.20999	2.54241	2.84776	2.78096	2.41044	2.37788	2.19763
Ppfia4	4.85732	4.57858	5.00497	5.08823	5.16999	5.29794	5.25465	5.05862	5.2028	5.11577	5.15842	5.23481
Gm32267	-0.00756555	-0.0778319	-0.0783201	-0.0771337	0.000995589	0.0719448	0.00206612	0.216037	0.141638	-0.0733318	-0.0763089	-0.0066592
Tmem183a	10.5569	10.539	10.4911	10.492	10.5388	10.4872	10.6379	10.5928	10.6116	10.2962	10.3537	10.3853
LOC118567637	-1.01469	-1.00583	-1.08483	-1.08269	-1.08488	-1.08565	-1.08433	-0.859601	-1.08513	-1.07614	-1.00311	-1.08693
Mgat4f	0.685047	0.505364	0.50342	0.783027	0.42401	0.574134	0.424434	0.425404	0.575903	0.523242	0.426906	0.627522
Cyb5r1	11.4601	11.492	11.5264	11.7606	11.6992	11.7	12.0684	12.0669	12.0672	11.9817	12.0499	12.0601
Adipor1	12.3394	12.3154	12.3282	12.2576	12.2189	12.2507	12.2453	12.2637	12.2969	12.4074	12.4906	12.4672
Klhl12	8.61249	8.59087	8.60819	8.88269	8.91733	8.98287	8.8243	8.95897	8.85347	8.9205	8.86576	8.91921
Rabif	9.50129	9.58158	9.52848	9.47186	9.43328	9.44733	9.52398	9.58596	9.49554	9.68654	9.72048	9.68783
Gm25612	-1.97727	-1.97506	-1.97542	-1.97455	-1.97544	-1.97576	-1.91136	-1.97472	-1.97555	-1.97187	-1.97395	-1.97707
Gm46159	-1.97733	-1.91069	-1.97547	-1.97459	-1.97549	-1.97581	-1.97527	-1.97476	-1.9756	-1.97189	-1.97399	-1.97714
Mgat4e	1.49134	1.6443	1.51368	1.52462	1.79939	1.50956	1.29279	1.5225	1.57609	1.63221	1.29738	1.28636
Gm46160	0	0	0	0	0	0	0	0	0	0	0	0
Kdm5b	11.8341	11.8406	11.8299	11.7877	11.7612	11.7559	11.6842	11.6727	11.6014	11.945	11.8626	11.821
Syt2	0.250056	0.178937	0.178327	0.481008	0.53006	0.400346	0.335974	0.179521	0.258721	0.184548	0.180838	0.175634
Ppp1r12b	9.5585	9.49236	9.57063	9.29056	9.36132	9.39054	9.689	9.7039	9.76166	9.58641	9.62046	9.54131
Gm32670	0	0	0	0	0	0	0	0	0	0	0	0
LOC115487658	0	0	0	0	0	0	0	0	0	0	0	0
Gm51748	0.604089	0.472291	0.618713	0.552368	0.618569	0.616008	0.472004	0.551476	0.683332	0.567053	0.555553	0.72493
Gm51265	0	0	0	0	0	0	0	0	0	0	0	0
Ube2t	8.49646	8.43436	8.45597	8.29712	8.23093	8.24021	7.29571	7.2501	7.30315	6.5663	6.84059	6.69032
Lgr6	5.06488	5.12084	5.27025	6.39565	6.39946	6.40752	6.62625	6.27933	6.41955	6.03681	5.86879	6.01302
Ptprv	10.6633	10.6335	10.7154	11.96	11.8972	11.9531	12.0753	12.0835	12.0112	11.6011	11.6158	11.5732
Ptpn7	6.54134	6.39164	6.43235	6.49886	6.27479	6.35476	6.19205	6.22993	6.03124	6.61545	6.91821	6.7972
Arl8a	11.9327	11.9718	11.9577	11.9813	11.9762	11.9763	12.0605	12.0729	12.0512	12.0352	12.0677	12.0791
Gpr37l1	-2.21289	-2.21168	-2.21188	-2.2114	-2.21189	-2.21206	-2.21177	-2.19402	-2.21195	-2.20994	-2.21107	-2.21278
Gm41955	0	0	0	0	0	0	0	0	0	0	0	0
Elf3	0.40406	0.641911	0.407755	0.951175	0.566646	0.488569	0.408175	0.494378	0.565753	0.415373	0.579736	0.404447
Rnpep	10.7551	10.7418	10.7582	10.2741	10.2511	10.2634	10.009	10.0383	9.9792	9.99529	10.1365	10.1044
Timm17a	10.4857	10.4467	10.3313	10.2468	10.3338	10.3009	10.2797	10.3964	10.454	10.2167	10.2136	10.2006
Gm41956	-2.21284	-2.19453	-2.21185	-2.21138	-2.21186	-2.21203	-2.21174	-2.21147	-2.21191	-2.20994	-2.21106	-2.21273
Lmod1	10.0397	10.0447	10.1044	10.2647	10.2981	10.3507	10.5661	10.6703	10.6101	10.895	10.9482	10.8567
Shisa4	9.77012	9.72594	9.85952	9.81844	9.84509	9.7744	9.79643	9.86944	9.83685	10.1979	10.2697	10.2357
Ipo9	12.8247	12.8475	12.8024	12.8235	12.8547	12.8596	12.8644	12.8781	12.8631	12.6605	12.6342	12.5994
Nav1	10.1426	10.1281	10.1379	10.5108	10.5449	10.5245	10.7532	10.7261	10.6399	10.7833	10.6368	10.5856
Mir1231	0	0	0	0	0	0	0	0	0	0	0	0
Gm32940	4.19969	3.77139	3.97314	3.9383	4.25301	3.74866	3.80517	3.93218	4.08975	3.33184	3.35532	3.34582
Gm4793	-0.860643	-0.778072	-0.859245	-0.699448	-0.859259	-0.70845	-0.778757	-0.858689	-0.859339	-0.764772	-0.858075	-0.860497
Csrp1	12.9098	12.8954	12.895	13.1726	13.1926	13.1086	13.4384	13.443	13.5044	13.1882	13.2688	13.268
LOC118567638	-0.189862	-0.258332	-0.0444015	-0.103702	-0.258753	-0.259101	-0.180794	-0.257946	-0.258867	-0.0824251	-0.257075	-0.122462
Phlda3	12.6059	12.5859	12.5331	12.4625	12.4395	12.4014	12.3907	12.4086	12.4532	12.5468	12.6847	12.6875
Tnni1	4.28841	4.17376	4.12971	4.27947	4.29413	4.02361	3.74316	4.29911	3.99866	3.14831	3.27552	3.28366
Lad1	2.51501	2.3832	2.37993	3.5395	3.10806	3.36509	3.27771	3.40375	3.18873	2.5956	2.48177	2.51783
Tnnt2	5.77023	5.98411	5.78513	6.67248	6.90257	6.66072	6.77346	6.84481	6.64114	6.43109	6.53551	6.39527
Pkp1	7.87825	8.01209	7.90855	6.42053	6.15446	6.42974	6.17916	6.40034	6.31092	5.87258	5.68972	5.73327
Igfn1	0.00314158	0.00635099	0.00580993	0.0913213	0.00578369	0.22806	0.233876	0.369105	0.0862998	0.0113305	0.00803775	0.0788666
Tmem9	10.1	10.0923	10.0615	10.263	10.2644	10.2009	10.3772	10.3819	10.409	10.4498	10.6292	10.5464
Ascl5	-1.28123	-1.27654	-1.27731	-1.27545	-1.27735	-1.21022	-1.07347	-1.20801	-1.27757	-1.26977	-1.27419	-1.28081
Cacna1s	0.463465	0.617221	0.543086	0.7532	0.466671	0.737481	0.615921	0.688051	0.613265	0.473444	0.469417	0.534749
Gm15850	-0.423675	-0.26536	-0.421765	-0.420823	-0.342042	-0.34348	-0.421547	-0.338706	-0.136963	-0.417803	-0.335111	-0.423475
Kif21b	8.88437	8.86235	8.89406	10.0157	9.98313	9.96985	10.3349	10.3577	10.2444	9.94438	9.95156	9.87117
Mroh3	-0.164261	-0.161739	-0.0855375	-0.00780318	-0.0146256	-0.0870612	0.0532762	-0.161331	0.0499809	-0.1578	-0.160408	-0.164041
Inava	7.1973	6.80347	6.82178	6.9443	7.21523	6.8546	7.19089	7.15866	7.21957	5.91175	5.71005	6.28521
Gpr25	-0.189822	-0.258112	-0.258513	-0.1777	-0.258532	-0.113033	-0.0427167	-0.105191	-0.258646	-0.164861	-0.256862	-0.188972
Camsap2	11.392	11.3506	11.3487	11.1485	11.1773	11.1672	11.2531	11.277	11.2295	11.4291	11.327	11.3206
9230116N13Rik	4.72932	4.71059	4.92575	4.48941	4.24287	4.78099	4.21755	4.36643	4.05964	3.71735	3.72763	3.88851
Ddx59	8.96626	8.96716	8.96304	8.87974	8.804	8.80742	8.723	8.6997	8.79784	8.58355	8.47699	8.5156
Kif14	7.29072	7.32288	7.08878	8.19699	8.12492	8.21799	8.49199	8.39357	8.31454	7.99929	7.89955	7.82623
Zfp281	10.0946	10.1039	10.0777	9.98693	9.9589	9.98216	10.0622	10.0428	10.0644	10.0833	9.91895	9.96762
Gm34056	2.30699	1.91864	2.01988	1.80398	1.91112	1.84668	1.49403	1.58139	1.57489	1.60464	1.49982	1.48589
Gm41958	1.30942	1.13334	1.2715	1.21188	1.33466	1.3302	1.27392	1.13551	1.44847	1.06347	1.21751	1.04799
Gm19705	4.37705	4.40416	4.42002	4.59402	4.63131	4.73076	4.68791	4.66244	4.14964	4.3153	4.38305	4.23609
Platr22	3.17003	2.774	2.94355	3.16249	2.94317	3.2137	3.22955	3.15783	2.99309	2.96147	3.17907	3.17569
Nr5a2	0.984929	1.06748	0.989547	1.21292	1.20258	1.37079	1.20513	1.33381	1.42429	1.08734	0.993417	0.985412
Gm25609	0	0	0	0	0	0	0	0	0	0	0	0
Gm34244	-2.21277	-2.21161	-2.2118	-2.21135	-2.21181	-2.21198	-2.2117	-2.21143	-2.19522	-2.20995	-2.21104	-2.21266
Gm34306	0	0	0	0	0	0	0	0	0	0	0	0
Gm4258	3.18349	2.56533	3.2075	2.87984	2.85909	2.79912	2.81066	2.92753	2.80367	3.00006	3.09056	2.53915
Gm41959	-0.131941	0.0944159	-0.0506251	-0.0464251	-0.129667	-0.0522028	0.092742	-0.0472426	-0.129799	-0.0329798	-0.127724	-0.0582569
Mir181a-1	0	0	0	0	0	0	0	0	0	0	0	0
Mir181b-1	-1.74452	-1.74121	-1.74176	-1.74044	-1.74178	-1.74226	-1.69358	-1.7407	-1.69407	-1.68856	-1.73955	-1.74423
Gm34353	1.95763	1.84445	1.91405	2.05889	1.98147	2.15453	2.21864	1.99121	1.98009	2.03099	2.24593	2.35954
Ptprc	7.18268	6.88678	6.92475	5.01963	4.83674	4.82569	5.0282	5.20587	5.14189	7.2803	7.34185	7.41396
LOC118567639	-0.889	-0.887404	-0.887673	-0.80557	-0.809387	-0.810718	-0.735286	-0.887146	-0.737662	-0.881267	-0.886562	-0.888861
Atp6v1g3	0	0	0	0	0	0	0	0	0	0	0	0
Nek7	10.8095	10.8503	10.8001	10.8236	10.9059	10.8937	10.9473	10.9887	10.9959	11.5442	11.5066	11.555
Gm5833	2.5164	2.71918	2.60676	2.91603	2.65956	2.65251	2.29084	2.86822	2.35933	2.62024	2.69331	2.57323
Lhx9	9.18257	9.14585	9.26633	9.02567	9.2105	9.1593	9.02458	9.01798	8.92153	9.89767	9.92705	9.83003
2310009B15Rik	6.56998	6.48253	6.67846	6.54882	6.62761	6.70762	6.50355	6.57772	6.43741	6.7882	6.75942	6.6508
1700019P21Rik	-2.19749	-2.21148	-2.21165	-2.21124	-2.21166	-2.21181	-2.21156	-2.21132	-2.21171	-2.20998	-2.21096	-2.21243
Dennd1b	8.30855	8.43723	8.37332	8.28096	8.06681	8.1761	8.39886	8.28334	8.34715	8.27282	8.15565	8.06884
4930596I21Rik	0	0	0	0	0	0	0	0	0	0	0	0
LOC118567640	-0.338491	-0.32868	-0.25709	-0.326315	-0.409498	-0.40983	-0.409263	-0.181594	-0.25801	-0.405549	-0.407895	-0.411174
Gm41960	-1.2809	-1.20915	-1.20991	-1.20807	-1.27705	-1.27772	-1.20948	-1.27553	-1.27727	-1.26955	-1.27392	-1.21337
Crb1	0.628655	0.860047	0.632704	0.932563	0.920159	0.975631	0.858235	0.793106	0.712092	0.641075	0.636083	0.629079
4933436E23Rik	0	0	0	0	0	0	0	0	0	0	0	0
Gm34816	0	0	0	0	0	0	0	0	0	0	0	0
Zbtb41	10.1758	10.1735	10.2094	10.0017	10.0687	10.0093	10.1969	10.21	10.1798	10.44	10.3398	10.3575
Aspm	8.45963	8.49736	8.377	9.2457	9.24108	9.30917	9.35174	9.34282	9.39188	9.18756	9.12717	9.06249
F13b	-2.21292	-2.2117	-2.2119	-2.19377	-2.21191	-2.21208	-2.21178	-2.21151	-2.21196	-2.20993	-2.21108	-2.21281
Cfhr1	0	0	0	0	0	0	0	0	0	0	0	0
Cfhr3	0	0	0	0	0	0	0	0	0	0	0	0
Gm26271	0	0	0	0	0	0	0	0	0	0	0	0
Gm4788	-0.710661	-0.708783	-0.7091	-0.47785	-0.709115	-0.557992	-0.628407	-0.708479	-0.629836	-0.70586	-0.622723	-0.710497
Gm25619	0	0	0	0	0	0	0	0	0	0	0	0
Gm41963	0	0	0	0	0	0	0	0	0	0	0	0
Cfhr2	0	0	0	0	0	0	0	0	0	0	0	0
Gm26048	0	0	0	0	0	0	0	0	0	0	0	0
Cfh	7.8151	7.91141	7.79443	9.01848	9.0398	9.10936	8.71379	8.63293	8.59136	9.04299	8.98742	8.96905
Kcnt2	6.10383	6.08861	6.49317	6.84174	6.72719	6.902	7.29529	7.18421	7.34458	7.24637	7.05259	7.07612
4930590L20Rik	0	0	0	0	0	0	0	0	0	0	0	0
Gm25457	0	0	0	0	0	0	0	0	0	0	0	0
Gm35244	0	0	0	0	0	0	0	0	0	0	0	0
Gm35303	-0.910164	-0.908534	-0.908809	-0.90814	-0.908822	-0.90906	-0.684825	-0.90827	-0.829618	-0.901939	-0.744342	-0.835981
Cdc73	10.6988	10.7061	10.6261	10.3098	10.3857	10.4142	10.4012	10.4081	10.3724	10.4088	10.3701	10.3276
B3galt2	2.89015	2.93523	2.86764	3.16163	3.67944	3.57964	3.19022	3.37483	3.13474	3.06673	2.82889	2.94804
Gm38658	0	0	0	0	0	0	0	0	0	0	0	0
Gm46161	1.58011	1.94376	1.78288	1.61368	1.66615	1.45908	1.53654	1.54157	1.60113	1.39642	1.68856	1.51853
Glrx2	8.85498	8.83746	8.78345	8.99119	9.04396	9.03565	9.15331	9.04195	9.04657	9.25887	9.24295	9.32077
Ro60	9.98383	9.98931	10.0393	10.2097	10.2636	10.1906	10.1703	10.23	10.1713	10.4858	10.3005	10.4024
Uchl5	9.67699	9.57951	9.62978	9.41182	9.4568	9.52756	9.47012	9.40177	9.44795	9.24889	9.19341	9.17216
LOC115487685	-1.45553	-1.45169	-1.50795	-1.50643	-1.50798	-1.50853	-1.45196	-1.50672	-1.45253	-1.50176	-1.50539	-1.51082
Gm41964	-0.512181	-0.359136	-0.433284	-0.429408	-0.510528	-0.434738	-0.51032	-0.509847	-0.510624	-0.334443	-0.509112	-0.373685
Rgs2	9.80827	9.8524	9.86324	10.722	10.6866	10.693	10.2822	10.3672	10.2503	10.5616	10.593	10.6497
Gm35356	-1.97701	-1.97488	-1.97523	-1.97439	-1.97525	-1.97555	-1.97503	-1.94372	-1.97535	-1.9718	-1.97381	-1.94599
Rgs13	0.946659	0.842699	0.76643	0.8472	0.839396	0.836671	0.909949	0.770465	1.08529	0.695952	0.69091	0.683845
Gm35415	-0.930558	-0.928973	-0.776769	-0.928591	-0.850132	-0.711908	-0.92909	-0.928717	-0.85057	-0.921966	-0.927503	-0.93042
Rgs1	3.91147	3.77581	3.63137	2.95176	2.93898	3.23593	3.59036	3.11565	3.83755	4.29746	4.73591	5.03095
Rgs21	1.9172	1.94677	2.12574	1.80485	1.71694	1.93727	2.23683	2.43629	2.32519	1.73546	1.96218	2.03899
Rgs18	2.08935	2.13749	1.88162	1.8192	1.64661	1.64496	1.73281	1.65042	1.73003	2.32625	2.10329	2.582
Gm22681	0	0	0	0	0	0	0	0	0	0	0	0
Gm25460	0	0	0	0	0	0	0	0	0	0	0	0
LOC118567641	0	0	0	0	0	0	0	0	0	0	0	0
Gm41965	0	0	0	0	0	0	0	0	0	0	0	0
Gm29514	0	0	0	0	0	0	0	0	0	0	0	0
Brinp3	1.54687	1.56853	1.41267	1.71019	1.69676	2.00475	1.70008	1.64209	1.75503	1.51797	1.65196	1.54876
Gm22966	0	0	0	0	0	0	0	0	0	0	0	0
Gm41966	0	0	0	0	0	0	0	0	0	0	0	0
Gm29398	0	0	0	0	0	0	0	0	0	0	0	0
Gm23535	0	0	0	0	0	0	0	0	0	0	0	0
Pla2g4a	10.9818	10.8799	10.9066	10.693	10.7608	10.7959	11.0899	11.0925	11.1207	11.1148	11.0713	11.0841
Ptgs2os	3.84037	3.49124	3.94155	3.07214	3.39805	2.92311	3.44626	3.28391	3.0506	3.36485	3.02218	3.01839
Ptgs2	10.5601	10.4567	10.4296	9.64183	9.82399	9.60826	10.463	10.3434	10.5291	9.64178	9.71372	9.56652
LOC118567791	-2.21336	-2.21194	-2.21217	-2.21161	-2.21218	-2.21239	-2.21204	-2.21171	-2.21225	-2.18925	-2.21122	-2.21323
Ptgs2os2	5.06107	5.31082	5.13385	4.59429	4.52898	4.38916	4.70548	4.58754	4.85791	4.63866	4.41963	4.43648
LOC118567796	2.51061	2.20365	2.19641	1.878	2.30171	2.34291	2.20048	1.95265	1.94332	1.80982	2.03424	1.8571
Rbm3-ps	0.857334	1.01744	0.940979	1.0926	1.08217	1.14154	1.20939	0.945218	0.940259	1.04726	1.09969	0.857819
Pdc	1.48279	1.37003	1.43816	1.6386	1.438	1.61897	1.369	1.44484	1.50287	1.3044	1.7051	1.6497
2310030A07Rik	-2.21336	-2.21194	-2.21217	-2.21161	-2.21218	-2.21239	-2.21204	-2.21171	-2.21225	-2.18925	-2.21122	-2.21323
Odr4	10.7627	10.748	10.7811	10.7303	10.7315	10.731	10.8042	10.7664	10.7465	11.0394	10.9093	11.0202
Tpr	13.6069	13.6159	13.6096	13.4405	13.3993	13.4192	13.4108	13.3975	13.3364	13.1794	13.0627	13.0327
Prg4	7.42427	7.34788	7.10277	8.46027	8.59612	8.6084	8.24694	8.42819	8.2121	9.5121	9.39572	9.51089
Gm41967	0	0	0	0	0	0	0	0	0	0	0	0
Hmcn1	10.3305	10.4195	10.381	11.0294	11.0592	11.1126	11.1992	11.2268	11.0783	12.3461	12.1235	12.0651
Gm36297	-1.28351	-1.27849	-1.13429	-1.27733	-1.27935	-1.28007	-1.27885	-1.2052	-1.27959	-1.12622	-1.27597	-1.28306
Gm22756	0	0	0	0	0	0	0	0	0	0	0	0
Gm36139	-1.97709	-1.97494	-1.97529	-1.97444	-1.97531	-1.94444	-1.97509	-1.9746	-1.94424	-1.97182	-1.97385	-1.9769
Gm36077	0	0	0	0	0	0	0	0	0	0	0	0
C730036E19Rik	2.83701	2.80715	2.64782	2.48433	2.47108	2.87782	2.65203	2.71621	2.64532	2.66165	2.55886	2.75732
LOC118567800	-1.97687	-1.97478	-1.94493	-1.97429	-1.97514	-1.97544	-1.97493	-1.97445	-1.97523	-1.97176	-1.97373	-1.94648
Gm8947	0	0	0	0	0	0	0	0	0	0	0	0
LOC118567804	0	0	0	0	0	0	0	0	0	0	0	0
3110040M04Rik	0	0	0	0	0	0	0	0	0	0	0	0
LOC118567805	-1.74466	-1.74132	-1.74187	-1.74054	-1.74189	-1.74237	-1.74156	-1.7408	-1.74205	-1.73649	-1.59476	-1.74436
Gm46162	5.71935	5.72755	5.76374	6.14446	6.02325	6.08671	5.42934	5.52552	5.70257	4.79965	4.7253	4.68758
Ivns1abp	11.4292	11.3924	11.4346	11.1663	11.2418	11.2452	11.4813	11.4536	11.5163	11.1657	11.1902	11.1593
Swt1	8.73983	8.73332	8.53703	8.51751	8.45182	8.48245	8.44335	8.52326	8.38302	8.43371	8.39621	8.36228
Trmt1l	10.7872	10.8324	10.7627	10.4668	10.5183	10.4758	10.1617	10.2502	10.2323	10.0312	10.0238	10.0461
Mir7682	0	0	0	0	0	0	0	0	0	0	0	0
Rnf2	10.595	10.5556	10.5877	10.811	10.8209	10.8578	10.9009	10.8845	10.8889	11.0742	11.0009	11.0778
Niban1	10.9057	10.8601	10.9525	11.4607	11.3909	11.4693	11.6916	11.7415	11.7046	12.0207	12.0035	11.9617
Gm41969	-1.74434	-1.74107	-1.74161	-1.74031	-1.74164	-1.6475	-1.74131	-1.74056	-1.74179	-1.68905	-1.73943	-1.74405
2810414N06Rik	5.64585	5.43665	5.8019	5.28107	5.21981	5.14437	5.26909	4.95452	5.27278	5.10253	5.08909	4.97812
Edem3	11.285	11.2824	11.2441	11.3517	11.4132	11.4211	11.4902	11.5382	11.4976	11.7887	11.6592	11.6493
LOC118567811	-0.808782	-0.878531	-0.878796	-0.878153	-0.878809	-0.80265	-0.878647	-0.798267	-0.878884	-0.702664	-0.877705	-0.741211
1700025G04Rik	8.83838	8.78976	8.72496	9.07437	9.06162	9.13039	9.33377	9.29843	9.3643	9.02794	8.87879	8.91253
LOC118567815	0	0	0	0	0	0	0	0	0	0	0	0
Gm36920	-1.51206	-1.4502	-1.45085	-1.50712	-1.45089	-1.50932	-1.50834	-1.50743	-1.50893	-1.50227	-1.44819	-1.5117
Gm41970	-0.543623	-0.541495	-0.541854	-0.380998	-0.541872	-0.542182	-0.541652	-0.458567	-0.388635	-0.538187	-0.303385	-0.469018
Tsen15	7.45307	7.33091	7.28718	7.34775	7.45125	7.30942	7.46899	7.32641	7.50965	7.60876	7.84095	7.67111
Colgalt2	2.64598	2.82012	2.74373	3.55555	3.62114	3.60906	3.34266	3.61681	3.48441	2.87789	2.76636	2.90636
Rgl1	10.3954	10.3887	10.3568	10.6258	10.5315	10.5798	10.6203	10.6211	10.5298	10.6433	10.6819	10.662
Gm51749	-0.905772	-0.904129	-0.750579	-0.744036	-0.90442	-0.904659	-0.904251	-0.903864	-0.904498	-0.810648	-0.90323	-0.76248
Apobec4	-1.97705	-1.97491	-1.97526	-1.97441	-1.97528	-1.91361	-1.97506	-1.97457	-1.97538	-1.97181	-1.97383	-1.97686
Arpc5	11.719	11.7078	11.7167	11.9134	11.9352	11.8862	11.9485	11.8751	11.9769	11.6978	11.7213	11.7326
Ncf2	4.5873	4.82535	5.02301	3.94383	3.91652	4.04528	3.87221	3.93864	3.69477	5.32645	5.21683	5.30503
Smg7	11.066	11.1433	11.1244	10.9557	10.9506	10.9316	10.998	11.0368	10.9487	10.9107	10.8537	10.8659
1700040K01Rik	-1.97768	-1.97535	-1.97573	-1.94113	-1.97575	-1.97608	-1.97552	-1.97499	-1.97586	-1.97198	-1.9405	-1.97747
Nmnat2	8.36227	8.46904	8.44519	8.52586	8.29027	8.34452	8.4759	8.28994	8.25273	9.00005	9.02144	9.08784
Lamc2	7.42232	7.43989	7.38202	7.69207	7.70951	7.68275	7.85094	7.6384	7.8134	6.66634	6.93037	6.97592
Lamc1	13.5702	13.6086	13.6172	14.0286	13.9888	14.0089	14.1121	14.0922	14.0424	14.1389	14.1388	14.0822
Gm46246	0	0	0	0	0	0	0	0	0	0	0	0
E330020D12Rik	-0.277849	-0.483692	-0.484073	-0.483148	-0.32868	-0.198368	-0.483859	-0.483328	-0.484199	-0.38626	-0.482505	-0.485753
Shcbp1l	2.21578	1.79881	1.9775	2.10353	1.91966	2.02485	1.72678	1.80339	1.56931	1.76381	1.5765	1.5627
Gm25588	-1.7442	-1.74096	-1.74149	-1.59972	-1.74151	-1.74198	-1.74119	-1.74045	-1.74167	-1.73628	-1.73933	-1.7439
Dhx9	12.8031	12.8172	12.7864	12.7786	12.799	12.8366	12.695	12.7267	12.7107	12.6798	12.6187	12.5238
Npl	5.68138	5.83403	5.64804	6.27009	6.39059	6.19376	5.85394	5.52043	5.8374	5.59154	5.59454	5.60112
Rgs8	3.58717	3.51373	3.18409	2.81117	2.652	2.72162	2.86506	2.80822	3.08403	3.66774	3.40309	3.33824
C230024C17Rik	-1.11793	-1.29987	-1.23621	-1.23445	-1.30064	-1.30128	-1.30019	-1.29918	-1.30085	-1.29344	-1.29764	-1.30393
Rgs16	7.87727	7.79503	7.88	7.90132	7.93753	7.86897	8.61581	8.47669	8.59344	7.7817	7.78328	7.98476
Rnasel	6.72695	6.80542	6.6457	7.26995	6.87161	7.04085	7.09021	7.02001	6.97377	7.13805	7.05607	6.94192
Rgsl1	-0.566306	-0.556793	-0.637671	-0.636871	-0.637686	-0.559861	-0.637486	-0.479733	-0.63778	-0.634309	-0.636316	-0.373559
Gm41974	-1.97724	-1.94325	-1.9754	-1.97453	-1.97542	-1.97573	-1.9752	-1.9747	-1.94374	-1.97186	-1.97393	-1.97704
Teddm2	-0.689801	-0.522989	-0.68802	-0.687144	-0.688038	-0.68835	-0.687817	-0.600375	-0.265689	-0.684345	-0.686536	-0.689614
Teddm1b	-1.97727	-1.97506	-1.97542	-1.97455	-1.97544	-1.97576	-1.91136	-1.97472	-1.97555	-1.97187	-1.97395	-1.97707
Teddm1a	0	0	0	0	0	0	0	0	0	0	0	0
Mir8114	0	0	0	0	0	0	0	0	0	0	0	0
Glul	9.6932	9.67007	9.70037	8.91095	8.94057	8.98361	8.8618	8.90795	8.99973	9.37074	9.49569	9.41928
Gm30327	0	0	0	0	0	0	0	0	0	0	0	0
LOC108167736	0	0	0	0	0	0	0	0	0	0	0	0
Gm46165	0	0	0	0	0	0	0	0	0	0	0	0
Gm30388	0	0	0	0	0	0	0	0	0	0	0	0
Zfp648	-1.74407	-1.74086	-1.74138	-1.74011	-1.74141	-1.74187	-1.74109	-1.60109	-1.74156	-1.73622	-1.73924	-1.74378
4930452N14Rik	0	0	0	0	0	0	0	0	0	0	0	0
4930532M18Rik	0	0	0	0	0	0	0	0	0	0	0	0
Gm30465	0	0	0	0	0	0	0	0	0	0	0	0
Cacna1e	2.83492	3.02807	2.77523	2.84886	3.13908	2.87112	3.10685	2.79043	3.13584	2.57725	2.54847	2.50765
Gm51649	-2.21278	-2.21162	-2.19505	-2.21135	-2.21182	-2.21199	-2.21171	-2.21144	-2.21188	-2.20995	-2.21104	-2.21268
Gm30521	0	0	0	0	0	0	0	0	0	0	0	0
Gm41976	0	0	0	0	0	0	0	0	0	0	0	0
Gm30602	0	0	0	0	0	0	0	0	0	0	0	0
Gm51650	-0.553215	-0.792924	-0.874733	-0.874039	-0.874747	-0.795934	-0.874573	-0.874174	-0.874828	-0.868381	-0.873557	-0.801447
Gm41977	0.402265	0.489933	0.353691	0.360829	0.280622	0.201367	0.355343	0.203047	0.201707	0.207883	0.204313	0.340701
Gm41980	0.527718	0.328219	0.324249	0.0996399	0.179322	0.097705	0.0985589	0.0993662	0.178796	0.104139	0.100617	0.171218
Gm41979	-1.51284	-1.44889	-1.50938	-1.50774	-1.50941	-1.4502	-1.509	-1.44825	-1.50961	-1.44291	-1.50662	-1.51246
Gm51651	0.370299	0.597777	0.654726	0.384774	0.712706	0.297056	0.298068	0.299025	0.379352	0.304672	0.300506	0.29465
Gm9530	4.84034	4.64058	4.43966	4.34097	4.30465	4.31997	4.22363	4.03399	3.84194	3.62099	3.57321	3.75267
Ier5	11.0234	10.9777	10.9736	10.9268	10.9385	10.894	11.0276	10.996	11.0636	10.4998	10.5686	10.609
Gm41981	-2.21277	-2.21161	-2.2118	-2.21135	-2.21181	-2.21198	-2.2117	-2.21143	-2.19522	-2.20995	-2.21104	-2.21266
Gm30922	-1.74329	-1.74025	-1.74075	-1.73954	-1.74077	-1.60931	-1.74047	-1.73978	-1.74092	-1.73586	-1.73872	-1.74302
Mr1	10.8268	10.8415	10.7004	10.0206	9.97172	10.0578	9.40886	9.4513	9.37478	9.36046	9.32549	9.27882
Stx6	10.1221	10.1163	10.0906	10.2015	10.1297	10.1646	10.3404	10.3357	10.3752	10.3809	10.3948	10.4556
BC034090	9.92303	9.87597	9.95405	9.84023	9.69283	9.68776	9.75555	9.74625	9.78655	9.69569	9.6844	9.64573
Gm31102	-2.21301	-2.21175	-2.21195	-2.21145	-2.21196	-2.21215	-2.21184	-2.21155	-2.21202	-2.20992	-2.19284	-2.2129
Xpr1	11.3724	11.3433	11.3363	11.0631	11.0748	11.0277	11.0705	11.0095	11.0233	11.3078	11.2273	11.1947
Gm31713	-1.9773	-1.97508	-1.97545	-1.9425	-1.97547	-1.94372	-1.97524	-1.97474	-1.97557	-1.97188	-1.97397	-1.9771
Gm31772	0	0	0	0	0	0	0	0	0	0	0	0
Gm5532	3.82413	3.86202	3.88721	4.1819	4.32998	4.31632	4.1549	4.20381	3.80685	3.3101	3.46739	3.39559
Acbd6	9.51111	9.58235	9.5315	9.71896	9.65501	9.69406	9.71075	9.67454	9.75449	9.69539	9.91763	9.88094
Lhx4	1.70605	1.7986	1.72501	1.93423	1.72482	2.2544	1.79651	1.86921	2.07852	1.67937	1.57798	1.89061
Qsox1	13.4502	13.4458	13.4126	12.873	12.8885	12.8873	13.0046	13.0253	13.0407	13.4419	13.4905	13.495
Cep350	11.332	11.4523	11.3931	11.3349	11.2561	11.2798	11.1208	11.0709	10.9715	11.0786	10.933	10.8527
Gm51652	0	0	0	0	0	0	0	0	0	0	0	0
LOC118567848	1.15332	1.6946	1.54065	1.25352	1.30935	1.09137	1.09495	1.01234	1.00965	1.02198	1.01487	1.15516
Tor1aip1	11.3831	11.3739	11.3648	11.7763	11.6425	11.4698	11.8133	11.8397	11.7551	11.4889	11.5065	11.5135
Gm51653	2.44814	2.26292	2.01003	2.37941	2.14011	1.9352	2.20338	2.15162	2.13848	2.19862	2.09758	2.17094
Tor1aip2	12.2627	12.2505	12.2346	12.5618	12.4953	12.4108	12.6187	12.6395	12.5335	12.323	12.2852	12.3082
Fam163a	-0.120556	-0.117565	-0.11807	-0.0319921	0.174724	-0.0379755	-0.117786	0.044906	0.234588	-0.112927	-0.115994	-0.120296
Gm30472	-2.21281	-2.21164	-2.21183	-2.21137	-2.21184	-2.21201	-2.19476	-2.21146	-2.2119	-2.20995	-2.21105	-2.21271
Tdrd5	3.32852	3.00988	3.12409	2.97861	2.75031	2.49236	2.81029	3.01989	3.08043	2.37114	2.35389	2.4749
Nphs2	2.23025	2.4847	2.40637	3.27146	3.13227	3.00377	2.88619	3.19449	3.05141	2.27449	2.34534	2.23179
Axdnd1	4.97203	5.32761	5.01743	5.74321	5.35516	5.35407	4.76643	4.78793	4.99065	4.16708	4.15915	4.06855
Soat1	10.5845	10.4971	10.5223	10.9551	10.9324	10.9512	11.1266	11.1105	11.1204	10.8356	10.7832	10.8364
Gm39682	0	0	0	0	0	0	0	0	0	0	0	0
Abl2	10.8837	10.8628	10.8462	10.254	10.2378	10.1901	10.4114	10.3881	10.2625	10.5467	10.3909	10.4167
Tor3a	10.9326	10.9011	10.9421	11.8754	11.6125	11.3684	11.8667	11.9411	11.7442	10.9578	11.0092	11.0998
Fam20b	10.953	10.91	10.938	11.011	11.0151	10.9952	11.0413	11.1449	11.0791	11.3438	11.2635	11.2891
Gm39683	-1.51175	-1.5078	-1.50845	-1.50688	-1.50848	-1.39487	-1.50808	-1.39301	-1.50866	-1.5021	-1.50582	-1.51139
Ralgps2	6.14054	6.15885	6.16785	6.70511	6.87447	6.86999	6.99136	6.98885	7.08427	6.41282	6.49168	6.53374
Angptl1	5.23529	5.42897	4.95275	7.01311	7.19025	7.08175	6.9921	6.67735	7.17891	6.82175	6.81797	6.89553
4930439D14Rik	0	0	0	0	0	0	0	0	0	0	0	0
Gm39685	0	0	0	0	0	0	0	0	0	0	0	0
Gm30568	-2.21278	-2.21162	-2.19505	-2.21135	-2.21182	-2.21199	-2.21171	-2.21144	-2.21188	-2.20995	-2.21104	-2.21268
Tex35	-0.672275	-0.662633	-0.745967	-0.745179	-0.745983	-0.746263	-0.745785	-0.745332	-0.589682	-0.741956	-0.433875	-0.747399
Gm30694	-0.44828	-0.445899	-0.4463	-0.445325	-0.44632	-0.291389	-0.446075	-0.445515	-0.365014	-0.179356	-0.444647	-0.17381
Rasal2	10.8593	10.8526	10.8158	10.2649	10.3324	10.26	10.336	10.3286	10.3349	10.9974	10.8792	10.8865
Gm51654	-2.21278	-2.21162	-2.19505	-2.21135	-2.21182	-2.21199	-2.21171	-2.21144	-2.21188	-2.20995	-2.21104	-2.21268
2810025M15Rik	9.5328	9.5684	9.57447	9.08388	9.23239	9.0917	8.97164	8.95586	8.98796	9.0914	9.26275	9.20331
Cryzl2	7.51225	7.71435	7.60833	8.48268	8.3531	8.42582	7.31521	7.13	7.46279	7.16613	7.33354	7.18401
LOC118567857	-1.28183	-1.20801	-1.27784	-1.2069	-1.20883	-1.27856	-1.20835	-1.27631	-1.2781	-1.27016	-1.20561	-1.2814
Gm15486	0.0455826	-0.0610783	-0.0639159	0.0140506	-0.217606	-0.217993	-0.217332	-0.216708	-0.138332	-0.213011	-0.21574	-0.219559
Sec16b	8.46856	8.57677	8.61405	8.69422	8.84457	8.76039	8.59591	8.63508	8.56953	9.2741	9.23092	9.2119
Gm30903	-1.35121	-1.50644	-1.50704	-1.50559	-1.50707	-1.50759	-1.45374	-1.50587	-1.50724	-1.50115	-1.5046	-1.50977
Gm51655	0	0	0	0	0	0	0	0	0	0	0	0
Gm39686	0	0	0	0	0	0	0	0	0	0	0	0
Brinp2	1.56085	1.65466	1.49267	2.03616	2.06536	1.78243	1.96786	1.65836	2.15541	1.50897	1.49927	1.63359
Astn1	2.18296	2.07074	1.942	2.01868	2.22337	1.87117	2.12434	2.01604	2.11805	1.91407	1.81431	1.85755
Gm37679	0	0	0	0	0	0	0	0	0	0	0	0
Mir488	0	0	0	0	0	0	0	0	0	0	0	0
LOC118567858	-0.958452	-0.870331	-0.956953	-0.576227	-0.956968	-0.95723	-0.956782	-0.956359	-0.957054	-0.858581	-0.954509	-0.958295
Pappa2	7.15592	6.80814	6.97429	8.17996	8.26444	8.10456	8.40309	8.40903	8.50413	8.23072	8.11663	8.28242
1600012P17Rik	-2.21301	-2.21175	-2.21195	-2.21145	-2.21196	-2.21215	-2.21184	-2.21155	-2.21202	-2.20992	-2.19284	-2.2129
Gm39687	0.778591	0.791153	0.789038	0.794175	0.788936	0.787107	0.934809	0.940639	1.21777	0.717653	0.712359	0.974689
4930562F17Rik	0	0	0	0	0	0	0	0	0	0	0	0
Cop1	9.56145	9.49098	9.44001	9.30062	9.30928	9.42142	9.36092	9.4944	9.40417	9.555	9.5902	9.45931
Pou5f1-rs1	-2.21336	-2.21194	-2.21217	-2.21161	-2.21218	-2.21239	-2.21204	-2.21171	-2.21225	-2.18925	-2.21122	-2.21323
Scarna3a	0	0	0	0	0	0	0	0	0	0	0	0
Mir1843b	0	0	0	0	0	0	0	0	0	0	0	0
Tnr	5.9201	5.8802	5.88519	5.62623	6.06087	6.14053	5.34251	5.3453	5.38598	5.26471	4.77725	4.93975
Gm31348	-1.34991	-1.5066	-1.50721	-1.45228	-1.50724	-1.50777	-1.50687	-1.50603	-1.50741	-1.50126	-1.50475	-1.50997
Gm31493	2.29991	2.32984	2.23363	1.5841	1.65669	1.57395	1.9313	1.49346	1.48933	1.60744	1.49734	1.48191
Gm31667	0	0	0	0	0	0	0	0	0	0	0	0
Gm37294	-2.21289	-2.21168	-2.21188	-2.2114	-2.21189	-2.21206	-2.21177	-2.19402	-2.21195	-2.20994	-2.21107	-2.21278
4930523C07Rik	7.47952	7.52428	7.54108	7.18927	7.24918	7.16935	7.24307	7.22643	7.29092	7.62347	7.84712	7.62682
4930562F07Rik	-1.45433	-1.50798	-1.50864	-1.44942	-1.50867	-1.50924	-1.50827	-1.50736	-1.50885	-1.44459	-1.50598	-1.45397
Tnn	9.0588	9.00012	8.96935	9.44834	9.60401	9.53055	9.25132	9.31988	9.18721	9.51764	9.50903	9.40039
LOC118567860	2.27365	2.36949	2.29158	2.74198	2.72016	2.66166	2.43645	2.73783	2.6126	3.0547	2.85625	2.85602
Mrps14	9.42418	9.45227	9.31899	9.50869	9.56769	9.49961	9.47779	9.52632	9.62751	9.36207	9.42813	9.43842
Cacybp	11.2567	11.2145	11.2446	11.2654	11.2595	11.28	11.3362	11.2599	11.3025	10.9371	10.9477	11.0101
Rabgap1l	10.3946	10.3661	10.4832	9.59228	9.65858	9.64835	9.38769	9.33247	9.42574	9.94777	9.80362	9.82369
Mir1927	0	0	0	0	0	0	0	0	0	0	0	0
Gpr52	2.09132	1.91975	2.1198	1.9988	2.28832	2.22895	1.91844	2.30387	2.11789	2.17798	2.32055	2.34797
Gm23528	0	0	0	0	0	0	0	0	0	0	0	0
Gm37083	-1.51188	-1.45049	-1.39371	-1.44956	-1.5086	-1.50916	-1.5082	-1.50729	-1.50878	-1.50217	-1.50592	-1.51153
Gm24988	0	0	0	0	0	0	0	0	0	0	0	0
Rc3h1	10.8864	10.8661	10.9256	10.3979	10.3845	10.3621	10.3825	10.4241	10.3327	10.3874	10.2949	10.2496
Serpinc1	0.985958	1.3804	1.13886	1.07841	1.13865	1.13497	0.998136	1.21289	0.917215	0.927599	1.08396	0.987105
LOC115487665	0	0	0	0	0	0	0	0	0	0	0	0
Zbtb37	8.80587	8.93367	8.87047	8.99508	8.94428	8.97951	9.1574	9.1472	9.02433	9.19517	9.03244	9.05268
Gas5	11.3332	11.306	11.2941	11.5012	11.4876	11.5221	11.7833	11.7584	11.8165	12.3384	12.392	12.4044
LOC115487643	2.9692	3.33408	3.32315	2.97123	3.1993	3.1462	3.43733	2.96789	3.05603	3.29914	3.03946	3.19681
LOC115487678	3.47904	3.45443	3.48958	3.26036	3.53225	3.43542	3.73208	3.78441	3.82089	3.77113	3.73907	3.52446
LOC115487638	5.38707	5.10919	5.11634	5.15465	5.47565	5.55208	5.5642	5.29624	5.36968	5.40902	5.42775	5.39659
LOC115487644	5.31715	5.21949	5.4733	5.28578	5.32685	5.56961	5.72606	5.65169	5.66803	5.57311	5.59532	5.45937
LOC115487677	5.64948	5.23719	5.48656	5.47162	5.50359	5.57338	5.92244	5.80565	5.9526	5.86293	5.74167	5.81402
LOC115487645	2.91675	2.83039	2.71415	2.78815	2.71381	2.70774	3.0967	2.83825	3.00538	2.96063	2.80098	2.68299
Snord47	4.06104	4.4915	4.09682	3.77662	3.95665	3.94605	4.31177	3.67473	3.98977	4.23022	4.00723	4.28782
LOC115487640	3.81431	3.50925	3.84198	3.75418	3.33579	3.67487	4.07788	3.86618	3.94146	4.30066	3.77324	3.97796
Dars2	8.40321	8.49886	8.40195	8.51845	8.50743	8.47612	8.37091	8.51644	8.51644	8.74577	8.61578	8.73827
Cenpl	7.6308	7.65558	7.60337	7.57896	7.66369	7.69912	7.47049	7.42939	7.51213	7.32944	7.34876	7.39642
Klhl20	10.4259	10.3739	10.347	10.4251	10.4115	10.4273	10.4056	10.4367	10.3797	10.3037	10.2577	10.3047
Ankrd45	7.18477	7.37169	7.27876	7.9316	7.75595	7.98487	6.31226	6.1584	5.9671	5.09967	5.11438	4.76467
Tex50	0.191482	0.0677362	0.0659204	0.410575	0.0658323	0.0642625	-0.0150891	-0.0143414	0.0653175	-0.00992067	-0.0131829	-0.0177581
Prdx6	11.1414	11.1249	11.1006	10.9487	10.9482	10.9433	11.3777	11.4392	11.44	11.3778	11.3473	11.3992
Tnfsf4	0.263794	0.267511	0.488931	0.498576	0.266854	0.417572	0.347613	0.496701	0.41931	0.450761	0.269466	0.264117
Tnfsf18	5.45427	5.46998	5.34614	5.31125	5.07286	5.40117	6.01614	6.25621	6.13054	4.5083	4.48703	4.50507
Gm31815	-1.28117	-1.27649	-1.20958	-1.2754	-1.27729	-1.21029	-1.14148	-1.20809	-1.27751	-1.26973	-1.27414	-1.28075
Gm31869	0	0	0	0	0	0	0	0	0	0	0	0
Fasl	-0.302354	-0.299893	-0.221133	-0.299299	-0.0798717	-0.300687	-0.300075	-0.217839	-0.221691	-0.296063	-0.13634	-0.0964366
Suco	11.0355	11.0698	11.0067	11.0312	11.0577	11.0442	11.0847	11.0592	11.091	11.0023	10.836	10.8962
Gm31925	0	0	0	0	0	0	0	0	0	0	0	0
4930558K02Rik	-0.291373	-0.207638	-0.135403	-0.205206	-0.289291	-0.289659	-0.133817	0.00673814	-0.289411	-0.284909	-0.287511	-0.216852
Pigc	9.7955	9.81482	9.77424	10.2652	10.2807	10.3487	9.95632	9.97489	10.013	10.3468	10.4628	10.504
Dnm3	8.19318	8.27509	8.25722	8.8039	8.6801	8.71378	8.29047	8.41574	8.31605	8.28586	8.26827	8.11287
2810442N19Rik	0.218698	0.44922	0.301964	0.383461	0.221706	0.505316	0.303021	0.222941	0.221531	0.228024	0.529706	0.29366
Dnm3os	10.3133	10.3057	10.2528	11.1383	11.1375	11.1805	11.1088	11.1071	11.04	11.5953	11.4592	11.5108
Mir199a-2	0	0	0	0	0	0	0	0	0	0	0	0
Mir214	0	0	0	0	0	0	0	0	0	0	0	0
Gm39688	0	0	0	0	0	0	0	0	0	0	0	0
Gm31985	0	0	0	0	0	0	0	0	0	0	0	0
Eef1aknmt	8.66428	8.70846	8.63407	8.52746	8.64243	8.58845	8.86939	8.81562	8.82083	8.73754	8.81654	8.68817
Vamp4	9.31655	9.3696	9.32725	9.39216	9.44307	9.38686	9.54308	9.57704	9.52861	9.83817	9.8089	9.81233
Myoc	-1.2817	-1.27694	-1.27772	-1.06952	-1.20899	-1.27844	-1.27728	-1.2762	-1.20921	-1.27007	-1.27455	-1.28127
Myocos	-1.69905	-1.69598	-1.74085	-1.69527	-1.74088	-1.74132	-1.74057	-1.73987	-1.74102	-1.73592	-1.73881	-1.74314
Prrc2c	13.4742	13.481	13.4656	13.3028	13.3177	13.3209	13.3613	13.3352	13.2564	13.1986	13.1005	13.0602
Fmo4	2.22173	2.2005	1.99079	2.48483	2.19437	2.30418	2.13397	2.5724	2.41213	2.10524	2.21866	2.10882
Fmo1	4.34952	4.37735	4.52637	5.41805	5.51426	5.48335	5.46526	5.30343	5.55196	5.6535	5.32168	5.05663
Gm32197	0	0	0	0	0	0	0	0	0	0	0	0
Fmo2	3.34625	3.07699	3.21114	3.82774	3.67785	3.53495	4.37116	4.02812	3.79289	3.88267	4.33566	3.90666
Fmo6	-0.64033	-0.638305	-0.638647	-0.553901	-0.557943	-0.638959	-0.556946	-0.637979	-0.63876	-0.375455	-0.551148	-0.565068
Gm32279	0	0	0	0	0	0	0	0	0	0	0	0
Fmo3	2.66282	2.15265	2.79537	2.54261	2.52275	2.61402	2.41693	2.42635	2.52047	2.26589	2.16301	2.26648
Mroh9	0.195158	0.280804	0.470552	0.208615	0.34623	0.202508	0.205203	0.125655	0.124358	0.130332	0.211699	0.122047
Gm22671	0	0	0	0	0	0	0	0	0	0	0	0
Gm22434	0	0	0	0	0	0	0	0	0	0	0	0
Prrx1	13.0539	13.0986	13.0724	13.7482	13.7572	13.7708	13.7346	13.749	13.7316	13.9161	13.8624	13.8783
LOC108167740	1.3656	1.52506	1.52053	1.6602	1.5846	1.44854	1.58788	1.87304	1.45062	1.48814	1.38835	1.29262
Gm20471	1.87647	1.73247	1.58361	2.03744	1.9655	1.5811	1.73039	1.58899	1.65695	2.1005	1.74722	1.49631
Gorab	9.82728	9.8861	9.81618	10.0635	10.0729	10.0686	10.1687	10.1451	10.2018	10.1753	10.2271	10.3034
Gm24940	-1.51108	-1.50725	-1.39703	-1.50636	-1.45248	-1.50846	-1.50753	-1.50665	-1.50809	-1.50171	-1.50533	-1.45531
Gm32333	1.9214	2.15118	2.20622	2.57804	2.41843	2.41061	2.42394	2.27806	2.0098	1.96885	1.86517	1.99267
Gm39689	0	0	0	0	0	0	0	0	0	0	0	0
LOC118567861	-2.21336	-2.21194	-2.21217	-2.21161	-2.21218	-2.21239	-2.21204	-2.21171	-2.21225	-2.18925	-2.21122	-2.21323
LOC115487660	0	0	0	0	0	0	0	0	0	0	0	0
Mettl11b	-1.97687	-1.97478	-1.94493	-1.97429	-1.97514	-1.97544	-1.97493	-1.97445	-1.97523	-1.97176	-1.97373	-1.94648
Kifap3	11.2098	11.2387	11.2174	11.3329	11.3322	11.4213	11.2945	11.2158	11.2448	11.4333	11.3536	11.3906
Gm51663	-0.886384	-0.884697	-0.730223	-0.88429	-0.884995	-0.806019	-0.884821	-0.801499	-0.885076	-0.878383	-0.645771	-0.886237
Scyl3	9.74332	9.76632	9.75198	9.70561	9.64398	9.74355	9.78659	9.75408	9.70763	9.5676	9.62376	9.60009
BC055324	7.98254	7.89813	7.92281	8.1011	8.09043	8.15725	8.14746	8.10761	8.00158	7.53436	7.44188	7.58098
Mettl18	6.65367	6.46019	6.37076	6.44789	6.50555	6.49748	6.42219	6.56305	6.19721	6.26621	6.5199	6.62118
Sele	4.93068	4.73835	4.51989	4.71391	4.7662	4.70694	4.92098	4.6308	4.94318	3.74895	3.48639	3.79739
Sell	-1.9772	-1.97501	-1.97537	-1.97451	-1.97539	-1.97571	-1.94353	-1.97467	-1.94385	-1.97185	-1.97392	-1.97701
Selp	6.13948	6.07788	6.13681	5.92765	5.98615	5.81073	5.82302	5.68992	5.46711	5.94542	6.03827	6.05994
Gm16548	-1.94786	-1.97452	-1.97485	-1.97406	-1.97486	-1.97515	-1.97467	-1.97421	-1.97496	-1.97166	-1.97353	-1.94768
F5	7.66637	7.53421	7.57529	6.64875	6.68223	6.83319	6.48302	6.20152	6.40068	6.55548	6.58106	6.61995
Gm51287	0	0	0	0	0	0	0	0	0	0	0	0
Slc19a2	10.0714	10.1312	10.1169	10.2028	10.2136	10.1728	10.3475	10.4677	10.4163	10.4897	10.3966	10.4932
Ccdc181	10.2261	10.2343	10.2205	9.53828	9.57304	9.60003	8.97313	8.92957	8.96675	8.6388	8.51449	8.48362
Blzf1	10.589	10.5597	10.5467	10.1975	10.2131	10.233	10.0966	10.0088	9.9629	9.86937	9.79539	9.89595
Nme7	9.64906	9.60206	9.6203	9.26518	9.36823	9.31514	8.8169	8.85016	8.88007	8.69108	8.60885	8.74871
Gm39690	-1.28173	-1.27697	-1.27775	-1.06935	-1.14011	-1.27847	-1.27731	-1.27623	-1.27801	-1.27009	-1.27458	-1.2813
Atp1b1	9.70961	9.67381	9.73491	9.37872	9.56337	9.48172	9.86178	9.80918	9.93647	10.1936	10.1606	10.1933
Gm32391	0.400186	0.331022	0.482856	0.41416	0.409458	0.329785	0.410617	0.413263	0.672866	0.428904	0.567434	0.401168
Gm39691	0	0	0	0	0	0	0	0	0	0	0	0
Gm26685	-1.65748	-1.73994	-1.74042	-1.69654	-1.74045	-1.74087	-1.74015	-1.73948	-1.74059	-1.73567	-1.73845	-1.74263
LOC118567862	-0.636536	-0.63457	-0.634902	-0.634095	-0.634918	-0.484247	-0.554437	-0.634252	-0.414569	-0.631509	-0.633534	-0.429816
Gm32569	0.52896	0.546378	0.543444	0.618764	0.543302	0.666207	0.473501	0.397422	0.395992	0.402594	0.480101	0.464272
Dpt	8.65321	8.57391	8.62276	8.7868	8.91297	8.93203	8.5802	8.64882	8.68127	9.00894	8.93916	8.98897
Gm32652	-1.28283	-1.27792	-1.27872	-1.13452	-1.27876	-1.27947	-1.27827	-1.20602	-1.20787	-1.19968	-1.27544	-1.28239
Gm20743	-1.28098	-1.27633	-1.07523	-1.27525	-1.20984	-1.2778	-1.20937	-1.2756	-1.27735	-1.2696	-1.27399	-1.28056
Xcl1	0	0	0	0	0	0	0	0	0	0	0	0
Gm39692	-2.21273	-2.2116	-2.21178	-2.21133	-2.21179	-2.19552	-2.21168	-2.21142	-2.21185	-2.20996	-2.21103	-2.21263
1700029M03Rik	0	0	0	0	0	0	0	0	0	0	0	0
Gm51669	-2.21278	-2.21162	-2.19505	-2.21135	-2.21182	-2.21199	-2.21171	-2.21144	-2.21188	-2.20995	-2.21104	-2.21268
4930568G15Rik	0	0	0	0	0	0	0	0	0	0	0	0
Tbx19	-2.21277	-2.21161	-2.2118	-2.21135	-2.21181	-2.21198	-2.2117	-2.21143	-2.19522	-2.20995	-2.21104	-2.21266
Sft2d2	9.65987	9.64141	9.66199	9.79056	9.83673	9.89708	9.97502	10.0942	10.0477	10.4846	10.4147	10.4597
Tiprl	10.6194	10.6595	10.6753	10.437	10.4901	10.4819	10.3449	10.2711	10.2963	10.4151	10.3316	10.349
Gpr161	9.68454	9.66287	9.63296	9.685	9.72504	9.70165	9.76671	9.73256	9.73088	9.86196	9.77516	9.63761
Dcaf6	10.1449	10.0631	10.0606	10.4356	10.3768	10.4467	10.4191	10.3979	10.3713	10.7697	10.7603	10.7643
Mpc2	8.95854	8.9097	8.9573	9.05645	9.04432	9.07482	9.07882	9.03708	9.0857	9.43885	9.50363	9.53119
Adcy10	0.514118	0.142397	0.364013	0.226001	0.295188	0.292641	0.142145	0.142947	0.220931	0.14769	0.144189	0.21343
Gm51751	-2.21301	-2.21175	-2.21195	-2.21145	-2.21196	-2.21215	-2.21184	-2.21155	-2.21202	-2.20992	-2.19284	-2.2129
Gm51750	-2.21289	-2.21168	-2.21188	-2.2114	-2.21189	-2.21206	-2.21177	-2.19402	-2.21195	-2.20994	-2.21107	-2.21278
Mpzl1	10.1956	10.1735	10.2093	10.6389	10.6486	10.6885	10.8675	10.9117	10.9083	11.0021	11.1505	11.0754
n-TPagg2	0	0	0	0	0	0	0	0	0	0	0	0
n-TPcgg2	0	0	0	0	0	0	0	0	0	0	0	0
Rcsd1	5.17174	5.09673	5.00763	5.39268	5.33185	5.3888	5.56134	5.40301	5.12214	5.80797	5.528	5.74325
Gm51752	-1.0892	-1.32241	-1.32312	-1.3214	-1.32315	-1.32377	-1.32272	-1.32173	-1.26078	-1.31616	-1.32023	-1.32635
Creg1	9.93415	10.008	9.9827	10.067	10.0194	10.0343	10.0798	10.0541	10.0961	10.3521	10.4194	10.4653
Cd247	1.35438	1.73515	1.5049	1.22127	1.21822	1.43647	1.29932	1.63556	1.50314	1.23084	1.45891	1.48131
Gm23402	0	0	0	0	0	0	0	0	0	0	0	0
Gm32999	1.40197	1.49174	1.48815	1.49688	1.6207	1.48486	1.94356	1.69334	1.67926	1.34864	1.50294	1.53661
Pou2f1	8.14204	8.25232	8.23044	7.72767	7.88281	7.85291	7.88778	7.75089	7.80037	8.09102	7.79876	7.89891
LOC118567863	0	0	0	0	0	0	0	0	0	0	0	0
Gm39693	-0.258329	-0.37813	-0.30735	-0.375807	-0.457966	-0.458279	-0.378841	-0.45724	-0.458069	-0.454241	-0.456455	-0.319428
Dusp27	6.96621	7.24832	7.15124	7.53682	7.64108	7.64139	7.92686	7.99227	8.04271	8.24318	8.25194	8.30328
Gpa33	-0.871523	-0.650956	-0.944299	-0.859997	-0.944312	-0.944548	-0.944145	-0.943763	-0.864321	-0.936661	-0.942254	-0.945506
Mael	-1.28167	-1.27692	-1.2777	-1.06968	-1.27774	-1.27842	-1.27726	-1.27618	-1.14054	-1.27005	-1.27453	-1.28124
Ildr2	12.3312	12.3285	12.2675	12.3496	12.2861	12.3386	11.8794	11.8402	11.8611	9.57938	9.63363	9.5378
Tada1	8.11841	8.18187	8.1381	8.31023	8.38627	8.43202	8.26477	8.23991	8.16007	8.02933	7.97693	7.97439
Pogk	9.65613	9.68116	9.64505	10.1957	10.1116	10.1032	10.1621	10.1697	10.1366	10.2216	10.2347	10.2771
Gm39694	0	0	0	0	0	0	0	0	0	0	0	0
Gm51768	0	0	0	0	0	0	0	0	0	0	0	0
Gm33354	0	0	0	0	0	0	0	0	0	0	0	0
Gm4846	-2.21278	-2.21162	-2.21181	-2.21135	-2.19508	-2.21199	-2.21171	-2.21144	-2.21188	-2.20995	-2.21104	-2.21268
Gm4847	0	0	0	0	0	0	0	0	0	0	0	0
Fmo9	0	0	0	0	0	0	0	0	0	0	0	0
Gm33404	0	0	0	0	0	0	0	0	0	0	0	0
Gm16701	-0.546983	-0.32084	-0.466049	-0.544408	-0.466128	-0.545578	-0.545062	-0.387387	-0.545375	-0.541679	-0.459364	-0.473214
Fam78b	5.3946	5.68207	5.75586	5.05708	5.26657	5.36529	5.526	5.27935	5.55635	5.57122	5.20469	5.19285
Gm33610	-0.196955	-0.254736	-0.335527	-0.334544	-0.0516909	-0.185739	-0.3353	-0.334735	-0.256964	-0.331391	-0.33386	-0.263792
Gm33668	-1.2009	-1.19554	-1.19642	-1.1943	-1.19646	-1.19723	-0.780298	-1.19471	-1.19671	-1.1878	-1.19285	-1.20042
Uck2	11.5979	11.5813	11.5743	11.5503	11.5741	11.5556	11.661	11.6265	11.6295	11.4822	11.5102	11.5168
Gm46170	-2.21255	-2.2115	-2.21167	-2.21125	-2.21168	-2.21183	-2.21157	-2.21133	-2.21173	-2.20998	-2.21097	-2.19724
LOC118567864	3.33861	3.37537	3.4347	3.0365	3.15975	2.95521	3.07129	3.13305	3.15689	3.15806	2.8088	2.62741
Mir6347	-2.21301	-2.21175	-2.21195	-2.21145	-2.21196	-2.21215	-2.21184	-2.21155	-2.21202	-2.20992	-2.19284	-2.2129
Tmco1	11.2732	11.2404	11.2668	11.3353	11.3836	11.356	11.3331	11.283	11.3169	11.096	10.976	10.9871
Gm24182	-2.21277	-2.21161	-2.2118	-2.21135	-2.21181	-2.21198	-2.2117	-2.21143	-2.19522	-2.20995	-2.21104	-2.21266
Aldh9a1	9.74844	9.75802	9.82025	9.96483	9.94394	9.89578	10.1229	10.0385	10.0548	10.209	10.2327	10.2997
Mgst3	8.59231	8.47425	8.60956	8.39583	8.43329	8.45412	8.13772	8.16591	8.36386	8.59154	8.69355	8.73276
Gm34207	0	0	0	0	0	0	0	0	0	0	0	0
Lrrc52	-1.97755	-1.97526	-1.97563	-1.90847	-1.97565	-1.97598	-1.97542	-1.9749	-1.97576	-1.97195	-1.97411	-1.97734
Rxrg	1.28163	1.22752	1.1458	1.37787	1.29851	1.54212	1.55203	1.50327	1.4895	1.15763	1.15058	1.34769
Lmx1a	1.10852	1.04068	1.19461	1.34164	1.19445	1.11794	1.26647	1.51613	1.49925	1.22939	1.04414	1.10973
Pbx1	10.8618	10.9375	10.9645	11.3383	11.3564	11.3664	11.4182	11.4126	11.4005	11.81	11.7047	11.7473
Gm51671	1.12222	1.21001	1.13354	1.21482	1.13343	1.20358	1.13483	1.40999	1.20553	1.45861	1.22048	1.37203
Gm39696	-2.19749	-2.21148	-2.21165	-2.21124	-2.21166	-2.21181	-2.21156	-2.21132	-2.21171	-2.20998	-2.21096	-2.21243
Mir6348	0	0	0	0	0	0	0	0	0	0	0	0
Gm34320	3.13432	3.12036	3.26507	2.48741	2.46912	2.2576	2.0987	2.41781	2.26047	2.22225	2.10846	2.43652
Mir6354	0	0	0	0	0	0	0	0	0	0	0	0
Gm39697	-2.21281	-2.21164	-2.21183	-2.21137	-2.21184	-2.21201	-2.19476	-2.21146	-2.2119	-2.20995	-2.21105	-2.21271
Gm34421	-1.97748	-1.97521	-1.97558	-1.97468	-1.9756	-1.97592	-1.97537	-1.90921	-1.97571	-1.97193	-1.97407	-1.97727
Gm34477	0	0	0	0	0	0	0	0	0	0	0	0
Gm34535	-1.74353	-1.74043	-1.74094	-1.73972	-1.74097	-1.74141	-1.69594	-1.73995	-1.65168	-1.73597	-1.73888	-1.74325
LOC118567865	-1.74386	-1.74069	-1.74121	-1.6942	-1.74124	-1.74169	-1.6494	-1.7402	-1.74139	-1.73612	-1.7391	-1.74357
Nuf2	9.50438	9.52441	9.56872	10.0298	10.0933	10.1262	9.70166	9.71392	9.8224	9.23152	9.18173	9.09674
Gm34624	-2.21278	-2.21162	-2.19505	-2.21135	-2.21182	-2.21199	-2.21171	-2.21144	-2.21188	-2.20995	-2.21104	-2.21268
Rgs5	7.61285	7.794	7.71175	8.04219	8.09609	8.28633	7.99248	8.14829	8.09012	8.87501	8.96717	9.03265
Rgs4	10.0418	10.075	10.0445	10.3649	10.3923	10.3876	10.5484	10.5502	10.5498	10.9729	11.0075	10.9547
Gm22114	0	0	0	0	0	0	0	0	0	0	0	0
Ccdc190	1.64519	2.09772	1.9841	1.94237	2.03781	2.08194	1.73506	1.58246	1.73163	1.8502	1.88935	1.57224
Hsd17b7	8.47224	8.52714	8.47976	9.37581	9.42556	9.52555	9.51467	9.57572	9.48367	9.62682	9.47934	9.50784
3110045C21Rik	1.73649	1.94513	1.61959	1.77069	1.88182	1.87644	1.94212	1.6992	1.98885	1.55679	1.77849	1.7389
Ddr2	13.9175	13.9506	13.9336	13.8923	13.8469	13.8878	13.9681	13.9593	13.9426	14.4766	14.354	14.3063
Uap1	9.98402	9.9388	9.88093	10.1047	10.1602	10.1296	10.3775	10.4443	10.4463	10.2934	10.2674	10.2595
Uhmk1	10.7014	10.6859	10.7412	10.85	10.8459	10.863	11.1033	11.0921	11.0838	11.3661	11.2921	11.2927
Sh2d1b2	0	0	0	0	0	0	0	0	0	0	0	0
Gm6345	2.16243	2.36524	2.45176	2.08293	2.35642	1.99865	2.36156	2.01041	2.13288	1.96031	2.33797	1.84179
Sh2d1b1	0.852507	1.19523	1.13161	0.945263	1.13133	0.861188	1.00882	0.867374	0.782697	0.792332	0.786768	0.853625
Gm7694	6.46866	6.5365	6.39475	6.04397	6.23588	5.91467	5.94129	6.19672	6.03267	5.93329	6.06073	6.1909
Spata46	-0.500039	-0.419872	-0.421463	-0.497544	-0.42154	-0.422915	-0.420568	-0.418349	-0.421991	-0.494891	-0.339289	-0.499864
Nos1ap	5.02857	4.84922	5.30393	4.8958	4.94977	4.9136	4.62286	5.06773	4.92292	4.90553	4.87097	4.87844
Gm46171	0	0	0	0	0	0	0	0	0	0	0	0
Olfml2b	11.7928	11.8439	11.7667	12.1831	12.1776	12.1631	11.9175	11.9765	11.9369	11.9441	11.9519	11.9521
Atf6	11.7619	11.758	11.759	11.6877	11.6584	11.6733	11.8127	11.8133	11.7846	11.4466	11.3588	11.332
Gm23523	0	0	0	0	0	0	0	0	0	0	0	0
Gm25235	-1.97719	-1.975	-1.91222	-1.9745	-1.97538	-1.97569	-1.97516	-1.97466	-1.97548	-1.97185	-1.97391	-1.97699
Gm29733	0.376437	0.381017	0.464879	0.550764	0.380209	0.379543	0.38068	0.98307	0.614117	0.485847	0.632798	0.376837
Gm9929	1.26111	1.35401	0.943421	1.17618	1.22984	0.942495	1.23299	1.10351	1.0224	0.953762	1.18341	0.938939
Dusp12	8.12853	8.09632	8.08733	8.33395	8.1685	8.23625	8.33776	8.38465	8.42619	9.20781	9.07589	9.22034
Fcrlb	1.30547	1.32	1.31755	1.59842	1.39085	1.68727	1.69819	1.32234	1.38985	1.42672	1.32761	1.55673
Fcrla	-1.97726	-1.94317	-1.94353	-1.97454	-1.97543	-1.97575	-1.97521	-1.97471	-1.97554	-1.97187	-1.97395	-1.97706
Gm39701	3.19159	3.09449	3.24845	2.96203	3.12763	3.03057	2.99662	2.72447	2.93891	2.96802	2.92122	2.80198
Fcgr2b	5.89839	5.66129	5.67969	3.83315	3.73956	4.20142	4.3127	4.02251	3.87507	6.22861	6.30309	6.12173
Gm34968	0	0	0	0	0	0	0	0	0	0	0	0
Gm10522	-2.21278	-2.21162	-2.21181	-2.21135	-2.19508	-2.21199	-2.21171	-2.21144	-2.21188	-2.20995	-2.21104	-2.21268
Fcgr4	5.48922	5.17878	5.43205	5.1219	4.79724	4.95819	5.11185	4.79888	4.73739	5.08127	4.98937	5.10431
Gm26110	0	0	0	0	0	0	0	0	0	0	0	0
Gm35090	0	0	0	0	0	0	0	0	0	0	0	0
n-TNgtt6	0	0	0	0	0	0	0	0	0	0	0	0
n-TDgtc4	0	0	0	0	0	0	0	0	0	0	0	0
n-TGtcc2	0	0	0	0	0	0	0	0	0	0	0	0
n-TLcag3	0	0	0	0	0	0	0	0	0	0	0	0
n-TGgcc4	0	0	0	0	0	0	0	0	0	0	0	0
Fcgr3	7.04082	6.95761	6.98302	4.9188	4.88855	4.95493	5.45004	5.58688	5.54862	7.6645	7.55714	7.5412
n-TEctc5	0	0	0	0	0	0	0	0	0	0	0	0
Mir6546	-2.21292	-2.2117	-2.2119	-2.19377	-2.21191	-2.21208	-2.21178	-2.21151	-2.21196	-2.20993	-2.21108	-2.21281
n-TGtcc1	0	0	0	0	0	0	0	0	0	0	0	0
n-TDgtc3	0	0	0	0	0	0	0	0	0	0	0	0
n-TLcag6	0	0	0	0	0	0	0	0	0	0	0	0
n-TGgcc12	0	0	0	0	0	0	0	0	0	0	0	0
n-TEctc8	0	0	0	0	0	0	0	0	0	0	0	0
n-TGtcc5	0	0	0	0	0	0	0	0	0	0	0	0
n-TDgtc7	0	0	0	0	0	0	0	0	0	0	0	0
n-TLcag7	0	0	0	0	0	0	0	0	0	0	0	0
n-TGgcc13	0	0	0	0	0	0	0	0	0	0	0	0
n-TEctc7	0	0	0	0	0	0	0	0	0	0	0	0
n-TGtcc4	0	0	0	0	0	0	0	0	0	0	0	0
n-TDgtc6	0	0	0	0	0	0	0	0	0	0	0	0
n-TLcag8	0	0	0	0	0	0	0	0	0	0	0	0
n-TGgcc14	0	0	0	0	0	0	0	0	0	0	0	0
n-TLcag9	0	0	0	0	0	0	0	0	0	0	0	0
n-TDgtc5	0	0	0	0	0	0	0	0	0	0	0	0
n-TGtcc3	0	0	0	0	0	0	0	0	0	0	0	0
n-TEctc6	0	0	0	0	0	0	0	0	0	0	0	0
n-TVcac6	0	0	0	0	0	0	0	0	0	0	0	0
Cfap126	10.5797	10.6373	10.6045	9.97586	10.0053	9.99842	8.09267	8.05963	8.10777	6.63635	6.51569	6.62522
Sdhc	10.9407	10.9129	10.9525	10.9836	10.9764	11.0073	10.9219	10.9079	10.9157	10.9818	10.9965	11.0591
Gm46172	1.8919	2.19171	2.58901	2.06365	2.35618	2.18045	2.50777	2.13175	2.35393	2.24535	2.20997	2.09938
Mpz	3.18374	2.86563	2.92217	3.53874	3.08964	2.97435	3.64457	3.29894	3.31677	3.17766	3.27595	3.23114
Pcp4l1	6.38988	6.33773	6.12686	6.90866	7.09005	7.07803	7.11494	7.04189	7.09627	7.14168	7.36828	7.28186
Nr1i3	1.06425	1.15203	1.35717	1.07248	1.14958	1.22061	1.22565	1.23042	1.29122	1.25848	1.44246	1.59141
Tomm40l	9.23343	9.24628	9.27718	9.47411	9.43264	9.34477	9.48283	9.53488	9.49379	9.36052	9.44677	9.50297
Apoa2	0.774049	1.10238	0.789708	0.720584	0.789555	0.634706	0.926103	0.637067	0.71487	0.736638	0.724073	0.70641
Fcer1g	7.41355	7.43381	7.40229	5.24289	5.14036	5.29666	5.96961	5.33592	6.03427	8.2107	8.34984	8.21135
Ndufs2	12.1271	12.1654	12.1086	12.167	12.1584	12.183	12.1063	12.1425	12.2064	12.1358	12.2065	12.2369
Adamts4	8.90857	8.98606	8.96604	9.74832	9.74474	9.75903	9.82498	9.88517	9.8508	9.56276	9.60371	9.58619
B4galt3	8.98356	8.86132	8.91217	9.16458	9.1448	9.10446	9.37916	9.36593	9.32794	9.13251	9.21048	9.17806
Ppox	9.11563	9.05782	9.12914	9.09739	9.04876	9.0229	8.84434	8.82202	8.70837	8.85274	8.89962	8.89227
Usp21	9.81463	9.82742	9.74226	10.0917	10.0555	9.99395	9.81698	9.88597	9.8377	9.93299	10.0365	9.95266
Ufc1	10.593	10.6258	10.593	10.6804	10.6765	10.6887	10.56	10.5037	10.5539	10.6577	10.7154	10.7384
Gm20045	5.80786	5.73994	5.59209	4.83565	4.95926	5.16633	5.28722	5.03924	5.15603	4.97596	4.91731	4.76277
Dedd	8.776	8.715	8.6297	8.70469	8.59292	8.62402	8.7383	8.56494	8.62258	8.70275	8.71669	8.57438
Nit1	8.74904	8.89719	8.86774	9.00511	8.8588	8.89395	8.90711	8.87981	8.80822	8.65602	8.77686	8.74687
Pfdn2	10.2458	10.2477	10.2071	10.1586	10.2091	10.1585	10.0991	10.0904	10.1449	9.80652	9.8848	9.88344
Klhdc9	2.29574	2.27221	2.26535	3.28952	2.84871	3.2657	2.11671	1.94331	2.02801	1.96624	1.94938	1.92514
Nectin4	6.18755	6.26959	6.32605	4.99355	4.90021	4.82978	5.34193	5.49124	5.604	4.78748	4.26383	4.58891
Arhgap30	6.48006	6.37678	6.516	5.03605	5.15715	4.76816	5.61165	5.1575	5.26262	7.44826	7.56875	7.10474
Usf1	10.4622	10.4695	10.4253	10.3229	10.289	10.2462	10.0622	10.0681	10.0411	9.79551	9.93497	9.88901
Tstd1	3.65353	3.56087	3.50544	3.74184	3.85277	3.54087	3.92464	3.84501	3.97229	3.31858	3.63795	3.58482
Gm26641	-1.08101	-0.858163	-1.07892	-1.07679	-1.00169	-1.07974	-1.00077	-0.999263	-1.07922	-1.07025	-1.07533	-1.08089
F11r	9.12722	9.17895	9.17424	9.57966	9.50052	9.4749	9.18663	9.13433	9.22887	8.08309	8.35569	8.29563
LOC115487699	-1.51186	-1.50789	-1.50854	-1.44961	-1.50857	-1.45178	-1.50817	-1.44991	-1.4514	-1.50216	-1.5059	-1.5115
Alyref2	6.31517	6.37026	6.49282	6.78475	6.94766	6.79608	6.86294	7.01523	6.84476	6.80058	6.91931	6.9497
Itln1	1.91016	1.87007	1.86616	2.01147	2.21797	2.10761	2.00092	2.0088	2.3538	1.9831	1.80514	1.91268
Gm35200	-0.874754	-0.865732	-0.945152	-0.94453	-0.945164	-0.945385	-0.945008	-0.944651	-0.867759	-0.937795	-0.860982	-0.744052
Cd244a	1.37214	1.22744	1.40523	1.08561	1.07993	0.999099	1.08133	1.00215	1.07928	1.40867	1.168	1.20389
Ly9	4.24447	4.39041	4.45077	3.43612	3.41742	3.87157	3.93058	3.72099	3.69713	4.75546	4.83785	4.27907
Slamf7	0.807692	0.660812	0.431964	0.433721	0.431929	0.431304	0.513766	0.593353	0.511992	0.618763	0.741951	0.428769
Mir7683	0	0	0	0	0	0	0	0	0	0	0	0
Cd48	4.54687	3.84265	4.39268	2.9201	2.99323	3.06718	3.15317	3.08786	3.07139	4.08583	4.96696	4.62684
Tma7-ps	-0.38817	-0.386012	-0.309713	-0.305794	-0.309791	-0.386709	-0.237229	-0.233469	-0.386497	-0.382639	-0.30307	-0.250657
Gm22950	0	0	0	0	0	0	0	0	0	0	0	0
Slamf1	-2.19749	-2.21148	-2.21165	-2.21124	-2.21166	-2.21181	-2.21156	-2.21132	-2.21171	-2.20998	-2.21096	-2.21243
Cd84	6.60482	6.52443	6.57148	4.48087	4.22454	4.54226	5.01632	5.0682	5.27382	7.18645	7.19797	6.96719
Gm51686	-1.15901	-1.28244	-1.08836	-1.2814	-1.28321	-1.28386	-1.28276	-1.28174	-1.28342	-1.27595	-1.28018	-1.28653
Gm37065	-1.97726	-1.94317	-1.94353	-1.97454	-1.97543	-1.97575	-1.97521	-1.97471	-1.97554	-1.97187	-1.97395	-1.97706
Slamf6	-2.21255	-2.2115	-2.21167	-2.21125	-2.21168	-2.21183	-2.21157	-2.21133	-2.21173	-2.20998	-2.21097	-2.19724
Vangl2	7.97018	8.15391	8.02019	8.28644	8.30771	8.27477	8.30647	8.43319	8.17507	8.42639	8.32772	8.35905
Nhlh1	-0.154957	-0.0682887	-0.00129548	-0.226525	-0.227669	-0.147926	0.128336	-0.226743	-0.2278	-0.222933	-0.225745	-0.229686
Ncstn	12.3702	12.3816	12.3742	12.3036	12.3089	12.2658	12.3561	12.3848	12.3534	12.3114	12.3606	12.3195
Copa	13.8697	13.8815	13.8531	13.8838	13.8866	13.8755	14.0204	14.0253	13.9885	14.0838	14.078	14.0625
Pex19	11.4207	11.4263	11.4287	11.5389	11.5172	11.5209	11.3957	11.4738	11.4541	11.4443	11.5361	11.4831
Dcaf8	11.8457	11.93	11.8949	11.8003	11.7879	11.8444	11.6006	11.6306	11.6287	11.9724	11.9828	11.9536
Pea15a	12.3015	12.2851	12.2911	12.1302	12.1812	12.1343	12.3611	12.4082	12.419	12.3586	12.3917	12.3489
Gm17224	2.81905	2.55908	2.91187	2.27755	2.55248	2.6061	2.82675	2.43075	2.77022	2.86179	2.85961	2.98342
Casq1	3.60239	3.62801	3.73618	3.45543	3.69746	3.7618	3.70453	3.83292	4.07796	3.57867	3.61699	3.87906
Atp1a4	-1.69942	-1.69639	-1.74071	-1.73951	-1.74074	-1.74117	-1.6966	-1.73974	-1.74088	-1.73584	-1.73869	-1.74297
LOC115487369	-2.21284	-2.19453	-2.21185	-2.21138	-2.21186	-2.21203	-2.21174	-2.21147	-2.21191	-2.20994	-2.21106	-2.21273
Atp1a2	3.39133	3.11859	3.21845	3.3395	3.36068	3.04639	3.60506	3.58575	3.52115	3.30708	3.53308	3.69993
Gm39704	0	0	0	0	0	0	0	0	0	0	0	0
Igsf8	9.83049	9.85063	9.81412	9.91389	9.91457	9.8286	9.85831	9.89756	9.82422	10.3455	10.4309	10.3713
Kcnj9	-0.287166	-0.203977	-0.0638213	-0.201557	-0.0640056	-0.28547	-0.284848	-0.202358	-0.133113	-0.280768	-0.283345	-0.286948
Kcnj10	2.99389	2.53163	2.79885	2.6624	2.46024	2.45539	2.31949	2.53773	2.7467	2.35512	3.10094	3.10281
Pigm	10.2481	10.2166	10.2363	9.89581	9.88628	9.90358	9.91742	9.91151	9.82485	9.7015	9.69932	9.6129
Gm35522	0.618049	0.439352	0.358606	0.588101	0.510327	0.358009	0.358974	0.441171	0.640413	0.365292	0.445278	0.497214
Slamf9	0	0	0	0	0	0	0	0	0	0	0	0
Igsf9	6.52223	6.35349	6.44315	6.50017	6.59141	6.49764	6.66758	6.55484	6.5608	6.10783	5.78178	5.88519
[truncated: 38,854 more rows]

## Sheet: Read Counts_Significant_gene
	MCI+E2f4VP16_1	MCI+E2f4VP16_2	MCI+E2f4VP16_3	MCI+siRbl2_1	MCI+siRbl2_2	MCI+siRbl2_3	MCI+siCTL_1	MCI+siCTL_2	MCI+siCTL_3	Control_1	Control_2	Control_3
Rp1	3.21417	3.1641	3.35071	3.41818	3.76204	3.14243	2.7328	2.59996	2.72649	2.46246	2.5303	2.41398
Rgs20	8.22829	8.28794	8.18964	8.17001	8.16762	8.09367	7.40957	7.50084	7.50118	5.67301	5.78319	5.31372
Gm39590	1.12103	1.26898	0.787345	0.626599	0.787183	0.784302	0.624884	0.626165	0.624062	0.633708	0.628147	0.69936
Sgk3	10.4375	10.4302	10.3589	9.3441	9.29951	9.23998	8.94588	8.88521	8.99764	8.57956	8.51986	8.55908
Ppp1r42	5.71711	5.70287	5.87325	5.70847	5.43617	5.6041	3.9153	4.1933	4.33462	3.72525	3.67878	3.67988
4930444P10Rik	4.61389	4.76181	4.56768	4.47387	4.3314	4.93746	3.32628	3.11361	3.09881	3.0719	3.20935	3.14654
D030040B21Rik	1.39738	1.32776	1.43393	1.13392	1.12552	1.31626	1.05206	1.05527	0.969458	0.980688	0.974207	0.965091
Crispld1	5.20729	5.28101	5.47476	7.27622	7.30702	7.4641	7.13859	7.02317	7.07328	7.15725	6.97987	7.00696
Pkhd1	1.93862	2.11065	1.95548	1.96372	2.17249	1.95237	2.51065	2.24972	1.8709	2.79394	2.68357	2.46131
Efhc1	10.3917	10.3707	10.4278	10.0333	10.0223	10.0625	8.65359	8.66435	8.50161	8.11634	8.17587	8.03963
Gm7094	2.29497	2.65873	2.81828	2.62422	2.77809	2.7276	2.26334	2.27082	2.32366	2.05852	2.04471	2.10049
LOC118567721	6.05582	6.11039	6.02355	4.98022	5.22211	5.26688	5.23247	5.33578	5.29614	4.76724	4.76064	4.73629
Adgrb3	6.32988	6.21851	6.32731	5.4439	5.0875	5.27971	4.00773	4.44591	4.58994	3.67566	3.63176	3.64164
LOC118567732	3.22164	3.21968	3.35242	3.15389	3.08425	3.11757	2.84375	2.73485	2.7798	2.55701	2.53272	2.63168
Gm3052	4.38983	4.23593	4.11087	3.46876	4.05068	4.2066	3.69568	4.04752	3.80755	3.34021	3.29803	3.35347
LOC118567733	9.13426	9.16615	9.13874	8.7361	8.61686	8.67625	8.44271	8.36187	8.24127	7.21259	7.28333	7.21576
Arid5a	10.2088	10.1505	10.2223	9.45852	9.47319	9.53866	9.06289	9.17424	9.11368	8.60167	8.65841	8.59574
Vwa3b	6.31999	6.48831	6.42732	6.51073	6.64519	6.58577	5.57641	5.38392	5.66163	4.61094	4.32514	4.35587
Cnga3	3.83138	3.72983	3.93386	3.29329	3.26712	3.25793	3.1754	3.13532	3.30958	2.6881	2.82973	2.63466
Cracdl	5.1856	5.26904	5.13866	4.77394	5.05025	4.85747	4.69378	4.68931	4.57178	3.77186	4.02392	3.78046
Gm39633	0.904903	1.16173	0.934469	0.740365	0.571136	0.570388	0.571665	0.659196	0.654292	0.579975	0.574736	0.567352
Gm8251	2.73107	2.72645	2.44847	2.35954	2.44805	2.21622	2.22518	2.16651	2.15451	2.04464	1.93891	1.92053
Tex30	8.82758	8.85491	8.8426	8.45601	8.51084	8.42139	8.11521	8.0088	8.20057	7.56511	7.3788	7.44864
Gulp1	9.18626	9.19943	9.1265	9.82815	9.91069	9.83518	9.72371	9.81365	9.83669	10.645	10.68	10.7359
Slc40a1	8.23554	8.07426	8.21544	9.9811	9.91166	9.87402	9.98425	10.0025	9.98035	9.86424	9.81635	9.86289
Dnah7b	9.09168	9.03446	8.97008	8.38445	8.31333	8.35487	6.91382	6.89091	6.9251	6.80774	6.70822	6.34122
Dnah7c	5.29825	4.79787	5.12559	4.92574	5.14011	4.82656	3.81046	3.97611	3.74672	3.57709	3.53173	3.7568
Dnah7a	5.51486	5.50964	5.43762	5.43183	5.46275	5.44508	3.77297	3.78733	3.49181	3.48274	3.60356	3.72079
Ccdc150	6.18128	6.03462	6.04185	6.06467	5.8245	5.95491	4.49686	4.3007	4.55873	3.89893	3.77366	3.96712
Gm51623	2.20071	1.92576	2.10391	1.30895	1.47495	1.74303	1.30588	1.30817	1.30441	1.32159	1.31171	1.29764
Gm38484	1.28879	1.29919	1.3886	1.56283	1.29736	1.38584	1.55328	1.30085	1.3876	1.51429	2.32919	2.29165
Aox3	4.0693	4.09203	3.63249	4.6541	4.41419	4.53485	3.78028	4.31744	4.50159	3.26393	3.22859	3.24676
Aox4	4.28215	4.00522	3.92504	4.28415	4.21974	4.39366	3.56834	3.58312	3.69368	3.05141	3.38486	2.98505
Gm15834	6.14538	6.01991	6.21078	5.29986	5.05924	5.47582	5.20581	5.29187	5.12493	5.11138	4.54623	4.69023
Gm33667	4.27167	4.48145	4.44325	4.02671	4.11673	4.21455	3.44716	3.75536	3.68517	3.08842	3.29013	3.22789
Cdk15	6.13117	5.97563	6.19309	6.52743	6.45204	6.46522	5.83305	5.72082	5.93751	4.88259	5.12335	4.97237
Gm973	4.75139	5.00604	4.64132	4.16514	4.48764	4.34946	4.07008	3.21096	3.52771	3.17196	3.44512	3.24172
Raph1	11.8824	11.8848	11.9306	11.0309	10.9925	10.9433	11.1484	11.1508	11.0489	10.5569	10.5035	10.4122
Gm38137	1.90975	1.91719	1.75191	1.42719	1.42068	1.79988	1.49835	1.50351	1.56495	1.35365	1.34509	1.33302
Mdh1b	7.20984	7.14965	7.06192	6.73872	6.79013	6.72772	4.77679	4.75828	4.80049	4.14283	4.09321	4.02127
2810408I11Rik	7.10272	7.11805	7.06838	6.45069	6.74398	6.71856	6.85219	6.74533	6.97826	5.78231	5.85983	5.74016
Cps1	3.22798	3.53261	3.2103	3.23762	3.12604	3.02652	2.99166	2.89699	2.76194	2.51195	2.7916	2.60981
Spag16	7.00864	6.98103	6.79649	7.78459	7.66634	7.80806	5.95099	6.02205	5.94955	4.74418	4.63032	4.49716
Abca12	3.62277	3.55011	3.49771	3.81918	3.5771	3.44529	3.85525	3.78035	3.5737	2.85573	2.98972	3.06438
Mreg	6.10728	6.06266	6.24737	6.08996	6.37541	6.10512	6.22883	6.23602	6.2791	5.11033	4.92646	5.19118
Marchf4	3.79838	3.42891	3.90325	3.1978	3.29984	2.90389	2.85583	2.57708	2.64429	2.51966	2.88397	2.54717
Igfbp5	13.427	13.409	13.4299	14.9639	14.9133	14.9708	15.0945	15.0883	15.0579	15.7648	15.7574	15.7006
Catip	8.25249	8.23802	8.21526	8.23547	8.30227	8.39268	7.06439	6.93444	7.37762	6.37843	6.47864	6.50388
Stk36	10.6492	10.6272	10.5949	10.2868	10.2969	10.2413	9.31065	9.2722	9.26543	8.7711	8.71177	8.83439
Cfap65	8.61643	8.54582	8.57796	8.58221	8.4569	8.53453	5.9404	5.77731	5.69574	4.92275	4.87362	4.80342
Gm2102	4.87344	4.92665	4.82567	4.13159	3.78606	3.97834	3.74721	4.01733	4.12515	3.26647	3.30737	3.09996
5730419F03Rik	2.01599	2.34348	1.74485	2.01717	1.88006	1.93594	1.94548	2.0138	1.66871	1.60555	1.5954	1.58106
Scg2	4.7769	5.20481	5.26895	6.43353	6.67126	6.61091	6.26297	5.96187	6.30374	5.90878	6.34321	6.17169
Daw1	6.37026	6.42499	6.3675	5.66659	5.54532	5.66876	4.32707	4.66805	4.82378	4.16035	3.90014	4.12134
Fbxo36	8.71521	8.7977	8.637	9.16024	9.026	9.02436	7.43244	7.35758	7.27249	7.30451	7.38974	7.4715
Spata3	1.49552	1.54709	1.37976	1.04894	1.11986	1.11685	1.04451	0.962226	0.959658	1.06729	0.964646	0.955065
2810459M11Rik	4.12241	4.14103	4.04209	3.88578	4.12473	4.41043	3.53814	3.50484	3.37791	2.95981	2.93286	2.89418
C130036L24Rik	4.3412	4.29676	4.20292	3.99118	4.02514	3.98086	3.77868	4.08453	3.76829	3.31368	3.58243	3.39887
Ngef	6.75999	6.6414	6.62664	6.42295	6.58347	6.38711	5.60934	5.17536	5.57553	4.65405	4.68381	4.66449
Sag	4.44097	4.58559	4.31277	3.73585	3.48795	3.47817	3.5869	3.0277	3.33111	2.99442	3.11685	3.05416
Ugt1a6b	7.24082	7.11741	7.32842	6.40172	6.40399	6.28385	6.04196	6.22399	6.2281	5.91153	5.77608	5.50214
Ugt1a6a	8.90951	8.88493	8.85349	7.81027	7.83558	7.77589	7.75877	7.70853	7.68104	7.43217	7.32956	7.37027
Glrp1	1.83432	1.98208	2.06523	1.57244	1.56319	1.62889	1.56547	1.57068	1.56213	1.51552	1.49937	1.40095
Iqca	6.16046	6.15187	6.01085	5.57307	5.52342	5.54658	4.32328	4.10886	3.79083	3.81485	3.6049	3.54128
Ackr3	8.72947	8.84041	8.67669	9.1919	9.30479	9.35673	9.31774	9.34555	9.42858	10.5677	10.7233	10.7164
Gm35048	2.01643	2.26422	2.11096	2.19859	2.826	2.5477	2.19005	2.33772	2.10977	2.89773	2.78795	2.69609
Traf3ip1	10.7298	10.7822	10.7191	10.7635	10.7254	10.7834	9.94199	9.94348	9.93304	9.3224	9.1332	9.17565
Crocc2	7.27056	7.49048	7.33055	8.00367	7.84656	8.12833	6.33946	6.55379	6.433	6.17931	6.21668	6.02612
Sned1	10.7319	10.7605	10.8109	11.5723	11.6644	11.6023	11.1495	11.034	11.0899	12.4641	12.3671	12.327
Ano7	4.25367	4.23306	4.62963	3.45478	3.99305	3.77651	3.43685	3.60128	3.37393	3.46828	3.15176	3.43795
Gm41928	1.54983	1.70457	1.915	1.03425	1.27782	1.11753	1.03171	1.03361	1.03049	1.04475	1.03655	1.02489
Serpinb5	5.19288	5.5061	5.28597	5.82019	5.61846	5.85563	4.811	4.71993	4.56029	3.98565	3.86681	3.96908
Serpinb2	6.42978	6.15881	6.1203	5.06463	5.13316	4.71647	5.16487	5.23043	5.14895	3.98467	3.99994	3.85942
Serpinb10	8.16079	8.28725	8.19433	6.52699	6.45711	6.40921	6.01697	6.22491	6.34674	4.93797	5.23496	4.98199
Gm28209	3.94792	3.99178	4.24434	3.90244	3.67488	3.3403	3.14582	2.89318	3.13784	2.76553	2.74199	2.78411
Cfap221	5.3517	5.14955	5.74586	4.65747	4.68479	4.64633	3.73776	3.28222	3.55194	3.24769	3.20949	3.15386
Gpr39	3.40138	3.51248	3.38485	3.63472	3.60891	3.74057	3.80145	4.05009	4.14699	4.69982	4.48559	4.83392
Map3k19	7.2429	7.33271	6.95512	6.94863	7.18368	7.00209	5.58126	5.81219	5.5026	4.94308	4.87335	4.9221
Gm16083	4.32992	4.20367	4.18778	4.37098	3.67237	4.14755	3.21802	3.40872	3.27267	3.14239	3.17738	2.97805
Fcamr	4.05955	4.06768	3.86789	2.69551	2.99955	2.67238	2.68263	2.52804	2.67642	2.56901	2.78258	2.57428
Dyrk3	8.98933	9.0129	8.94696	8.77556	8.76888	8.78781	7.94119	7.90595	7.91462	6.54989	6.56824	6.57095
Ube2t	8.49646	8.43436	8.45597	8.29712	8.23093	8.24021	7.29571	7.2501	7.30315	6.5663	6.84059	6.69032
Tnni1	4.28841	4.17376	4.12971	4.27947	4.29413	4.02361	3.74316	4.29911	3.99866	3.14831	3.27552	3.28366
Pkp1	7.87825	8.01209	7.90855	6.42053	6.15446	6.42974	6.17916	6.40034	6.31092	5.87258	5.68972	5.73327
9230116N13Rik	4.72932	4.71059	4.92575	4.48941	4.24287	4.78099	4.21755	4.36643	4.05964	3.71735	3.72763	3.88851
Gm34056	2.30699	1.91864	2.01988	1.80398	1.91112	1.84668	1.49403	1.58139	1.57489	1.60464	1.49982	1.48589
Prg4	7.42427	7.34788	7.10277	8.46027	8.59612	8.6084	8.24694	8.42819	8.2121	9.5121	9.39572	9.51089
Hmcn1	10.3305	10.4195	10.381	11.0294	11.0592	11.1126	11.1992	11.2268	11.0783	12.3461	12.1235	12.0651
Gm46162	5.71935	5.72755	5.76374	6.14446	6.02325	6.08671	5.42934	5.52552	5.70257	4.79965	4.7253	4.68758
Gm9530	4.84034	4.64058	4.43966	4.34097	4.30465	4.31997	4.22363	4.03399	3.84194	3.62099	3.57321	3.75267
Mr1	10.8268	10.8415	10.7004	10.0206	9.97172	10.0578	9.40886	9.4513	9.37478	9.36046	9.32549	9.27882
Tdrd5	3.32852	3.00988	3.12409	2.97861	2.75031	2.49236	2.81029	3.01989	3.08043	2.37114	2.35389	2.4749
Axdnd1	4.97203	5.32761	5.01743	5.74321	5.35516	5.35407	4.76643	4.78793	4.99065	4.16708	4.15915	4.06855
Angptl1	5.23529	5.42897	4.95275	7.01311	7.19025	7.08175	6.9921	6.67735	7.17891	6.82175	6.81797	6.89553
Pappa2	7.15592	6.80814	6.97429	8.17996	8.26444	8.10456	8.40309	8.40903	8.50413	8.23072	8.11663	8.28242
Gm31493	2.29991	2.32984	2.23363	1.5841	1.65669	1.57395	1.9313	1.49346	1.48933	1.60744	1.49734	1.48191
LOC118567860	2.27365	2.36949	2.29158	2.74198	2.72016	2.66166	2.43645	2.73783	2.6126	3.0547	2.85625	2.85602
Ankrd45	7.18477	7.37169	7.27876	7.9316	7.75595	7.98487	6.31226	6.1584	5.9671	5.09967	5.11438	4.76467
Tnfsf18	5.45427	5.46998	5.34614	5.31125	5.07286	5.40117	6.01614	6.25621	6.13054	4.5083	4.48703	4.50507
Fmo1	4.34952	4.37735	4.52637	5.41805	5.51426	5.48335	5.46526	5.30343	5.55196	5.6535	5.32168	5.05663
Fmo2	3.34625	3.07699	3.21114	3.82774	3.67785	3.53495	4.37116	4.02812	3.79289	3.88267	4.33566	3.90666
Sele	4.93068	4.73835	4.51989	4.71391	4.7662	4.70694	4.92098	4.6308	4.94318	3.74895	3.48639	3.79739
Ccdc181	10.2261	10.2343	10.2205	9.53828	9.57304	9.60003	8.97313	8.92957	8.96675	8.6388	8.51449	8.48362
Ildr2	12.3312	12.3285	12.2675	12.3496	12.2861	12.3386	11.8794	11.8402	11.8611	9.57938	9.63363	9.5378
Gm34320	3.13432	3.12036	3.26507	2.48741	2.46912	2.2576	2.0987	2.41781	2.26047	2.22225	2.10846	2.43652
Cfap126	10.5797	10.6373	10.6045	9.97586	10.0053	9.99842	8.09267	8.05963	8.10777	6.63635	6.51569	6.62522
Nectin4	6.18755	6.26959	6.32605	4.99355	4.90021	4.82978	5.34193	5.49124	5.604	4.78748	4.26383	4.58891
Cfap45	10.2344	10.3022	10.3104	9.8039	9.68946	9.87575	8.19947	8.12926	8.11285	6.97759	7.00081	6.94856
4933439K11Rik	5.3271	5.37632	5.34362	4.87582	4.55492	4.37103	4.07208	3.80309	3.88077	3.46914	3.42776	3.68074
Ifi209	2.82202	2.59983	3.26738	3.1158	2.91675	2.81181	2.77272	2.7846	3.15928	2.3308	2.31386	2.28978
Ifi208	2.72882	2.97637	2.92059	3.2328	2.71601	2.70912	3.0154	3.22691	2.76852	2.33462	2.31766	2.29356
Ifi207	9.15562	9.12144	9.22493	9.33814	9.2181	8.94808	9.21443	9.37822	9.1632	7.8754	7.79182	7.89728
Mndal	7.65176	7.60833	7.73061	8.13793	7.79485	7.64976	8.10755	8.20013	7.82886	5.86022	6.36367	6.35318
Ifi203	9.70566	9.4938	9.63902	10.2338	9.91985	9.63943	10.0933	10.1914	9.9029	8.13437	7.86019	8.10304
Ifi205	7.49121	7.16102	7.29361	7.59402	7.14478	7.24273	7.35096	7.37604	7.23938	5.80462	5.58994	5.6668
Gm36904	3.43756	3.26387	3.0474	2.34637	2.64527	2.25145	2.33518	2.26608	2.17334	2.1159	2.09854	2.30499
Gm39712	3.29332	2.82996	2.65709	2.12242	1.86477	2.09984	1.77265	1.96103	1.77029	1.79761	1.78195	1.75941
Mixl1	4.88334	4.63265	4.73458	4.84113	5.16898	4.90269	4.5743	4.62245	4.32734	3.46161	3.42741	3.51605
2900024J01Rik	3.77084	3.55572	3.60515	3.63958	2.88362	3.04397	2.68599	2.95993	2.81875	2.73867	2.85048	2.50822
H3f3a	9.73412	9.68227	9.85289	8.8545	9.27402	8.97308	8.61008	8.54614	8.58897	8.2929	8.37068	8.37223
Ccdc121	2.80481	3.12448	2.48965	2.67156	2.82473	2.81449	1.99457	1.99823	1.99222	2.01957	2.00386	1.98141
Gm33887	2.88434	2.83816	3.34773	2.43632	2.4183	2.12986	2.48378	2.05318	2.21064	2.17154	2.30913	2.19082
Gm34130	1.83247	1.56973	1.13907	0.891898	0.888762	0.887665	0.889536	0.891301	1.1375	0.901634	0.894024	0.967613
Gm51725	1.05918	1.43652	1.32495	0.851913	1.21	1.00636	0.849976	0.937079	0.849047	0.859947	0.94203	0.844799
Gm39728	0.677602	0.42126	0.607252	0.184246	0.182597	0.265198	0.183004	0.183931	0.182408	0.189402	0.185367	0.179685
LOC118567650	1.66916	1.48566	1.08323	1.00229	1.47775	1.08101	1.23514	1.08798	1.08242	1.01136	1.00426	0.994245
Spata17	8.84254	8.911	8.86592	7.77289	7.59554	7.87776	6.42032	6.2577	6.25987	5.25055	5.18866	5.1388
Dtl	11.2572	11.265	11.2962	11.3301	11.3532	11.3652	10.9908	11.0214	10.9757	9.61942	9.57812	9.52806
Nek2	10.8645	10.7891	10.7938	10.6646	10.6446	10.7507	9.8705	9.78382	9.82229	9.01289	8.96595	8.86254
Cd34	6.48699	6.44501	6.4413	7.51866	7.57005	7.64967	7.63566	7.47359	7.68259	7.9683	7.87147	7.72283
Meig1	8.57549	8.68057	8.54404	8.44547	8.29809	8.3901	5.51876	5.78539	5.53271	4.93084	4.93096	4.80199
Bend7	4.57857	3.98146	4.60044	4.44914	4.4615	4.5188	4.31152	4.14191	4.00372	3.55075	3.68772	3.60844
Ccdc3	7.75564	7.72142	7.76687	9.16302	9.09067	9.0967	9.16335	9.22242	9.12753	10.1698	10.1937	10.0805
Camk1d	10.2413	10.2888	10.2775	9.8624	9.91399	9.96317	8.78002	8.76247	8.84107	8.95812	8.93818	8.89777
Pfkfb3	8.17321	8.12194	8.17019	8.70414	8.5874	8.74009	8.9499	9.03137	9.03685	9.66602	9.67703	9.62348
Il2ra	2.16887	2.47141	2.1765	1.56877	1.64187	1.90708	1.56309	1.47751	1.56036	1.49228	1.4814	1.46592
Gm9875	5.31123	5.48283	5.25336	5.30103	4.93837	4.80156	3.68633	3.92335	3.67734	3.56255	3.43651	3.29751
Armc3	7.25469	7.14662	7.05935	7.1041	7.23257	7.10741	5.57	5.18765	5.1232	4.48918	4.37035	4.35184
Otud1	10.0573	10.085	10.0755	8.50071	8.56687	8.51728	8.27713	8.32877	8.30276	8.20982	8.283	8.2754
Enkur	8.37248	8.32326	8.43069	8.39052	8.39449	8.42283	6.62051	6.54656	6.57152	5.39663	5.2527	5.41233
Gm39769	6.07786	5.87333	6.10027	4.62005	4.94566	4.72454	4.45136	4.21164	4.7336	4.72952	4.49884	4.69672
Rnf208	4.50787	4.44198	4.70615	3.85345	4.27728	4.12373	3.55259	3.80566	3.69068	3.38636	3.40897	3.27915
AA543186	5.67625	5.56342	5.73206	5.47407	5.22828	5.48513	4.50156	4.59153	4.5939	4.35935	4.62068	4.71276
Lcn12	0.730679	1.08438	1.23618	0.826226	0.818081	0.885711	0.658811	0.660071	0.740705	0.667501	0.662022	0.654303
Ccdc187	4.13156	4.28509	4.10997	5.17418	4.91804	5.12147	3.5395	3.71897	3.47056	3.16819	3.37621	3.30594
Gm35807	1.24873	1.39108	1.38482	1.22166	1.14514	1.42853	0.999506	1.15161	0.998667	1.00859	1.00285	0.994844
Slc2a6	5.43445	5.36548	5.4238	6.1543	6.15588	5.98845	6.64587	6.63593	6.71447	6.63486	6.73412	6.65373
1700007K13Rik	9.39654	9.35814	9.41408	9.43457	9.28987	9.35054	8.64	8.53664	8.74277	7.69233	7.75297	7.86121
Spaca9	7.37926	7.27881	7.38865	7.34316	7.19761	7.26786	5.90973	6.07219	6.0156	4.8651	5.21195	4.84843
Ak8	6.32197	6.05381	6.1451	6.15081	5.79099	5.96345	5.03592	4.29337	4.80326	4.14554	3.95519	4.26659
Cfap77	5.06161	5.16087	5.02769	4.84045	4.75431	5.25525	4.02846	3.90262	4.14136	3.81505	3.48529	3.49504
Pkn3	8.32995	8.2783	8.45886	8.55514	8.5498	8.57347	8.50217	8.31331	8.45145	7.22108	7.06289	6.91855
Gm39783	2.14312	2.49888	1.96828	2.15844	1.83723	2.18012	1.68928	1.6935	1.60298	1.71829	1.61109	1.59548
1700001O22Rik	7.33083	7.31823	7.42236	7.00934	7.14756	6.99609	6.08635	6.28854	6.19564	6.00794	6.24829	6.05432
Prrx2	9.73998	9.73355	9.66701	10.2055	10.3226	10.2814	10.0527	10.1122	10.1335	11.0613	11.2154	11.1856
Fibcd1	5.02242	5.08908	4.69868	4.6449	4.4764	4.61489	4.40003	4.42058	4.0396	3.5938	3.80167	3.55173
Dnm1	9.07525	9.10586	9.06733	10.0366	9.89644	9.91937	10.0808	10.0733	10.1018	10.6281	10.6973	10.6281
Ttc16	6.60673	6.80848	6.43714	6.68825	6.77309	6.80226	5.42916	5.43065	5.17564	4.96545	4.80915	4.7774
C130021I20Rik	7.71702	7.85317	7.92338	8.22482	8.2072	8.0859	8.20666	8.34068	8.24632	9.47816	9.46247	9.48781
AI182371	5.91699	6.04978	6.08754	5.76764	5.48543	5.63579	5.17252	5.48812	5.0891	4.62845	4.42121	4.7011
Cntrl	11.7611	11.7861	11.8044	11.5919	11.5796	11.5763	11.202	11.2213	11.1183	10.0933	10.062	9.96726
Stom	12.5275	12.5567	12.4996	11.4405	11.3624	11.3893	11.128	11.1225	11.1913	10.8278	10.897	10.8212
Morn5	8.86509	8.83669	8.77864	7.99846	7.95626	8.11058	6.00284	5.96945	6.00588	5.20038	5.14076	5.48553
Lhx2	10.9337	10.9731	11.0105	9.50652	9.38478	9.43538	9.06911	8.95496	8.93545	8.46701	8.65255	8.56446
Gm27197	1.29032	1.27823	1.47899	0.938435	0.849034	1.07803	0.849676	0.851142	0.932046	0.859776	0.85341	0.922561
Gm13584	4.72092	4.38285	4.42395	3.24171	3.56294	3.01891	3.22277	3.17594	2.95244	2.8548	2.82023	2.77015
Gm29985	0.986738	1.25703	1.30195	1.01854	0.937187	0.778086	0.77951	0.865607	0.936243	0.788787	0.782937	0.7747
Wdr38	6.19945	5.92346	6.17525	5.49851	5.79326	6.04519	4.31223	4.23733	4.46341	3.74112	3.77596	3.63315
Gm13491	2.67016	2.18809	2.12493	2.20053	1.87278	2.27136	1.63479	1.63753	1.63303	1.65358	1.64176	1.70557
Rif1	11.6876	11.7344	11.7513	11.5781	11.5278	11.5503	11.4907	11.4726	11.4345	10.182	10.0754	10.0284
Cacnb4	4.33114	4.17893	3.97945	4.9916	4.4965	4.4525	4.80553	5.02432	4.79114	5.22205	5.17546	5.22835
Galnt5	4.88629	5.29066	5.36276	5.86458	5.58914	5.57379	5.88365	5.67489	5.49541	6.47598	6.35665	6.50947
Ccdc148	8.11021	8.20275	8.1307	7.43701	7.41223	7.3749	6.05624	5.88007	5.725	4.96269	4.94943	5.08832
Gm13583	1.49327	1.47564	1.52673	1.48426	1.2752	1.52056	1.20259	1.20591	1.20046	1.13307	1.12603	1.11612
Gm34739	3.09703	3.14653	3.03108	2.42925	2.41323	2.40761	2.27741	2.20506	2.34457	2.32285	2.44011	2.25354
Gm36393	3.79973	3.91131	3.90028	3.927	4.03083	4.09886	4.38689	4.62363	4.51187	4.96124	5.1148	4.8069
Dhrs9	7.57624	7.56441	7.83869	8.16096	8.06608	8.1003	8.71309	8.70694	8.61448	9.56869	9.45901	9.44545
Klhl41	5.1416	5.17527	5.25072	4.98236	4.61547	5.27733	4.0183	4.25287	4.18419	4.17191	4.27995	4.09318
Ccdc173	8.9936	8.99944	9.01004	8.5151	8.50847	8.69239	7.30484	7.30413	7.12841	6.85594	6.6555	6.6756
Gad1os	3.11118	2.91889	2.71842	2.56337	2.95062	2.76135	2.66905	2.83621	2.71566	2.46346	2.3588	2.32758
Erich2	7.49033	7.37869	7.32622	7.32968	7.3251	7.32179	5.69414	5.41502	5.4728	4.47562	4.6076	4.52231
Cybrd1	5.97959	6.073	6.14237	7.19989	7.38478	7.59268	7.45201	7.29823	7.45652	7.89865	7.82356	7.7535
Pdk1	9.03858	8.98553	9.04033	9.52923	9.47938	9.52032	9.64735	9.5794	9.66155	10.4884	10.4205	10.4032
Gm30257	0.937629	0.910216	1.07957	0.69879	0.611929	0.766303	0.907995	0.613621	0.611689	0.620567	0.615443	0.608239
Sp9	5.78785	5.8032	5.66389	5.40467	5.29071	5.30992	5.38734	5.08643	5.09159	4.15941	4.21508	3.969
Gm13709	5.36487	5.38339	5.39736	5.3232	5.68739	5.50017	5.28998	5.1612	5.49697	4.08743	3.90515	4.29676
Gm39857	4.75007	5.18867	4.62434	3.51755	3.64151	3.67658	3.49719	3.33382	2.94031	3.0907	3.59039	3.44196
Gm39853	2.95312	2.79462	2.41801	2.38038	2.30196	2.167	2.52729	2.2514	1.93865	2.05797	1.94889	1.92916
Gm13657	2.55811	2.8628	2.60636	2.23161	2.65092	2.50184	2.22173	2.22911	2.21699	2.10855	2.00288	2.12958
Neurod1	4.43968	4.27781	4.56599	3.71341	3.68196	3.54303	3.60522	3.70743	3.29377	2.92273	2.89509	2.85531
Fam171b	8.15899	8.01644	7.9982	8.92839	8.85733	8.91776	9.21185	9.23356	9.17529	9.77068	9.71333	9.62795
Zswim2	1.44583	1.33673	1.75753	1.92112	1.40539	1.59026	1.17113	1.26	1.16992	1.18409	1.17593	1.16437
Rtn4rl2	2.20767	2.37988	2.22061	3.06765	2.68265	2.37085	2.73994	2.94054	2.78116	2.8248	2.82292	2.78726
P2rx3	7.39442	7.5049	7.35325	7.54929	7.69255	7.63788	7.76676	7.82302	7.72462	6.22283	6.20475	6.34248
Agbl2	8.52305	8.54848	8.50576	8.58482	8.57066	8.83208	7.80563	7.95419	7.87892	7.09194	6.98248	7.1653
Gm31054	1.76586	1.81253	1.35067	1.72997	1.76015	1.34855	1.55229	1.27806	1.27549	1.28737	1.28049	1.27091
Mir6999	0.86496	0.433034	0.755313	0.265426	0.263589	0.262947	0.35125	0.265076	0.263378	0.271162	0.266675	0.260339
Chst1	5.70705	6.11363	5.91207	6.61304	6.56426	6.43304	6.63801	6.49861	6.7859	7.27577	7.28192	7.18667
Tspan18	7.36545	7.53311	7.34652	8.19981	8.22364	8.32876	8.2367	8.35192	8.35768	8.85635	8.87847	8.90171
Gm13889	6.50876	6.29589	6.38796	6.03148	6.08597	5.93076	5.66255	5.34221	5.50829	5.03962	5.2024	5.30227
Mir670hg	1.7183	1.62118	1.71639	1.14201	1.43633	1.13776	1.30065	1.3789	1.1385	1.15183	1.14415	1.21078
Slc1a2	5.55538	5.66061	5.58982	5.33194	5.54873	5.30623	4.90263	4.75965	4.91332	4.59349	4.09287	4.44389
Lincred1	3.64056	3.63902	3.13993	2.42173	2.25128	2.16295	1.98208	2.08698	1.97903	2.01412	1.99406	1.96494
D430041D05Rik	10.4898	10.5534	10.5358	7.39895	7.60232	7.50777	6.5608	6.27727	6.55634	5.21576	5.26361	5.10048
Qser1	12.7586	12.774	12.765	11.5776	11.5957	11.5417	11.5915	11.5535	11.4941	11.3176	11.1376	11.2053
Prrg4	11.2724	11.2789	11.2043	10.8821	10.8027	10.8696	10.4621	10.4011	10.3855	9.19351	9.02143	9.06308
Dcdc5	2.5034	2.31107	2.08349	2.0352	2.08317	2.51208	1.72365	1.81169	2.14016	1.74226	1.73054	1.71394
Mpped2	6.01969	6.28777	6.19618	7.39469	7.05551	7.39036	7.43671	7.3901	7.37277	7.82042	7.96669	7.86584
Bbox1	4.74515	4.7219	4.6845	4.52337	4.29707	4.5402	3.51868	4.23451	3.91192	3.52826	3.48253	3.53332
Muc15	3.32501	3.64305	3.12825	3.0638	2.57627	2.57178	2.99672	3.23356	2.88569	2.54371	2.51842	2.68234
Olfr1314	3.7016	3.7626	3.70318	4.03805	4.00724	4.10336	4.25192	4.41461	4.00369	4.71615	4.598	4.58615
Chrm5	0.705097	0.710568	0.709647	0.711884	0.709602	1.00048	0.870079	0.874665	0.791326	1.19315	1.09168	0.920089
Fsip1	7.32054	7.33958	7.32555	7.12228	7.16165	7.20056	5.99243	6.00309	5.78359	4.93166	4.91175	4.9662
Bmf	5.96625	6.11076	6.04014	7.76481	7.92052	7.89452	7.51322	7.47895	7.59797	7.88752	7.94888	7.82687
Pak6	7.6343	7.71488	7.6656	6.70837	6.78563	6.64671	6.33313	6.21961	6.15072	5.13898	5.02653	4.76228
Gchfr	4.42034	4.242	4.40637	5.44483	5.60036	5.42984	5.05862	5.14597	5.37862	5.14223	5.45902	5.31828
Mapkbp1	12.0717	12.0911	12.0715	11.3557	11.3539	11.3466	11.0064	11.0136	11.0051	10.7924	10.6894	10.7195
Lrrc57	11.3753	11.3074	11.3861	10.1197	10.1808	10.2064	9.83483	9.80616	9.90952	9.41687	9.48946	9.46364
Duox2	2.88248	2.76099	2.80124	2.72071	2.89248	2.45804	2.80653	3.11539	2.84485	2.26697	2.25123	2.30363
4930417H01Rik	3.41705	3.6916	3.60201	2.62134	2.22415	2.22017	2.22695	2.55037	2.12995	2.36676	2.24315	2.11578
Cep152	10.7244	10.7771	10.7611	10.8846	10.8405	10.835	10.2601	10.2149	10.0734	8.26977	8.44778	8.45256
Fgf7	8.75906	8.7834	8.73811	9.06798	9.32963	9.22638	9.35314	9.28422	9.45573	10.3654	10.3186	10.341
Dusp2	4.02844	3.80505	3.79192	3.71684	3.48411	3.71169	3.61733	3.54971	3.75386	3.17791	3.06914	3.2501
Astl	1.28985	1.43966	1.38037	0.936224	0.846325	1.0052	0.93188	0.848454	0.929797	0.857169	0.850744	0.841675
Nphp1	11.0569	11.0564	10.9923	10.8025	10.7984	10.9113	10.0473	10.089	10.0957	9.65463	9.62411	9.60457
Acoxl	5.25738	5.22582	5.15808	5.18624	5.36848	5.4178	4.03751	4.14612	3.87485	3.7133	4.07868	3.72179
Cpxm1	9.51661	9.61961	9.59544	9.97996	10.0062	10.0269	10.47	10.4371	10.4766	11.051	11.0825	11.0954
Adam33	6.51857	6.30268	6.47794	8.55219	8.44021	8.57289	8.60122	8.42718	8.46287	7.62881	7.61179	7.86142
Spef1	9.27222	9.36612	9.19838	8.90186	8.83321	8.88135	7.86145	7.76072	7.69071	7.3252	7.41873	7.15313
Adra1d	8.72286	8.69792	8.74044	8.67581	8.79168	8.81904	9.01234	9.16653	9.06878	10.165	10.2733	10.2357
5330413P13Rik	3.02025	2.8579	2.84581	2.65224	2.2859	2.7949	1.97702	2.0695	1.97472	2.00155	1.98614	1.96412
Rassf2	7.20986	6.95238	7.00825	7.52054	7.78049	7.86364	7.68088	7.65066	7.75737	9.09162	9.10267	9.16395
Gm46766	4.45528	4.53597	4.61885	3.53558	3.75484	3.78693	3.92253	3.90189	4.01659	3.54358	3.60607	3.61784
Lrrn4	3.34477	3.37884	3.37315	4.65472	4.85441	4.91427	4.4662	4.62209	4.63404	4.82791	4.7065	4.7374
Fermt1	2.32152	2.09788	2.36637	1.8904	2.36593	2.44914	2.0298	2.22506	2.26271	1.82199	1.81036	1.7939
Gm52526	3.41867	3.91764	3.75432	3.10285	3.12653	2.78669	2.79733	2.87221	3.07489	2.62249	2.59502	2.55567
Ankef1	4.94911	4.77649	4.66954	5.25659	4.93684	4.99156	3.65675	3.98838	4.00589	3.67075	4.0134	3.72257
Ism1	6.42824	6.76611	6.72872	6.39072	6.60517	6.54791	6.46653	6.60243	6.40292	8.34473	8.41496	8.36248
Otor	3.30327	3.48139	3.33461	4.29984	4.48641	4.36746	4.24107	4.12323	4.09247	4.84142	4.78351	4.9135
Pcsk2	3.57726	3.69577	3.68393	3.3678	3.73062	3.3386	3.53419	3.70704	3.40747	5.06485	4.96986	4.97834
Gm33648	2.89507	3.00266	2.99065	2.21707	2.74442	2.63932	2.35681	2.66488	2.12658	2.15256	2.37645	2.26286
Dzank1	8.01364	8.06824	7.93074	7.98584	8.04127	7.99293	6.57104	6.1369	6.29771	6.33574	6.26984	6.11138
Cfap61	7.09273	7.14316	7.05762	6.9181	6.80874	6.90039	5.30896	5.30709	5.04971	4.50137	4.49926	4.24392
Insm1	2.6647	2.54202	2.4878	1.98796	2.04832	2.28417	1.90323	2.1267	2.175	1.83988	1.91465	1.81004
Nkx2-4	4.49012	4.13785	4.20682	2.81651	2.94004	3.16867	2.72402	2.95771	3.27698	2.59009	2.56357	2.52511
Gm34889	6.04483	5.8249	5.69755	3.84805	3.65916	3.47233	3.35553	3.29644	3.11167	3.00062	2.95842	2.89612
Pax1	6.7532	6.64009	6.77053	7.81434	7.94374	7.79975	8.0214	7.95866	7.99191	8.30951	8.2235	8.39624
Foxa2	7.05268	7.05358	7.09788	4.80417	5.26207	5.28727	4.95803	5.13908	4.69313	4.14776	4.01997	4.35996
Gm39957	1.80935	1.74218	1.90508	1.99165	1.97849	1.82278	2.05102	1.91363	1.82471	2.48437	2.80009	2.47077
Thbd	11.3199	11.3417	11.3231	11.4851	11.4863	11.5088	11.7776	11.8009	11.7996	13.1509	13.1725	13.1627
Sdcbp2	4.29488	3.99039	4.05948	3.43739	3.41317	3.6647	3.64315	3.48225	3.63255	3.33477	3.50423	2.96798
6820408C15Rik	7.9801	8.04495	8.11838	7.82196	7.87887	7.80415	5.70536	5.92586	5.93858	4.94614	4.88802	5.05077
Defb23	0.873585	1.0863	1.0789	0.598734	0.596512	1.01636	0.59706	0.59831	0.596257	0.605674	0.600244	0.592585
Mylk2	4.80776	4.86335	5.04711	5.61116	5.23479	5.53428	5.26638	5.22343	5.38983	6.3835	6.11712	6.24279
Ttll9	7.98242	7.99102	7.95634	7.76261	7.60675	7.65777	6.71994	6.4465	6.52261	5.11931	5.0143	5.32684
Gm14199	3.90194	3.68199	3.60027	3.59514	3.56379	3.75014	3.17517	3.18786	3.11252	2.92006	2.80832	2.69278
Ccm2l	2.26508	2.17265	2.31155	2.23644	2.05322	1.98764	1.9311	1.8672	1.92672	1.8153	1.71313	1.69815
1700003F12Rik	5.43608	5.01598	5.17649	5.31635	5.07232	4.83802	4.55608	4.30621	4.62751	3.763	3.78457	3.92768
Gm52565	4.50455	4.45523	4.66696	3.77085	3.87004	4.10432	3.79445	4.00889	3.86659	3.90248	3.52712	3.45379
Fam83c	2.59929	2.27207	2.47764	2.44932	2.0706	2.31599	2.14277	2.44529	2.47462	2.02934	1.9253	1.90767
Rbl1	10.4814	10.51	10.5282	10.1492	10.1094	10.0618	10.0543	10.0235	10.045	9.1874	9.18784	9.1407
Mroh8	2.72156	2.39828	2.49118	2.4628	2.49074	2.43412	2.01027	2.22879	2.08134	2.04139	2.02179	1.91921
D630003M21Rik	4.58863	4.96842	4.57362	5.29556	5.5234	5.66506	5.07242	5.50701	5.44795	6.42496	6.73661	6.51617
Ptprt	7.05423	7.02316	6.98306	7.24839	7.39061	7.1912	7.13214	7.03707	7.03156	5.43423	5.02116	5.24748
Sgk2	2.23936	2.19067	1.94423	2.02341	2.18244	2.48948	2.01261	1.95394	2.00742	1.73783	1.72684	1.7113
Gm35750	3.79086	3.98536	3.89204	3.26344	3.50471	3.28006	3.13906	3.30901	3.01398	3.0893	3.10942	2.92311
Gdap1l1	3.38518	3.37614	3.48191	4.04953	3.58375	4.06611	4.02423	4.10646	3.94579	4.21964	4.16722	4.17852
Fitm2	9.87797	9.88534	9.80635	9.38913	9.3593	9.34	8.95395	8.85995	8.90884	8.46116	8.56832	8.56216
0610039K10Rik	1.06564	0.792831	1.10177	0.718691	0.631176	0.982915	0.631707	0.632917	0.78851	0.640061	0.634792	0.627378
Ccn5	11.8378	11.7873	11.7748	11.7689	11.854	11.799	11.6585	11.7355	11.7486	13.4446	13.516	13.5386
Matn4	6.33347	6.3454	6.47011	7.27217	7.42122	7.27755	7.14719	6.98475	7.06949	8.02645	8.21084	8.04696
Wfdc8	1.66449	1.41018	1.12936	1.1352	1.51724	1.20217	1.04785	1.35252	1.2042	1.05904	1.05198	1.04203
1810021M19Rik	1.71077	1.5034	1.55462	1.23423	1.37164	1.29949	1.37435	1.3095	1.22758	1.2529	1.15304	1.14287
Prex1	9.26269	9.21521	9.15262	8.80233	8.82866	8.86035	8.60762	8.54692	8.61909	7.75654	7.79587	7.91072
Kcnb1	4.54521	4.35207	4.58727	4.79901	4.86273	4.91893	4.68637	4.47904	4.51757	5.83854	5.59576	5.62043
Gm52568	4.74886	4.89106	5.04452	4.93556	4.59327	4.70522	4.70479	4.72676	4.7609	3.93841	3.99202	3.90546
Ptgis	7.35799	7.31308	7.3994	7.73182	7.70123	7.79093	8.0584	8.12851	8.19535	8.75992	8.93678	8.87175
Gm34542	3.23774	3.24398	3.36887	3.09999	2.93583	3.14471	2.5954	2.53163	2.36404	2.79497	2.37735	2.56556
Tfap2c	2.50203	2.29803	2.40263	2.3076	2.16603	2.39532	2.50803	2.56824	2.49991	1.96531	1.9527	1.93488
Bmp7	5.14069	5.30163	5.54792	5.13692	5.49624	5.29656	4.72325	4.79815	4.73535	3.73819	3.61831	3.56337
Mir1a-1hg	1.24081	1.10744	1.37889	0.973985	0.88997	0.888041	0.891332	0.89444	0.889338	0.818038	0.81211	0.803766
Slco4a1	8.89106	8.87602	8.86488	7.83303	7.85254	7.80266	7.78126	7.91837	7.99411	6.62312	6.54584	6.2632
Tcfl5	10.0468	10.0284	9.9948	9.9367	9.92074	9.8221	9.56312	9.49253	9.65345	8.59735	8.638	8.78187
LOC118568482	4.75918	4.34246	4.38582	3.24773	3.22269	2.95585	3.22889	3.24298	3.03112	2.76495	3.20279	2.85671
Nkain4	4.31994	4.32119	4.38699	4.52923	4.65297	4.51545	4.77462	4.58984	4.67768	5.92444	5.77212	5.84696
Fndc11	2.98725	3.18548	3.13042	3.28568	3.5924	3.66219	2.88277	2.77073	2.75484	2.58849	2.56244	2.52524
Sox18	5.51715	5.5258	5.35023	5.64335	5.39403	5.4879	4.46453	4.48441	4.55108	3.74787	3.70365	3.63982
Gm46832	2.19152	2.25945	2.61644	1.76416	1.4193	1.4176	1.5136	1.42323	1.41874	1.43915	1.52501	1.41066
C030034L19Rik	3.42739	3.24608	3.27097	3.05148	2.93046	3.10491	2.8841	2.50731	2.70447	2.62398	2.51604	2.73467
LOC118568604	5.50633	5.14447	5.40755	4.15123	4.03932	3.81048	4.0478	3.93958	3.81762	3.42314	3.45207	3.23666
Car3	2.11138	2.12602	2.20421	2.55358	2.90904	2.68344	2.35235	2.54994	2.34741	2.61276	2.8719	3.03026
Car2	7.2338	7.19226	7.20552	6.07902	6.11754	6.24363	5.99084	5.7058	5.73471	4.92917	5.01355	5.29097
Cyp7b1	6.34062	6.65498	6.52836	8.27099	8.1885	8.31575	7.78103	7.81079	7.70056	7.8789	7.88802	7.80835
Tmem212	1.94927	1.61027	1.82234	1.61928	1.4024	1.24092	1.24296	1.48336	1.24172	1.35206	1.33627	1.23606
Lrrc34	8.33361	8.38405	8.38436	8.18284	8.21417	8.31906	6.02932	6.08717	6.17253	4.98709	5.17096	4.86221
Ccdc39	10.421	10.4397	10.4015	10.1537	10.1323	10.1939	8.26819	8.1053	8.20459	7.9272	7.72931	7.64513
1700017M07Rik	2.16003	2.03558	1.73861	1.81689	1.80309	1.79826	1.74127	1.67684	1.91924	1.5307	1.52132	1.50808
Cetn4	8.12793	8.23724	8.07244	7.99372	7.81851	7.98237	6.90113	6.84195	7.0221	6.06431	6.04129	6.02269
Gm46801	2.46032	2.05819	2.10912	1.86648	2.21462	2.10255	1.99404	2.00204	1.92438	1.81246	1.70963	1.69447
Intu	8.80078	8.78919	8.77036	8.80781	8.76737	8.90875	8.09176	7.93406	8.0149	7.43455	7.40747	7.51965
Hspa4l	12.0052	11.9999	11.9547	11.1579	11.1297	11.1828	10.2303	10.2042	10.2047	9.59857	9.58707	9.46575
Plk4	12.2653	12.2147	12.2155	12.112	12.0956	12.167	11.1918	11.1494	11.2032	10.0005	9.9489	9.92361
Gm40038	3.99503	4.03219	3.73648	3.83785	3.80514	3.79364	3.35568	3.72425	3.53622	3.2564	3.14619	2.95802
Gm5103	1.82221	2.02012	1.68405	1.76184	2.0558	1.61331	1.38854	1.47557	1.54535	1.40297	1.39388	1.38104
Mgst2	4.95678	4.87161	4.81214	4.87395	4.76683	4.90021	4.90549	4.44843	4.59013	3.99752	4.04282	3.80699
Dclk1	10.0072	10.1277	10.0796	10.8014	10.7596	10.8107	10.5577	10.5173	10.561	11.7843	11.692	11.6875
Tm4sf4	2.71286	2.78311	2.65014	2.53509	2.16515	2.45421	2.16842	2.02437	2.22997	1.95791	1.94437	1.92515
Gm9696	3.59155	3.28722	3.55611	1.76197	1.75322	1.75013	1.75538	1.76031	1.75221	1.78857	1.76785	1.73745
P2ry1	6.86131	6.88847	6.81268	6.11272	6.16997	6.07291	5.90543	5.95941	5.93093	5.36445	5.27815	5.27668
Mme	10.139	10.0995	10.0719	11.2863	11.3447	11.3535	11.2157	11.2744	11.2603	12.1516	12.0257	12.0298
Plch1	7.57533	7.59999	7.53668	7.049	7.01957	7.14426	6.16924	5.78336	6.01365	5.3784	5.50203	5.15328
Veph1	5.91877	5.75564	6.037	6.24211	6.11921	6.29683	6.53653	6.61791	6.38291	7.32043	7.26236	7.31126
Mlf1	10.5823	10.5336	10.5226	10.9077	10.8904	10.9313	9.81616	9.72614	9.84976	7.83882	7.60903	7.48804
Ift80	11.8538	11.8996	11.8002	11.6315	11.6504	11.7329	10.5178	10.4821	10.5389	10.3256	10.2084	10.1548
Trim59	11.9715	11.9298	11.955	10.8375	10.8791	10.8556	10.7478	10.6898	10.7104	10.4039	10.3494	10.3481
Ppm1l	9.15889	9.20951	9.18992	9.70727	9.75205	9.71866	10.0869	10.1033	10.0745	10.7403	10.6626	10.5982
Zbbx	5.89593	5.87932	5.73633	6.01038	6.13448	6.03041	4.11131	3.9601	4.04799	3.66906	3.62451	3.55969
Gucy1a1	6.82872	7.04808	6.69192	7.44954	7.63963	7.57176	7.24501	7.38897	7.37105	8.50037	8.36796	8.3999
Map9	11.1058	11.1233	11.0927	10.6934	10.7015	10.7377	9.82501	9.79101	9.80174	9.22373	9.21171	9.04391
Sfrp2	8.66687	8.79974	8.79497	9.91122	9.8776	9.81571	9.91334	9.86541	9.97268	10.5017	10.6363	10.6329
Gm30352	2.11836	1.98959	2.07988	1.54003	2.07942	1.60688	1.53474	1.6181	1.53221	1.46595	1.4562	1.4424
Tigd4	3.60464	2.92001	3.4927	3.03479	3.18284	3.13204	2.46587	2.69226	2.67648	2.41265	2.39369	2.64802
Gm31677	2.77616	2.71714	2.39951	2.47504	2.59379	3.11024	2.46898	2.60422	2.81393	3.3001	3.43227	3.2306
Mab21l2	8.23675	8.29077	8.16752	8.93925	8.95514	8.88122	8.88343	8.98724	9.01893	9.55436	9.62552	9.53379
Gm46810	3.11582	3.38827	2.97702	2.68854	2.78296	2.4707	2.67499	3.08363	2.72604	2.67591	2.33214	2.51895
Crabp2	8.87153	8.85761	8.81378	10.3247	10.2581	10.2846	10.3891	10.3196	10.4057	11.2083	11.2239	11.2169
Bcan	3.4401	3.49127	3.22589	4.14176	4.16812	4.368	4.20626	3.99954	3.81692	4.24785	4.44707	4.18684
Gm19710	5.57385	5.79205	5.5992	4.85172	4.8398	4.85158	5.16065	4.89663	5.02324	4.48162	4.23094	4.71962
S100a3	4.69237	4.66641	4.70794	3.91871	4.11142	3.87903	4.27524	3.91313	3.88597	3.75878	3.75254	3.56631
S100a2	1.11163	1.09262	1.19897	0.820605	0.815264	0.887441	0.734756	0.896786	0.814652	0.743484	0.737978	0.730238
Tchh	8.36239	8.41893	8.28355	6.00417	5.57194	5.59754	6.05347	5.85262	5.79286	4.74407	4.9098	4.71479
Riiad1	7.74083	7.63484	7.60461	7.41405	7.55101	7.56138	5.96819	6.04125	5.96899	5.41857	5.30778	5.53976
Selenbp1	3.80027	3.95951	3.84859	4.53235	5.09004	4.68764	4.77991	4.43513	4.19849	4.81324	4.98508	4.87317
Adamtsl4	9.43865	9.47517	9.39898	9.55492	9.64372	9.47932	9.30387	9.33719	9.26336	10.9095	11.0429	10.9315
Gm20627	5.55313	5.8116	5.72016	4.67423	4.63574	4.729	4.27693	4.33472	4.41324	4.16214	3.93192	4.32042
H4c14	1.9	2.04576	1.89399	1.53965	1.60073	1.66169	1.45644	1.46016	1.52933	1.38802	1.46591	1.36677
Txnip	11.0676	11.0884	10.9904	11.6869	11.6913	11.6842	11.7174	11.702	11.7056	12.4608	12.4563	12.4039
Ankrd35	6.30484	6.64404	6.70403	7.6423	7.75686	7.62643	7.52504	7.57249	7.31817	5.19363	5.71916	5.39471
Hmgcs2	3.42259	3.35067	3.12816	3.87905	3.99835	4.36134	4.2549	3.87331	3.99453	4.42626	4.55917	4.28046
Spag17	6.225	6.15019	5.97939	5.25664	5.49152	5.6235	4.38572	4.1776	4.4131	4.035	3.76964	3.89068
Gm33679	0.316291	0.95216	0.553062	0.240353	0.238476	0.23782	0.485395	0.239995	0.238261	0.246202	0.241628	0.235155
Tspan2os	1.95669	2.30692	2.29704	2.22612	1.86131	1.85703	1.63502	1.79901	1.98698	1.74551	1.72773	1.62625
Bcl2l15	3.65801	3.74665	3.83809	2.88783	3.04575	3.03793	2.99561	3.26339	2.92985	2.70554	2.6782	3.05612
Gm46819	3.03651	3.38674	3.31782	2.2685	2.00731	2.17023	1.91436	1.91854	2.00611	1.9428	2.11651	1.89923
Pifo	7.38751	7.3764	7.20085	7.55538	7.51959	7.62241	5.79844	5.45425	5.57406	4.492	4.4427	4.37174
Kcna3	4.70373	4.84863	4.67653	3.68281	3.86863	3.8178	4.15069	3.62802	3.69735	3.17156	3.13542	3.00616
AI504432	6.7758	6.55856	6.59285	5.01617	5.51001	5.06241	5.18038	4.92484	4.85961	4.29909	4.5331	4.33684
Gstm6	5.68924	5.66089	5.84437	5.58385	5.12658	5.50564	4.4266	4.27494	4.7153	4.36916	4.51173	4.15536
Gm12500	3.5587	2.96503	3.04721	3.02672	2.79991	2.67608	3.008	3.0677	2.67994	2.59898	2.64153	2.52653
1700013F07Rik	6.94405	6.87523	6.8702	6.62982	6.64151	6.70995	5.78202	5.63965	5.52386	4.3718	4.32101	4.187
LOC118568593	4.79246	4.76989	4.96572	4.00503	4.16265	4.18448	4.4428	3.91256	4.0121	4.09619	3.61658	3.92229
Gpr88	4.52079	4.92908	4.75647	6.42776	6.61352	6.61759	6.17166	6.49149	6.17682	6.7676	6.92884	6.89574
Gm26871	2.45654	2.61053	2.82877	2.76871	2.60129	2.9686	2.3126	2.32019	2.49208	2.20042	2.09355	2.07303
Gm32632	0.96824	1.00297	1.05456	0.732603	0.801892	0.725626	0.80384	0.731617	0.646746	0.655574	0.650476	0.643319
Gm33363	1.8582	1.85469	1.94801	1.38544	1.84672	1.72886	1.38276	1.4681	1.6063	1.39656	1.55324	1.37559
Gm34119	0.300484	0.304801	0.304074	0.305838	0.304039	0.303411	0.389628	0.392444	0.303833	0.657567	0.693579	0.752803
Gm46822	1.91298	1.92044	1.69641	1.42889	1.86162	1.6295	1.42395	1.34342	1.42159	1.44932	1.43334	1.33432
Gclm	11.2834	11.3263	11.2361	10.6411	10.6505	10.7177	10.0682	10.0241	9.97627	9.86843	9.85613	9.92632
Gm40190	2.10831	1.86274	1.62207	1.56624	1.6218	1.84675	1.32166	1.32374	1.32033	1.33592	1.41601	1.31423
Gm34349	2.17945	2.03292	1.97484	1.47729	1.81305	1.61717	1.38654	1.47596	1.38512	1.40177	1.48203	1.37859
Gm40140	1.10849	1.02539	1.30074	0.810145	0.804651	1.07737	0.721943	0.723269	0.721093	0.731082	0.725321	0.7172
4933405D12Rik	1.57953	2.04853	1.67118	1.19125	1.27241	1.34732	1.426	1.35799	1.18746	1.20184	1.2833	1.26093
Ndst3	8.72141	8.76423	8.76234	7.27991	7.30121	7.16099	7.05989	6.95394	7.01239	6.51317	6.38504	6.54001
Ugt8a	6.22624	6.13972	6.06858	4.51754	4.37545	4.32609	4.58604	4.72575	4.40737	3.91794	3.59914	3.73312
Enpep	6.78399	6.72913	6.84159	7.94453	8.07083	8.14294	8.35858	8.31783	8.29293	8.00792	8.13806	8.06946
Elovl6	8.80478	8.78309	8.78357	10.3953	10.3928	10.4396	10.3695	10.3753	10.3747	10.538	10.4308	10.458
Gm46825	4.23967	4.34107	4.20884	4.27245	3.75932	3.91831	3.24682	3.19506	3.23912	3.02256	2.9897	3.08105
Gm36753	2.53112	3.23659	2.98578	2.46496	2.31259	2.44351	2.87098	2.52542	2.62259	2.36052	2.40639	2.14401
Dkk2	8.89632	8.80558	8.84773	10.2383	10.3419	10.3288	10.4874	10.5347	10.5556	10.416	10.3279	10.2486
Npnt	11.3451	11.2793	11.279	10.4448	10.4849	10.4942	10.2211	10.2194	10.3518	9.91556	9.87594	9.76644
Gm567	3.27966	3.1254	3.1863	2.77688	2.80789	2.74851	2.29382	2.52819	2.69883	2.49651	2.38861	2.66627
Adh1	5.08186	5.19242	5.26896	7.16303	7.09302	7.00367	6.77905	6.72745	6.8415	6.24148	6.40071	6.29355
Unc5c	10.061	10.0244	9.98166	10.45	10.3937	10.3744	10.5511	10.5563	10.5186	11.6369	11.4349	11.4285
Gbp5	4.39641	4.54879	4.40542	5.86389	5.39871	4.71122	5.11585	5.24399	4.90556	3.80133	3.60675	3.54488
Gbp3	9.30113	9.18814	9.25563	10.1534	9.84921	9.48012	10.2629	10.244	9.97268	7.57553	7.73242	7.94636
Odf2l	10.3697	10.3229	10.3337	10.0146	9.94133	10.0437	9.323	9.38054	9.37276	8.96684	8.95935	9.04794
Wdr63	8.47275	8.45627	8.56373	8.39604	8.1989	8.39006	6.1075	6.11502	6.02504	5.1311	4.97472	5.07542
Gm10636	1.81912	1.37841	1.37134	1.1856	0.930629	0.929564	0.931381	0.933096	0.93028	0.943155	1.11427	0.92523
Ssx2ip	10.3497	10.284	10.3136	9.68889	9.72169	9.72948	9.29668	9.37284	9.39063	8.69764	8.77763	8.71982
Uox	2.45099	2.67818	2.40248	2.05394	2.49807	2.17242	2.24261	2.1895	2.17588	1.90987	1.98248	1.95518
Gm30827	6.16053	6.02638	6.07773	4.95285	4.77753	4.87367	4.97307	4.65024	4.71377	4.65072	4.77918	4.62216
4930570G19Rik	5.28564	5.25052	5.21718	4.39811	4.32981	4.66692	3.80859	4.06189	3.6294	3.72125	3.8988	4.09673
Penk	12.1083	12.1751	12.2267	11.3244	11.4316	11.3999	11.1928	11.2466	11.2191	13.634	13.7126	13.6932
4930412C18Rik	6.80832	6.68805	6.84568	6.11241	5.7799	5.94286	4.97041	4.82785	4.98638	4.90212	4.82119	4.738
Gm35429	1.74971	1.41068	1.40615	1.54843	1.74759	1.40201	1.2618	1.26526	1.25957	1.19163	1.18399	1.17322
Gm11827	3.45024	3.72021	3.47866	3.34936	3.36305	3.53684	3.32854	3.10373	3.18389	2.66272	2.64195	2.6868
A630034I12Rik	7.87237	7.83681	7.8246	6.16818	6.08127	6.11821	6.15926	6.14596	6.01981	5.62532	5.42887	5.63317
Ccne2	10.4465	10.445	10.4113	8.33593	8.48769	8.4892	8.42729	8.49734	8.62397	8.05805	7.80036	8.06937
Pdp1	9.0284	9.00425	8.99449	9.20635	9.33986	9.3895	9.28619	9.2845	9.26725	10.4871	10.4332	10.4295
Tmem67	10.5192	10.5638	10.5187	10.2877	10.2806	10.2942	9.21319	9.28952	9.2447	8.97638	8.86402	8.90813
Slc26a7	4.66932	5.12252	4.93576	5.81651	6.07588	5.94708	5.87681	5.99072	5.89785	6.06789	6.00729	6.01857
Gm11837	3.9064	4.20355	4.21575	4.38138	4.31761	4.46162	3.46603	3.93015	3.51145	3.27835	3.43931	3.24858
Necab1	9.10823	9.02459	9.00482	7.29994	7.36438	7.42183	6.5587	6.79002	6.65866	5.62153	5.66909	5.77085
Pou3f2	6.30191	6.2846	6.13108	5.81165	5.63266	6.0486	4.67935	4.55853	4.48782	3.81911	3.77466	3.71025
Fut9	5.65737	5.47425	5.34022	4.98482	5.53251	5.06973	4.6809	4.48267	4.72155	3.75533	3.91409	3.77685
Gm42266	1.09033	0.76816	0.624359	0.465431	0.463456	0.462766	0.626162	0.551189	0.623295	0.471608	0.466775	0.459968
Bach2os	3.53915	3.59053	3.88086	2.82129	3.2389	2.92539	3.24552	3.06262	3.0422	2.79142	2.8318	2.83984
Ankrd6	8.14451	8.01955	8.27748	7.59177	7.40111	7.27818	7.21096	7.28891	7.07898	6.83182	6.72692	6.96879
Gabrr1	1.00046	1.34891	0.908747	0.690759	0.765163	0.597662	0.599062	0.600383	0.598213	0.608152	0.602427	0.594326
Cfap206	10.0477	10.1533	10.0599	9.75729	9.66264	9.81074	7.23218	7.30454	7.23967	5.868	5.82613	5.76773
Kif24	10.2215	10.2414	10.2125	10.1458	10.0567	10.0905	9.19265	9.24063	9.28415	8.02034	7.88251	7.95617
1110017D15Rik	6.54972	6.44776	6.30561	6.80833	6.77448	6.52049	4.44169	4.41153	4.47536	4.34326	4.15637	3.87653
Dnaic1	8.20324	8.17156	8.14959	7.85936	7.70082	7.85809	5.45199	5.77435	5.51451	4.80537	4.63211	4.615
Cntfr	9.69069	9.6867	9.63185	8.55397	8.40666	8.46549	8.09677	8.00655	8.04944	6.88226	6.83228	6.43937
Phf24	3.75323	3.55575	3.79879	3.60992	3.15149	3.37682	3.25813	3.53028	3.09493	2.82106	2.94207	2.75358
Spag8	7.60905	7.48484	7.55235	7.26816	7.33646	7.38571	5.36314	5.53016	5.34872	4.46548	4.54083	4.45909
Reck	8.92002	8.95093	8.87967	9.65311	9.67182	9.66755	10.0058	9.92884	9.97057	10.9412	10.9104	10.8713
Pax5	4.07761	4.00192	3.87721	4.61111	4.05586	4.16726	4.51619	4.49498	3.98391	3.15597	3.20854	3.1586
Stra6l	3.41683	3.30548	3.72718	2.6911	2.6071	2.60181	2.53879	2.75221	2.84997	2.74384	2.76851	2.5802
Ccdc180	8.53456	8.62245	8.4619	8.07132	7.99644	8.17344	6.0753	5.84133	6.12242	4.95372	4.8466	4.92079
Coro2a	7.8249	7.7213	7.84101	8.1323	8.16552	8.24268	7.85326	7.72891	7.8805	6.5266	6.418	6.28378
Plppr1	3.09065	3.19895	3.19237	3.92578	4.28628	3.80623	4.00621	3.84248	3.54705	4.13815	4.40244	4.69964
Fsd1l	8.71321	8.67542	8.77667	8.24968	8.31776	8.16883	8.02013	8.01954	8.07836	7.55683	7.39915	7.36301
Tal2	3.11306	3.34484	2.96246	3.47447	3.44309	3.59255	3.07354	3.18433	3.16087	2.68182	2.65579	2.61873
1700042G15Rik	2.85575	2.6374	2.42629	1.53341	1.52774	1.86267	1.52914	1.53233	1.6223	1.55086	1.53724	1.51763
Gm35344	2.04074	2.3141	2.18096	1.38704	1.55253	1.38124	1.3838	1.47703	1.82457	1.40036	1.38995	1.37512
Wdr31	8.30624	8.26398	8.18163	8.14505	8.07195	8.14735	7.02836	7.24683	7.11369	6.3444	6.44582	6.21907
8030451A03Rik	5.39398	5.16524	5.22569	4.72263	4.60505	4.59165	4.71807	4.42414	4.65342	3.6646	4.04538	3.99767
Cdk5rap2	12.2123	12.2362	12.2385	11.8009	11.7682	11.8069	11.2727	11.3199	11.3285	10.9672	10.8652	10.8347
Ccdc171	8.92488	8.97225	9.00223	8.06346	8.0411	8.08327	7.04942	6.9191	6.81997	6.76437	6.67722	6.55536
Adamtsl1	8.59186	8.643	8.68059	9.56306	9.55467	9.62348	10.0178	9.98833	9.86494	10.2214	10.1809	10.1639
Hook1	7.90395	7.81829	7.77909	6.99935	6.96953	6.97865	6.81112	6.78917	6.77701	5.96381	6.11731	5.90907
Cyp2j12	1.55538	2.09553	1.81409	1.52747	1.58278	1.36471	1.36863	1.28647	1.5812	1.29817	1.28955	1.35535
Kank4	6.69456	6.67812	6.55071	7.96913	7.89419	7.95229	8.26964	8.36214	8.19595	7.98694	7.93821	7.8906
Efcab7	9.02935	8.89447	8.95088	8.68027	8.65149	8.73538	8.04173	8.06629	8.15788	7.7181	7.50544	7.57289
Ube2u	6.3567	6.27206	6.31133	6.12315	5.83433	5.98464	4.2036	4.27073	4.08725	3.77449	3.8819	3.66201
LOC118568677	3.10688	3.37766	3.05756	2.86153	2.6212	2.72772	2.34944	2.57235	2.61913	2.76036	2.27719	2.32981
Wdr78	11.4221	11.4036	11.3674	10.909	10.9322	10.936	9.40992	9.42458	9.47767	8.44542	8.25724	8.33122
Slc35d1	10.5029	10.4416	10.4988	9.93052	9.86024	9.92846	9.49192	9.36294	9.46875	9.02865	8.92975	8.94857
Dab1	3.44368	3.65577	3.50422	3.60644	3.29992	3.63042	3.21137	3.22439	3.34096	2.91153	2.87909	2.95577
Ttc22	2.92241	3.03217	2.8852	3.22745	2.95676	3.48116	3.20968	3.10421	3.40093	4.24968	4.07765	4.16653
Dmrtb1	2.62089	2.36365	2.55159	2.57617	2.5511	2.23507	1.88492	2.05041	2.23905	1.90539	1.8925	1.87422
Podn	10.0563	10.0701	10.0927	10.6006	10.6145	10.5942	11.057	11.0478	11.0119	12.1115	12.1762	12.1092
Orc1	8.57238	8.52753	8.61355	8.26357	8.27257	8.27077	8.46058	8.46887	8.42355	7.34773	7.14868	7.34525
Ttc39a	8.39275	8.52325	8.46853	8.18494	8.10639	8.08398	7.5359	7.52364	7.49197	6.28311	6.40967	6.3066
Ttc39aos1	6.23831	6.2286	6.32329	6.20484	6.29476	6.46408	5.99645	5.89028	5.79058	5.06284	5.2037	4.99589
Elavl4	2.72613	3.11492	2.88663	3.39497	3.47363	3.39114	3.51587	3.22033	3.74144	2.56397	2.54327	2.51371
Agbl4	3.8583	4.08923	3.871	4.05676	4.24272	4.11015	2.90124	2.98712	3.48831	2.86017	2.92041	2.94649
Bend5	4.57416	4.64761	4.9657	5.25614	5.80242	5.63407	5.82699	5.73121	5.91879	5.81911	6.06237	6.09758
Trabd2b	7.56547	7.7165	7.74058	8.27354	8.34165	8.16416	8.36634	8.41022	8.32374	9.85398	9.73238	9.70036
Foxd2os	8.73931	8.79574	8.75595	8.80048	8.64302	8.77324	8.50026	8.4693	8.4807	7.29265	7.43177	7.2437
Stil	10.957	10.9389	10.9882	10.6155	10.5531	10.624	10.0267	9.99914	10.0643	8.64702	8.6024	8.63686
Faah	6.36064	6.34681	6.24644	6.40205	6.36645	6.50036	4.82636	5.24721	5.08475	4.75465	4.87491	4.65217
2510003B16Rik	3.93282	4.10403	4.24951	3.83767	3.66344	3.82255	3.31943	3.27921	3.01385	2.83027	2.89086	2.76899
Ccdc17	7.26995	7.30509	7.32478	6.94768	6.86211	6.85088	6.36181	6.16448	6.03811	5.9938	5.91584	6.16307
Ptch2	5.43068	5.4331	5.34584	5.98455	5.92379	5.99602	5.37369	5.18474	5.53432	4.01517	4.03701	4.2737
Tctex1d4	5.30082	5.35153	5.34919	6.14585	6.11772	5.95175	4.34991	4.32527	4.25212	4.22524	3.85704	4.15634
Armh1	7.97134	8.14534	8.09023	7.53904	7.5703	7.5115	5.53392	5.74077	5.72434	5.43912	5.22207	5.29994
Cfap57	6.65693	6.60966	6.70697	6.05496	5.91495	6.10528	4.67684	4.62224	4.66364	4.01643	3.9654	3.82234
Cldn19	3.06837	2.52343	2.78421	2.8815	3.06295	2.60844	2.52127	2.87748	2.61195	4.52842	4.53167	4.44997
Ccdc30	8.62115	8.77918	8.72449	8.57081	8.55944	8.50848	7.019	7.01884	7.19465	6.52695	6.69213	6.6626
Zmynd12	5.74195	5.65741	5.69382	5.46575	5.45905	5.35662	4.23321	3.70363	3.87477	3.84559	3.97925	3.77463
Foxo6	5.91018	5.98147	6.14982	5.49831	5.59383	5.45459	5.11295	4.95815	5.12125	4.74302	4.70487	4.83485
Slfnl1	1.73743	1.83919	2.38203	1.51414	1.4246	1.5742	1.65113	1.3414	1.42379	1.35449	1.34485	1.41209
Gm46868	1.36685	1.34882	1.45388	1.22818	1.28197	1.14552	1.07571	0.996432	1.14748	1.00517	0.998725	0.989663
Gm31769	4.10807	4.20485	4.11585	3.67779	3.21618	3.81548	3.43623	3.82072	3.27128	2.91141	2.96959	3.33641
Maneal	8.50302	8.59613	8.50447	7.85069	7.65651	7.81578	6.85424	6.98185	6.63538	6.04193	6.10383	6.26036
Rspo1	3.651	3.76133	3.33589	4.25309	4.3084	4.03633	4.09204	3.95437	4.41363	4.57379	4.84175	4.76246
Dnali1	9.74718	9.71502	9.72198	9.54151	9.52038	9.64758	7.5714	7.63255	7.58221	5.90371	5.95843	5.96824
Oscp1	10.5323	10.455	10.4777	10.3256	10.3159	10.4006	9.22365	9.09679	9.23793	8.59248	8.65656	8.38757
Col8a2	10.0595	10.1068	10.1058	11.0484	11.0097	11.0604	11.0018	10.9782	11.1038	12.1225	12.225	12.1709
Tfap2e	4.42181	4.32022	4.39145	3.92308	3.81856	4.06053	3.32758	3.5035	3.31926	3.04382	2.92467	2.88497
Tmem54	3.45114	3.73318	3.45882	2.87862	2.85788	2.90647	2.80304	2.87468	3.31518	2.46993	2.45	2.4215
C330020E22Rik	6.90055	7.12478	6.81309	6.58783	6.46367	6.55389	5.39383	5.41721	5.01495	4.86256	4.70117	4.5996
Spocd1	2.65923	2.36631	2.35723	1.95355	1.94321	2.13545	2.25958	1.79002	2.13935	1.8061	1.79425	2.05331
LOC118568695	1.53413	1.42392	1.62593	0.994376	1.29364	1.28895	0.992166	0.993817	0.991107	1.00353	0.996369	0.986255
Adgrb2	9.98398	10.0876	10.0489	9.22207	9.23242	9.27417	8.75827	8.84142	8.93401	7.67537	7.93243	7.88175
Tinagl1	9.03108	9.1119	9.01128	9.55788	9.54946	9.52974	9.85037	9.87048	9.92051	10.6808	10.7905	10.7817
Fabp3	5.18636	5.03791	5.11955	6.19759	6.01653	6.13287	6.55883	6.31822	6.41466	6.63264	6.68658	6.72164
Nkain1	8.63256	8.57292	8.49006	9.51035	9.46188	9.49296	9.76136	9.69236	9.83257	9.89723	9.95124	9.96046
Gm28874	2.51389	2.66107	2.80729	2.18575	2.46476	2.40563	2.17593	2.18327	2.29778	1.96889	1.95577	2.01307
Trnp1	6.99628	7.1358	7.17638	7.98107	7.86905	7.99854	8.11712	8.0842	8.17247	9.30059	9.32886	9.39514
Nudc	12.1292	12.185	12.1743	11.8555	11.8248	11.8199	11.3661	11.3073	11.3622	10.8288	10.8464	10.8451
Sfn	8.04552	8.09346	8.0428	7.33432	7.30484	7.33456	7.09345	6.79142	7.19585	6.14733	6.49589	6.48299
Ubxn11	9.49805	9.49286	9.50934	9.29213	9.24286	9.32521	8.09343	7.92905	8.06772	7.32019	7.272	7.27755
Cnksr1	7.13611	6.90131	7.06255	6.3029	6.26516	6.06495	5.93058	5.81452	5.9982	5.60798	5.68705	5.38126
Trim63	5.28633	5.0459	5.04742	4.90414	4.90701	4.80412	4.85109	4.89643	4.81359	3.9583	4.25769	3.88483
Gm30767	5.2364	4.96154	4.87899	5.3158	5.49497	5.4127	4.63472	4.68432	4.46826	3.95797	3.70507	4.19809
Stpg1	5.01398	5.3794	5.15706	4.87637	4.65953	5.12424	3.72781	3.34219	3.71801	3.30875	3.35732	3.43688
Ephb2	9.43163	9.44377	9.48451	10.3358	10.3092	10.2736	10.7812	10.7706	10.7562	11.0201	11.051	10.9843
Wnt4	7.88415	7.99108	7.85957	6.50798	6.42853	6.42212	6.20428	6.34326	6.43351	5.66152	6.0625	5.88118
Ldlrad2	3.42687	3.33928	3.07641	3.76785	4.32559	3.88663	2.89584	3.0358	2.66656	2.80865	2.5989	2.64547
LOC118568699	1.74949	1.63175	1.88617	1.50998	1.49865	1.4257	1.27363	1.35894	1.62348	1.37986	1.27836	1.26698
Camk2n1	5.58005	5.6048	5.78024	6.70855	6.5617	6.36441	6.95944	6.68199	6.6781	7.47879	7.52839	7.56942
Ubxn10	6.26975	6.54157	6.43385	6.42622	6.42536	6.71574	4.73986	4.72512	4.49715	3.9699	3.92274	3.85437
Mfap2	9.15377	9.00554	9.15373	10.6442	10.6652	10.6384	10.7402	10.6938	10.8042	10.6321	10.8137	10.817
Fhad1	7.72353	7.55377	7.41035	7.18424	7.16811	7.25518	5.50987	5.55551	5.49478	4.47277	4.4875	4.56936
Gm42338	2.01876	2.16924	2.20373	1.79201	2.11222	1.70512	1.47396	1.47633	1.47243	1.49028	1.48	1.46543
1700012P22Rik	2.13558	2.11736	2.23257	1.44911	1.59858	1.51963	1.35472	1.44772	1.35321	1.37087	1.36071	1.34626
Dhrs3	8.62914	8.5185	8.72786	8.76769	8.64896	8.72101	8.86305	8.88553	8.80923	10.2649	10.3991	10.3537
Plod1	11.4734	11.4747	11.5119	12.1182	12.049	12.0491	12.1802	12.1515	12.1319	12.9107	13.0093	12.9856
Fbxo2	5.49022	5.4118	5.39529	5.31655	5.63188	5.7013	5.74452	5.44968	5.67869	7.07803	7.09716	7.18299
Angptl7	6.71665	6.71975	6.74619	6.63806	6.51723	6.58595	7.13078	6.94236	6.7834	8.13891	7.98785	8.14704
Car6	6.51232	6.15407	6.29278	6.43698	6.33062	6.45651	7.37987	7.21337	7.26979	7.83809	7.71629	7.84239
Per3	7.11558	7.14002	7.01852	7.95638	7.93157	7.76686	7.85288	7.72478	7.72067	9.294	9.33995	9.20397
9230110K08Rik	3.43228	3.23009	3.50514	2.65866	2.70415	2.86298	2.50838	2.5878	2.64007	2.55677	2.60057	2.72709
Tas1r1	6.24545	6.25003	6.24532	5.53027	5.57881	5.77876	4.86698	4.94585	4.99092	4.33947	4.60696	4.56942
Hes2	3.67108	3.63657	3.68515	3.3557	3.52132	3.43747	3.09542	3.21176	2.97488	2.75351	2.64162	2.61129
Nphp4	10.0955	10.2067	10.1782	9.51552	9.58609	9.56938	8.65511	8.7268	8.62118	7.82106	7.96436	7.95643
Trp73	12.3162	12.363	12.3414	10.4727	10.4171	10.4293	9.68257	9.73408	9.7346	7.21262	7.18923	7.14238
Megf6	9.44781	9.4022	9.57566	10.538	10.6075	10.5965	10.29	10.2232	10.3529	11.7354	11.739	11.7592
Arhgef16	4.24088	4.3584	3.98661	3.98124	4.3914	4.10655	4.21706	4.11443	4.23218	3.45229	3.3412	3.56399
Ttc34	7.91594	7.85387	7.78024	7.46105	7.31797	7.40454	5.33369	5.6471	5.6083	4.80894	4.5794	4.60788
Plch2	6.96469	6.91603	6.8355	5.23473	4.98253	5.15538	5.12929	5.22699	5.32401	5.07176	5.10402	5.29264
Morn1	9.91852	9.951	9.93358	9.17555	9.07838	9.23288	8.66565	8.66635	8.58547	8.21062	8.27694	8.1174
Cfap74	8.7586	8.77998	8.6747	8.26737	8.2152	8.3289	7.26567	7.11488	7.29457	6.91105	6.86595	6.9303
Tmem52	1.87293	1.86293	1.96499	2.26306	1.79608	1.5144	1.51857	1.43649	1.59301	1.54555	1.43993	1.42628
Vwa1	9.50381	9.40953	9.38736	9.0167	9.10271	9.0446	8.59578	8.43731	8.55205	7.35786	7.3192	7.47226
Gm40260	1.99252	1.86093	1.85895	2.28384	2.0823	2.25932	2.37696	2.09252	2.08086	2.56378	2.29615	2.50952
Cyp51	10.1617	10.1347	10.1765	12.0054	12.0191	12.0459	12.0051	12.0015	11.992	11.6046	11.626	11.603
Cfap69	9.99371	9.99804	9.95021	9.39801	9.33061	9.50939	8.07731	8.08117	8.07874	6.77266	6.90818	6.86278
Steap4	4.80963	4.76479	5.04409	6.35131	6.37683	6.53487	6.01122	6.01139	5.79679	6.79426	6.83417	6.84838
Rundc3b	5.5665	5.53804	5.3172	5.50603	5.65134	5.48758	5.16086	4.93624	4.87482	4.27629	4.49044	4.17577
Gm6650	3.39724	3.3515	2.86012	2.78685	2.7624	2.85022	2.24974	2.33732	2.24607	2.19075	2.17315	2.14796
Gm21149	1.40713	1.88626	2.04111	1.44962	1.20651	1.28517	1.11844	1.12046	1.11714	1.13231	1.12359	1.11117
Ccdc146	9.08596	9.02635	8.94198	8.82377	8.85071	8.89416	6.7652	6.69549	6.81663	5.3546	5.30652	5.27882
LOC108169029	2.85188	3.26935	3.18739	3.1031	2.99167	2.98215	2.5782	2.65125	2.43553	2.30814	2.29093	2.26642
Fgl2	6.2904	5.95825	6.04237	8.13382	8.02328	8.0352	7.40169	7.399	7.41862	7.62473	7.61394	7.60535
Fbxl13	5.24593	5.14743	5.11237	4.98831	4.92568	5.06126	4.24399	4.2213	4.47425	4.18108	3.78564	4.21715
Nos3	3.96212	4.05489	4.16091	3.58631	3.67262	3.73159	3.28384	3.24107	3.221	3.03155	2.99594	3.01031
Atg9b	7.41706	7.39324	7.44737	6.98858	6.76897	6.76474	6.33576	6.23643	6.31812	5.17462	4.80129	4.88387
Gm7361	3.67605	3.68879	3.52721	3.74179	3.86472	3.55547	3.57317	3.50845	3.44038	3.08746	2.90261	2.86189
Paxip1	11.3178	11.3379	11.3404	10.9833	11.026	11.0729	10.5676	10.5187	10.5139	10.0005	9.94596	10.0118
Gm35055	0.360081	0.825484	0.764402	0.20736	0.205493	0.20484	0.205953	0.207004	0.205279	0.213175	0.208627	0.202187
Rnf32	7.9679	7.93614	7.86549	7.49422	7.31826	7.34256	6.0151	6.07176	6.01644	5.84853	6.07468	5.89658
Il6	5.59702	5.83741	5.39443	5.34672	5.65319	5.44463	5.73087	5.39399	5.92191	4.53433	4.02814	4.48423
Drc1	10.9788	10.9793	10.9615	10.383	10.3428	10.3558	8.97331	9.01237	8.97537	7.22778	7.27326	7.10908
Fam166c	3.50537	3.24093	2.82793	3.86068	3.69336	3.37107	2.55563	2.48027	2.4694	2.41963	2.39795	2.36674
Gm9899	1.67877	1.51385	1.67222	1.39179	1.31072	1.50211	1.23708	1.31781	1.15404	1.16695	1.1595	1.14901
Fndc4	7.46637	7.35018	7.20806	8.17822	8.12239	7.98024	8.30692	8.38094	8.24201	8.56576	8.68827	8.67588
Plb1	8.11375	7.96512	8.08865	7.03393	6.8764	7.017	6.33653	6.22842	6.29498	5.98255	6.17611	6.23161
Slc5a1	2.10582	2.21059	2.28363	1.64369	1.70665	1.70235	1.47161	1.71659	1.47009	1.48784	1.47762	1.54258
Slbp	12.2	12.2257	12.2156	11.0491	11.0074	10.996	10.8386	10.82	10.8995	9.93877	9.8941	9.90899
Nsd2	12.598	12.6106	12.6011	11.8837	11.872	11.9037	11.8292	11.8386	11.7846	10.9494	10.8611	10.8581
Gm30802	6.46668	6.54552	6.44611	5.77548	5.67082	5.38756	5.22631	5.43782	4.98557	4.87263	4.82943	4.80771
Poln	6.46418	6.37495	6.16956	5.77552	6.04362	5.88522	4.95661	5.11116	5.02326	4.58095	4.1313	4.31763
Cfap99	6.82325	6.7229	6.83443	6.16442	5.84174	6.00072	4.7223	4.74216	4.55505	4.4414	4.47638	4.32638
Htra3	8.60891	8.51231	8.68975	10.1193	10.1272	10.2331	9.23215	9.25152	9.31497	10.7602	10.8482	10.8532
Ablim2	2.89124	2.81056	2.58388	3.16467	2.92875	3.0833	3.50826	3.05761	3.13759	3.5158	3.51858	3.50609
Sorcs2	10.3697	10.3702	10.305	10.9153	10.8492	10.8696	11.2124	11.2499	11.2648	11.9823	12	11.9669
Ccdc96	9.6171	9.75916	9.66911	9.25734	9.25269	9.32794	7.81342	7.69451	7.67501	6.21677	5.92643	6.17536
Ppp2r2c	7.57385	7.75627	7.72009	6.45879	6.48469	6.51699	6.93284	7.05339	6.9986	5.54056	5.64649	5.42282
Msx1	6.11617	6.24748	6.38741	7.02034	6.91982	6.84187	6.93951	6.93764	6.99213	7.68592	7.83272	8.02133
Nkx3-2	4.36948	4.71418	4.57476	4.57402	4.88683	4.84824	4.73688	5.22042	5.02037	5.54011	5.73988	5.72509
C1qtnf7	5.04657	4.82229	5.04501	6.60829	6.76983	6.84994	7.02949	6.72577	6.88747	6.34822	6.71616	6.45749
Gm15866	2.79794	2.67566	3.23571	3.20941	3.02108	3.07149	3.37806	3.43617	3.23235	3.80288	3.95723	3.54061
Ldb2	8.22795	8.25257	8.01297	9.59086	9.57675	9.54464	9.57122	9.64427	9.6177	9.53739	9.59814	9.40333
5730480H06Rik	5.04181	5.02876	5.18023	4.33767	4.45331	4.29035	4.13484	4.11318	4.44899	3.7391	3.96214	3.72306
Lgi2	5.98605	6.07547	6.07906	7.81608	7.8342	7.80434	8.00762	7.80581	8.02319	7.62201	7.45144	7.48755
Gm21011	2.8211	2.74735	2.4583	3.1001	2.52024	3.02255	2.74319	2.25256	2.87157	2.18982	2.17405	2.15163
LOC118568732	4.08591	4.09211	3.86441	3.31757	3.12954	3.38071	3.24727	3.58413	3.43194	3.21119	2.95943	2.97464
Spata18	5.8349	5.57054	5.90041	7.57088	7.45598	7.59252	4.89545	5.32625	4.94455	4.06367	4.01279	3.93876
Pdgfra	9.83583	9.83466	9.82213	11.234	11.2682	11.3073	11.4839	11.4317	11.4433	11.3152	11.2049	11.1759
Gm33938	4.69919	4.43617	4.6785	5.16428	4.77096	5.19058	5.36441	5.13456	5.22023	5.97069	5.96815	5.75506
Cep135	10.5528	10.5575	10.4722	10.153	10.0584	10.1545	9.59482	9.49282	9.52095	8.79575	8.75372	8.86162
Cracd	11.499	11.528	11.4927	11.0731	11.0378	11.0226	10.842	10.7857	10.8195	9.56786	9.47813	9.39166
LOC118568736	5.02885	4.93258	5.11295	4.44865	3.98853	4.28329	3.55995	3.79176	3.76598	3.50887	3.76422	3.45473
Thegl	2.11626	2.16655	2.15814	2.17854	2.15773	2.09877	1.63916	1.6416	1.99057	1.65598	1.64538	1.6304
Spink2	6.62669	6.69106	6.53967	5.38195	5.44743	5.2827	5.26825	4.97888	4.91448	4.38939	4.60482	4.12545
Adgrl3	8.92084	8.94758	8.89052	9.53194	9.51172	9.60491	9.84182	9.85353	9.81893	10.4214	10.3397	10.254
Epha5	8.37827	8.33851	8.35443	8.56607	8.58161	8.58583	8.09827	8.28976	8.18528	6.52908	6.40949	6.1857
Tmprss11d	1.5956	0.96351	1.4152	1.04823	0.961012	0.874977	0.962468	0.878164	1.24262	0.887268	0.880558	0.871072
Adamts3	6.86984	6.75045	6.62521	7.9457	8.04554	7.99656	7.93259	7.73011	7.89851	8.88448	8.88441	8.81519
Cxcl5	8.4589	8.4996	8.54199	9.27991	9.48737	9.36744	9.15835	9.38342	9.19349	9.8429	9.88812	10.0187
Ppbp	5.2603	5.13043	5.29614	5.44917	5.63744	5.82441	5.28113	5.70751	5.80658	7.00848	7.01751	6.94054
Cxcl15	8.43009	8.50788	8.5576	7.83799	8.21609	8.03724	7.95004	8.23878	8.03235	10.1305	10.1203	10.1274
Cxcl1	6.44267	6.58442	6.67009	7.0901	6.97595	7.07732	7.05983	7.19389	7.17808	8.08132	7.96094	8.05957
Odaph	4.66513	4.23503	4.26286	3.52476	3.35104	3.39124	2.99357	3.31943	3.24049	2.9808	2.76903	2.81077
Fam47e	1.47262	1.57204	1.45999	1.07186	1.21478	1.27711	0.983124	0.984729	0.982093	0.994181	0.987213	0.977376
Ccdc158	7.12321	7.29945	7.223	6.74763	6.49303	6.82905	5.76551	5.52689	5.75008	5.60415	5.43761	5.64334
Cfap299	6.97818	7.07745	6.91753	6.85287	6.86479	7.0238	5.05321	4.90328	5.12926	4.79724	4.77065	4.85056
Bmp3	5.24094	5.23148	5.39219	7.06455	6.92655	6.94509	6.92048	6.74491	6.8755	6.80015	6.82714	6.66382
4930524J08Rik	6.28555	6.27914	5.87987	4.855	4.75912	4.74577	4.46427	4.81913	5.14337	4.45612	4.51101	4.69093
Cds1	10.262	10.3582	10.2716	10.1251	10.1114	10.1404	8.86701	8.92406	8.87833	7.42835	7.24998	7.48764
Mapk10	4.1475	3.9729	4.22131	4.34163	4.33032	4.52766	4.28611	4.15829	4.27259	3.45544	3.18844	3.28577
Ibsp	2.38806	2.63207	2.40281	3.35907	3.14197	3.13216	2.97114	2.70414	3.05439	3.16383	2.71847	3.092
Spp1	13.4385	13.3513	13.29	14.3791	14.465	14.4556	14.5477	14.5089	14.4974	14.7185	14.6726	14.722
Lrrc8b	10.874	10.975	10.9092	10.3102	10.3368	10.2431	10.0504	10.0635	9.99173	9.47966	9.3675	9.34602
Gm42144	1.76238	2.06335	2.00715	1.80906	1.5974	1.66298	1.79729	1.60493	1.59633	1.45707	1.44802	1.43524
D830014E11Rik	1.56615	1.88263	2.05304	1.29964	1.59345	1.45236	1.29699	1.53626	1.52552	1.31061	1.38997	1.36735
Barhl2	4.44496	4.31464	4.4883	3.61418	3.07321	3.24286	3.41287	3.091	2.93324	2.73683	2.70921	2.66922
Gm33327	0.921703	0.901927	0.954386	0.778246	0.697233	0.538303	0.539503	0.540637	0.538776	0.547327	0.542392	0.535451
Dipk1a	9.01441	8.96619	8.99862	8.20197	8.12339	8.04358	8.02777	7.93533	8.07329	7.68971	7.45609	7.67443
Ccdc18	9.49443	9.43335	9.45794	9.21737	9.2351	9.32625	8.2345	8.20025	8.17502	7.46936	7.28393	7.29096
Cplx1	1.91207	1.77485	1.38428	1.72953	1.52854	1.58894	1.46115	1.53774	1.4579	1.31723	1.30903	1.29748
Galnt9	5.16204	5.21652	4.99736	6.56361	6.43722	6.5743	6.03622	5.72504	6.23909	7.78618	7.86553	7.93941
Wscd2	6.01806	5.99758	6.1057	6.71279	6.61025	6.58398	6.71028	6.73802	6.40423	7.78466	7.67329	7.62992
Tmem119	9.66922	9.70632	9.71505	10.7855	10.7972	10.8205	10.9841	10.972	10.9704	11.0823	11.2234	11.222
Ung	5.4099	5.21769	5.30826	6.11901	5.94344	5.9409	6.5502	6.19243	6.45826	6.53898	6.60689	6.53455
Foxn4	8.51399	8.61969	8.52355	8.10277	8.29833	8.35144	6.13672	6.1923	6.03989	4.93923	4.8908	4.82168
Gm34931	2.22509	2.14872	2.27651	1.93877	1.72312	1.71969	1.64867	1.9357	1.64607	1.58193	1.65898	1.55707
Oasl1	7.57975	7.684	7.55699	8.73278	8.48636	8.11458	8.60436	8.7635	8.43938	5.55653	5.4226	5.67215
Gm13830	1.40393	1.30606	1.12199	1.06607	0.824809	0.981213	0.908987	0.91215	0.824522	0.835143	0.829017	0.820384
Ccdc60	4.4532	4.34037	4.58357	4.56059	4.75667	4.84242	3.14153	3.37102	3.77708	3.20172	3.07757	3.03122
Gm36841	6.02153	5.78046	6.00545	4.63453	4.80224	4.86474	4.66986	5.05215	4.56161	4.17497	4.35642	4.28917
Gm15728	6.1131	5.84249	6.19845	5.63249	5.4516	5.62162	4.35721	4.57618	4.74229	4.01274	4.48748	4.29489
Nos1	4.74645	4.39573	4.58792	5.55769	5.65674	5.31189	5.11303	5.46812	5.1208	5.77392	6.03417	5.73195
Hrk	5.72161	6.02115	5.72679	5.233	4.95931	5.2095	5.1805	4.9931	5.14515	3.76588	3.80118	3.6672
Iqcd	7.99813	8.05003	8.10889	7.70261	7.67401	7.65445	6.33376	6.21783	6.45213	5.7892	6.1589	5.96712
Rasal1	1.60645	1.75453	1.51254	1.45275	1.51233	1.68725	1.69729	1.52134	1.44295	1.30461	1.29681	1.28586
Oas2	8.79006	8.9403	8.9301	9.00196	8.81695	8.59006	9.74	9.71484	9.48517	6.93469	6.83999	6.75183
Oas3	6.97488	6.69973	6.84558	6.99724	6.51103	5.88299	7.58275	7.4446	7.11013	5.49112	5.67002	5.60191
Oas1a	7.91319	7.72804	7.78484	8.40581	8.28867	7.94146	9.08327	9.04282	8.78256	6.23213	6.23971	6.32809
Fam216a	11.0493	10.9831	10.9788	10.7416	10.6957	10.7258	10.0976	9.99164	10.074	9.54482	9.65009	9.71634
Morn3	8.67861	8.75841	8.68849	7.49987	7.19211	7.49061	5.60261	5.69401	5.54021	4.77492	4.83068	4.79093
Gm42023	5.04167	4.49094	4.55633	3.6682	4.23248	4.0756	3.54768	3.12224	3.43069	2.9977	2.96678	3.07678
Wdr66	8.41883	8.40947	8.42722	8.1195	8.18566	8.16569	6.96304	7.128	6.93755	6.04829	6.09652	6.13045
Lrrc43	3.97804	3.90303	3.38025	4.2501	4.45494	4.34317	2.80581	2.89693	2.95718	2.76215	2.7342	2.69374
LOC115490137	1.96301	2.15495	1.8976	1.9147	1.64343	1.77346	1.57027	1.5741	1.83773	1.5036	1.58002	1.48102
Tctn2	11.4464	11.4665	11.4034	10.9813	10.9818	10.9924	9.95853	9.96163	9.95837	9.53626	9.39732	9.42448
Rflna	3.90352	3.91792	3.55505	4.72358	4.91897	4.57037	4.78568	4.83063	4.79251	4.62064	4.5922	4.93165
Fzd10	4.75149	4.45801	4.94167	4.25021	4.18294	3.87379	4.12404	4.42009	4.3578	3.38995	3.73654	3.4318
Syna	7.11874	7.18796	7.19939	6.85682	6.77	6.76537	6.01418	5.9658	5.74363	5.07175	5.59516	5.45915
Eln	14.4821	14.5187	14.4992	14.5109	14.5364	14.5787	14.8099	14.8072	14.804	15.9414	16.0724	16.0316
Cldn3	3.05281	2.89246	2.75566	3.57277	3.2407	3.6194	3.57935	3.53292	3.19353	2.56174	2.54105	2.51149
Styxl1	5.77407	5.76491	5.51137	5.68157	5.74402	5.47941	4.62363	4.88453	4.64382	4.32353	4.40094	4.21209
Upk3b	4.27529	4.28767	4.04616	5.74024	5.57656	5.72991	5.82253	5.46465	5.71471	5.94005	6.02179	6.09974
Upk3bl	0.163627	0.167464	0.166818	0.255141	0.166787	0.166228	0.167181	0.254225	0.166603	0.440776	0.552726	0.559022
Lrwd1	11.2374	11.2492	11.2031	10.7692	10.7165	10.7865	9.91776	9.95173	10.0017	9.67144	9.70967	9.71447
Myl10	1.64729	1.65385	1.48553	1.4413	1.06309	1.22094	1.06384	1.15169	1.06274	1.0756	1.15702	1.05772
Ift22	11.2149	11.2248	11.1961	10.9094	10.8343	10.8724	10.1546	10.1295	10.2214	9.48402	9.49343	9.55607
LOC118568758	2.28668	2.24946	1.80247	1.3637	1.67439	1.35805	1.36055	1.45344	1.5276	1.56984	1.36655	1.35207
Irs3	2.04014	2.21495	2.13427	2.42699	2.34728	2.20617	2.21294	2.59435	2.57405	3.00374	2.80831	2.75682
LOC118568759	2.1676	2.0033	1.94332	1.64441	1.76967	1.63174	1.56199	1.71407	1.70325	1.58819	1.57168	1.47295
Dnaaf5	11.0216	11.0045	10.9996	10.5244	10.5375	10.563	9.98988	10.0133	10.0391	9.39056	9.46552	9.35118
Ttyh3	10.851	10.8612	10.8805	11.3673	11.3942	11.343	11.7768	11.7797	11.7794	12.1609	12.2503	12.1955
Sdk1	10.3878	10.404	10.4484	9.45923	9.47524	9.42509	9.60269	9.64622	9.55234	8.93239	8.96711	8.92858
Gm31127	5.17757	5.07828	5.23939	5.57516	5.33313	5.75653	4.49028	4.15268	4.44362	4.0844	4.02317	3.88237
Rasl11a	9.19111	9.18107	9.10754	8.03523	7.96097	8.03947	7.76681	7.76713	7.73483	7.20301	7.34825	7.45621
Medag	8.89008	8.83443	8.76995	9.72047	9.76016	9.81497	10.0941	10.0924	10.1367	11.4206	11.3244	11.3733
Gm20005	3.94832	4.09197	3.9266	3.68639	3.33219	3.32284	3.23988	2.80222	2.8661	2.84256	3.10037	3.08667
Rxfp2	2.78561	2.97218	2.75008	2.86552	2.70187	2.94948	2.36035	2.21791	2.48315	2.15469	2.13938	2.11763
1700019G24Rik	2.72931	2.92595	3.26748	2.64676	2.95516	3.05869	2.22746	2.2329	2.22396	2.16862	2.32374	2.1284
LOC118567416	3.51953	3.71985	3.43996	3.24771	3.03854	3.42717	2.63081	2.48193	2.38555	2.42185	2.40103	2.37114
A430035B10Rik	5.02312	4.83813	5.04336	4.25772	4.25639	4.24416	4.08873	4.21685	4.07731	3.69183	3.81441	3.90766
Foxp2	8.46327	8.39046	8.51399	8.6442	8.67939	8.82633	8.91163	8.94921	8.7501	10.2537	10.1666	10.1322
Tfec	5.95269	5.79968	5.93809	4.95322	4.67442	4.84927	4.79632	4.54392	5.01941	3.96797	4.19865	4.1463
Gm4876	2.69731	2.76307	2.9381	2.17299	2.41724	2.35316	2.23527	2.09372	2.35718	2.12173	2.18045	2.20848
LOC118567327	3.74147	4.1712	4.17675	3.64234	3.71675	3.56096	2.96312	2.73664	2.88568	2.7701	3.29983	3.05218
Cav2	12.9149	12.8977	12.911	12.37	12.4272	12.3455	11.8822	11.8122	11.9159	11.0223	10.9319	11.0287
Met	10.4137	10.4615	10.4174	9.18805	9.29422	9.21692	9.67884	9.60655	9.73044	9.14244	9.03546	8.98831
Wnt2	4.3649	4.60134	4.58906	5.68761	5.55054	5.90465	5.68176	5.80348	5.63624	5.79712	5.92067	5.77701
Cftr	9.37806	9.43987	9.39645	8.2493	8.21033	8.15304	7.67979	7.85165	7.78784	7.96002	7.93975	7.99646
Wnt16	7.18654	7.22278	7.09178	9.52269	9.41233	9.5219	8.70666	8.62158	8.72135	8.92603	9.08899	8.94953
Cadps2	5.40879	5.09206	5.03766	4.94171	5.19129	4.751	4.70145	4.72378	4.76065	3.65927	3.61803	3.48855
Iqub	10.5518	10.491	10.4492	9.6098	9.62695	9.70333	7.81009	7.64796	7.59903	6.04585	6.07061	5.98113
Lmod2	4.75959	4.93675	4.84646	3.51971	3.38497	3.31944	3.27708	3.01558	2.99691	2.79724	2.76527	2.71865
Grm8	3.14685	3.52301	3.40434	2.96927	2.76147	3.27662	3.29386	3.07587	3.86721	2.66102	2.63401	2.5187
Prrt4	7.25738	7.22578	7.24538	6.52933	6.1516	6.23987	5.23326	5.44942	5.38874	4.80786	5.08119	4.7163
Strip2	6.9662	6.90695	6.97189	7.35782	7.3265	7.63909	7.06369	6.72214	6.74776	5.30985	5.23758	5.16606
Smkr-ps	2.10215	2.1468	2.52252	2.21545	2.01582	2.62467	2.0195	1.71808	1.79725	1.73432	1.72235	1.70536
Ssmem1	3.75779	3.97407	3.81213	3.17488	3.32636	2.92612	2.74281	2.82262	2.58443	2.53818	2.60579	2.70941
Mest	12.5008	12.4972	12.4995	13.2592	13.266	13.2579	13.457	13.501	13.49	14.2293	14.2488	14.2476
Klf14	3.64642	3.69473	3.8046	4.70864	4.80749	4.74894	5.01539	5.11046	4.5881	4.8804	4.87687	4.44334
Gm13846	1.37102	1.7395	1.57623	1.25531	1.32367	1.32063	1.39565	1.46837	1.45619	1.18136	1.174	1.16363
Lrguk	8.87673	8.82585	8.82836	8.55061	8.51935	8.48466	6.83554	6.93538	6.64379	5.82085	5.9639	6.03347
Fam180a	5.0966	4.73423	5.22416	6.59774	6.66324	6.82732	6.34216	6.34946	6.40138	6.53877	6.7197	6.74365
Svopl	1.5639	1.94818	1.94003	1.72962	1.71599	1.93257	1.58439	1.58957	1.71443	1.44268	1.43388	1.42149
Ttc26	8.75249	8.71842	8.60535	8.80558	8.80439	8.85189	7.61275	7.85098	7.67099	6.877	7.17914	6.99373
Clec2l	6.30396	5.89905	6.01316	6.10595	6.17107	6.35888	5.59515	5.87759	6.18481	4.79783	4.59405	4.50002
Gm38794	5.45061	5.25869	5.3541	4.23905	4.72812	4.68955	4.73809	4.63061	4.47996	3.79741	3.87181	3.84304
Gm52860	3.68858	3.94656	3.95814	3.45024	3.50701	3.22417	3.66462	3.07592	3.42009	3.13487	3.02471	2.96895
Tmem178b	1.75061	1.76202	1.7601	2.13174	2.37828	2.22191	2.11931	1.92529	1.75947	2.24818	2.31656	2.49869
9430018G01Rik	3.25921	3.26935	3.56349	3.08767	2.76309	2.49956	2.82426	2.3517	2.63964	2.55593	2.59993	2.61168
Gm35280	1.69395	1.70438	1.85635	1.93725	2.26205	1.98472	1.784	2.12199	2.04854	2.11629	2.29882	2.12757
5430402O13Rik	2.73505	2.88308	3.21675	2.49462	2.41518	2.73205	2.3527	2.42791	2.27762	2.14755	2.29827	2.3872
Aqp1	7.87981	7.86155	7.72493	8.4934	8.5221	8.50645	8.50801	8.4245	8.51876	10.1218	10.1555	10.1472
Adcyap1r1	5.40515	5.70539	5.39145	7.05074	6.90643	7.0824	7.53573	7.58267	7.35498	6.65506	6.92047	6.75789
Vmn1r4	2.02464	2.16318	2.23736	2.02602	1.83414	2.10248	1.77072	1.62823	1.76746	1.63987	1.63127	1.75257
Herc3	9.70148	9.70814	9.75818	8.72098	8.81806	8.74847	8.48012	8.66707	8.69595	8.39852	8.33569	8.36248
Il23r	2.87408	3.01899	2.71371	2.32406	2.42402	2.23675	2.10352	2.02918	2.09938	1.9614	1.94696	2.00626
Gm30331	1.91051	2.01067	1.84391	2.1186	1.42708	1.5823	1.5111	1.73405	1.58453	1.44281	1.4335	1.49734
Reep1	5.89938	5.9868	5.54201	6.54514	6.63333	6.75909	6.82625	6.88352	6.71754	7.06975	7.17531	7.20278
Dnah6	10.0346	10.0606	9.90366	9.45479	9.4143	9.34475	7.58095	7.54735	7.59236	6.21537	6.13013	6.2073
Lrrtm1	4.71426	4.60813	4.46633	5.70379	5.56425	5.48141	5.87358	5.60058	5.81839	6.19995	6.22816	6.26563
Eva1a	8.99375	8.94923	8.88747	8.2052	8.2552	8.18923	7.99368	7.94117	8.02214	7.22941	7.2322	7.30052
Wdr54	8.03789	8.12431	8.01582	7.8279	7.91136	7.89893	7.17454	7.26147	7.25362	6.7663	6.8595	6.80339
1700003E16Rik	9.58162	9.68789	9.66109	9.16675	9.10394	9.20261	7.9676	7.91221	7.92853	7.02882	7.03504	6.99465
Gm52907	5.09269	5.07148	4.9945	4.01688	3.77823	3.89298	3.74007	3.48995	3.63158	3.09609	3.23286	3.09467
Cyp26b1	10.8513	10.8001	10.7294	8.54831	8.66219	8.4958	8.40549	8.44267	8.41351	8.37011	8.53898	8.31836
Alms1	10.7375	10.7567	10.7432	10.4812	10.3478	10.5132	9.82516	9.78057	9.7074	8.90945	8.65637	8.52829
Gm34414	3.73829	3.16788	3.74192	3.22967	3.56949	3.31496	2.46987	2.85211	2.70178	2.5037	2.5715	2.452
Gm5577	5.84786	6.05742	5.95052	5.14116	5.2242	5.16956	5.21501	4.59719	5.07324	4.74138	4.79713	4.51258
Gm52910	3.72349	3.68032	3.44206	3.55167	3.85144	3.43172	3.21317	3.72654	3.30474	2.96253	3.00002	2.73853
Cfap100	9.536	9.57642	9.48402	7.86	7.64798	7.71907	6.68112	6.84291	6.78072	6.25541	6.06384	6.2886
Klf15	5.3265	5.18466	5.19941	6.07913	5.98017	6.1929	6.64932	6.57772	6.60822	6.56199	6.63783	6.48324
Nup210	4.37307	4.60521	4.63021	3.92107	4.07952	3.88147	4.55444	4.07077	4.26369	3.64302	3.80483	3.34066
Wnt7a	2.969	2.99045	3.21535	2.86041	2.97949	3.09378	3.07089	2.55954	2.67191	2.35312	2.33622	2.3873
Gm765	1.86668	1.80257	1.88241	2.10931	1.95801	2.3152	2.03169	2.03884	2.02709	2.35149	2.63698	2.46276
Gxylt2	10.1543	10.1882	10.2004	11.3992	11.4314	11.406	11.4484	11.4837	11.4955	12.1959	12.1348	12.088
Lrrn1	7.77817	7.65752	7.65578	7.70472	7.69002	7.6975	7.44782	7.18089	7.41401	6.11523	6.04781	6.18205
Bhlhe40	9.19368	9.27823	9.1558	10.3484	10.2841	10.3274	10.3381	10.2671	10.2268	10.8143	10.8515	10.8705
Lmcd1	8.16991	8.22711	8.16923	8.90082	8.74371	8.82147	9.00711	8.98292	9.01807	9.79704	9.94028	9.9495
Gm35824	2.16773	2.21887	2.51951	1.7728	1.97974	2.38862	1.84432	1.92324	1.91165	1.70157	1.69025	1.6742
Gm26799	5.25604	5.42563	5.3144	4.79495	4.75343	4.69212	4.50456	4.05005	3.82518	3.5839	3.86982	3.92928
Srgap3	9.02118	9.08911	9.01719	9.45593	9.45734	9.41767	9.7326	9.70961	9.57825	10.6631	10.5863	10.4997
Gm43868	1.70156	1.84743	1.62749	1.51344	1.50225	1.35735	1.4356	1.51131	1.50097	1.29301	1.36993	1.2741
Fancd2os	2.32778	2.04694	2.33967	1.78616	2.29486	2.19217	1.61508	1.78422	1.61342	1.6328	1.62165	1.60582
Hrh1	5.17841	4.75978	4.69375	5.06419	5.22597	4.82211	4.91192	4.72439	4.95803	3.71018	4.22434	3.73633
Efcab12	8.16991	8.22367	8.16963	7.89006	7.64107	7.61744	6.26876	5.98895	6.15591	5.08745	5.23736	5.2681
Zfand4	8.34834	8.46226	8.38215	8.14954	7.97166	8.18434	7.00499	6.77842	6.90496	6.60433	6.6494	6.55771
Alox5	6.22664	6.43477	6.54781	5.74718	5.80343	5.67058	5.95782	5.90875	5.85203	4.66854	4.85183	4.8704
Cxcl12	12.5973	12.5657	12.5563	13.8354	13.829	13.8187	13.7057	13.6595	13.6541	14.414	14.4279	14.4379
6820426E19Rik	1.36538	1.45638	1.45373	1.46016	1.78353	1.45131	1.53104	1.53622	1.59741	1.91565	1.92427	1.80479
Cecr2	2.99315	2.9283	2.70716	2.39716	2.50175	2.60164	2.24827	2.51717	2.65649	2.11357	2.09885	2.07797
Usp18	10.0931	9.94484	10.1152	11.1432	10.9496	10.4973	11.2422	11.3187	11.1157	8.4987	8.54666	8.84069
D830015G05Rik	2.72959	2.64264	2.54346	2.41377	2.44594	2.33219	2.15638	2.09172	2.00679	2.12721	1.93548	1.91703
C1s1	8.59182	8.54874	8.65567	8.73552	8.72603	8.71747	8.84312	8.7911	8.88303	10.1274	10.1059	10.0414
Lrrc23	9.33807	9.35908	9.22906	9.92595	9.81149	9.93117	7.09773	6.97723	6.92692	5.76566	5.64047	5.6789
Gm24175	1.47737	1.48687	1.48527	1.57418	1.84195	1.70968	1.78338	1.65093	1.71248	1.97275	1.98786	2.22709
Gm28809	6.30438	6.25603	6.17249	5.79524	5.85216	5.83527	5.12806	5.17457	5.06373	4.83309	4.7934	5.07181
Ccnd2	13.5665	13.5946	13.5593	13.7894	13.7637	13.7818	14.0153	14.0583	14.0101	14.9873	14.9616	14.928
Tspan11	7.43264	7.3691	7.3294	8.69708	8.68274	8.72392	8.76887	8.61742	8.85624	8.58277	8.68243	8.55854
Tex52	4.67033	4.6194	4.25692	4.62502	4.43041	4.58463	2.96453	3.21489	3.33045	3.01528	2.98349	2.93746
Nrip2	5.66664	5.82093	5.85653	5.94824	6.17621	6.2443	6.81119	6.80403	6.42661	7.27077	7.25248	7.32264
Clec2f	0.8678	0.907645	1.01061	0.56484	0.475087	0.557783	0.47559	0.476738	0.474854	0.483499	0.478514	0.471484
Gm52920	3.33345	3.13714	3.37248	3.23231	2.74373	3.03218	2.40977	2.41551	2.68242	2.53552	2.50493	2.31155
Gprc5d	1.89996	1.90226	1.73101	1.68338	1.53574	1.37996	1.79232	1.6808	1.6037	1.39559	1.38705	1.37502
Grin2b	2.67543	2.91781	2.77096	3.40669	3.45949	3.28283	3.73895	3.48328	3.53058	3.39665	3.38108	3.47883
BC049715	6.09245	6.36167	6.17309	5.02452	5.06892	5.03213	3.77927	4.24602	4.42468	3.93513	4.06545	4.59597
Smco3	4.30973	4.08165	4.1712	3.77882	3.85392	3.5777	3.3495	3.51742	3.39487	3.30482	3.38061	3.35626
Art4	2.98626	3.76168	3.25367	2.83826	3.1277	3.31817	2.99074	2.55626	3.07937	2.59109	2.56545	2.8415
Mgp	11.4184	11.3953	11.3757	12.1867	12.2158	12.1636	12.3673	12.2509	12.3937	13.2528	13.3267	13.3725
Kcnj8	6.6309	6.60572	6.46581	6.111	6.31216	6.34176	6.12325	6.02608	6.23686	5.30714	5.22356	5.20712
Casc1	8.18604	8.26734	8.18087	7.89731	7.72911	7.86757	6.37607	6.25506	6.21432	5.46104	5.42237	5.43257
Sspn	8.80174	8.86419	8.89205	9.36858	9.33337	9.40403	9.51451	9.43836	9.41939	10.5674	10.5147	10.5365
1700034J05Rik	4.27879	3.71238	4.10986	4.01851	3.95167	3.96584	2.95655	2.72183	2.87618	2.75787	2.73138	2.77424
Dennd5b	11.0164	11.0421	11.0556	9.93098	9.91579	9.95486	9.15341	9.06403	9.10666	8.48788	8.51612	8.49414
Etfbkmt	8.01533	7.90722	7.99199	8.40159	8.29749	8.35887	7.12396	7.13661	7.23407	6.53755	6.58131	6.55401
Nlrp12	1.56725	0.983959	1.1824	0.908796	0.980387	0.901132	0.904518	0.907713	0.979421	0.829996	0.823769	0.814983
Cacng7	9.50716	9.54066	9.4908	9.68088	9.69353	9.63647	10.0764	10.0168	10.0301	10.9195	11.0478	11.0218
Gm35037	1.72931	2.0796	2.0245	1.71243	1.48577	1.75511	1.40457	1.64198	1.69699	1.41903	1.40992	1.39705
Tnni3	6.809	6.77602	6.72795	6.57075	6.583	6.50978	5.68584	5.61553	5.3859	5.32719	5.56828	5.63314
Dnaaf3	8.76698	8.83827	8.85392	8.82351	8.88712	8.76946	7.36045	7.34603	7.39497	7.01525	7.16075	7.03266
Syt5	6.35666	6.2882	6.12409	5.48253	5.54831	5.50126	4.63476	4.65395	5.05514	4.45846	4.43708	4.56505
Ssc5d	10.7705	10.8279	10.9057	11.038	10.9762	10.9659	11.1369	11.1703	11.0922	12.1901	12.2573	12.1872
Gm45971	4.28012	4.26873	4.1422	3.23134	3.45384	3.25281	3.21345	3.04234	3.0246	2.94927	2.83111	3.11064
Pla2g4c	4.98277	4.91436	4.73793	4.69934	5.19074	5.252	5.00813	4.9305	4.87039	3.77214	3.72718	3.78043
Npas1	5.15436	5.31229	5.21506	3.73472	4.10834	3.89416	4.03958	4.20868	3.59266	3.69079	3.90807	3.71234
Gng8	6.56586	6.53249	6.66528	7.58585	7.58921	7.55268	7.67191	7.82189	7.69806	7.83667	7.99761	7.89746
Pnmal1	3.9618	3.81251	3.53048	3.28735	3.45931	3.61468	2.61398	2.62051	2.52737	2.56474	2.71194	2.59048
Ccdc61	10.1505	10.1871	10.1355	9.89022	9.78252	9.87244	8.97984	8.97638	8.95527	8.63345	8.65843	8.76411
Exoc3l2	5.96537	6.11237	6.19972	4.99313	4.69182	4.41592	4.47352	4.5293	4.46074	4.39579	4.36409	4.02858
Gm34891	2.5819	2.3638	2.67645	2.31854	2.35531	2.58499	2.11681	1.88991	2.11212	1.90728	1.89448	1.95294
Ceacam20	2.22971	2.65197	2.22918	1.95564	2.12296	2.11591	1.63499	1.72574	1.63325	1.65362	1.6419	1.62524
Nlrp9b	1.81826	1.61364	1.7033	0.989331	1.07574	0.984834	1.07735	0.988696	0.985617	0.999674	0.99159	0.980087
Zfp114	2.49507	2.26501	2.26138	2.48447	2.40421	2.52359	2.6465	2.54376	2.69053	3.07251	2.92093	2.86927
Pinlyp	2.6328	2.62737	2.65527	1.81104	2.23149	2.16564	1.80706	2.18543	1.96663	1.92372	1.81463	1.87536
Erfl	4.63257	4.45676	4.54526	3.31173	3.3865	3.42356	2.82674	2.7499	3.04122	2.69611	2.66702	2.62473
Cxcl17	4.45428	4.15656	4.27314	3.128	3.22459	3.3213	2.82733	2.98896	3.32755	3.12211	3.0754	3.23367
Cyp2f2	1.47042	1.4795	1.47797	1.64261	1.82916	1.98589	1.63554	1.64082	1.93917	1.82477	2.07835	1.74348
9530053A07Rik	5.80092	5.82163	5.70464	5.4579	5.36227	5.68693	5.16054	5.13968	5.30354	4.42649	4.45634	4.70642
Gm31024	4.92771	5.34448	5.40256	4.75132	4.58571	4.40029	4.13492	4.44185	4.08218	4.05833	3.88856	4.14881
Spint2	9.44317	9.51022	9.44207	9.04469	9.07856	9.04643	8.02877	7.93394	7.99875	7.80535	7.79186	7.85395
Zfp382	11.1593	11.1959	11.2403	10.6487	10.5567	10.6816	10.2807	10.1975	10.2088	9.73614	9.57969	9.5679
Atp4a	1.45437	1.62166	1.46191	1.62706	1.81403	1.7479	1.62	1.54821	1.68612	1.94328	2.11306	1.89276
Dmkn	5.918	5.97314	5.96748	4.7346	4.90063	4.92591	3.61563	3.48372	3.46347	3.37462	3.42043	3.49748
Fxyd1	5.34222	5.5427	5.50584	6.18787	6.09263	6.06383	6.18691	5.97126	5.97113	6.77583	7.04507	7.07488
Lgi4	4.35747	4.30565	4.09224	4.32452	4.13482	4.3158	4.64133	4.74045	4.25094	5.41195	5.36271	5.26852
Gm37292	6.48233	6.49255	6.53922	5.74453	5.70042	5.98586	5.77319	5.70363	5.8292	5.2117	5.45639	5.25421
Gm35611	3.88746	3.62984	4.25492	3.61374	3.74642	3.70218	2.67135	2.76155	2.57954	2.62313	2.59817	2.56215
Lrp3	7.45754	7.6278	7.5309	8.40003	8.193	8.17496	8.64825	8.68317	8.62853	9.12558	9.33504	9.39324
Tdrd12	1.83985	2.04129	2.12518	1.62746	1.98227	1.53975	1.54384	1.76577	1.68715	1.47618	1.46674	1.45341
Gm30771	0.943789	0.550628	0.546461	0.313773	0.396232	0.311337	0.312413	0.400285	0.395658	0.319416	0.315001	0.30878
Ccne1	12.755	12.7463	12.7624	11.3371	11.4196	11.4244	11.5783	11.5212	11.6093	10.3746	10.3935	10.4367
Zfp819	5.2851	5.17	4.98399	5.0287	5.06965	5.0859	4.20736	3.64241	3.84789	3.48718	3.44537	3.30987
Shank1	4.76339	4.77761	5.19101	5.77624	5.68653	5.80774	5.39294	5.22246	5.20876	6.36014	6.49076	6.22267
Syt3	3.17881	3.04519	3.03836	3.35413	3.84299	3.62562	3.10779	3.29624	3.21998	3.95127	4.23092	4.06909
Myh14	6.16366	6.28784	6.28101	4.97728	4.80272	4.92258	4.94685	4.41505	4.67767	4.47099	4.67536	4.6467
Zfp473	6.40777	6.29272	6.33388	6.07723	6.06232	5.95396	5.56382	5.60576	5.54814	5.27557	4.97757	4.82954
Dkkl1	6.81707	6.66232	6.72845	6.72663	6.71512	6.7552	4.83946	4.82537	4.68162	4.16953	4.11714	3.97495
Ntf5	7.3956	7.49124	7.27737	7.20406	7.29658	7.18381	6.83977	6.76145	6.79839	5.99918	6.04075	6.18155
Lhb	4.4063	4.7871	4.33153	4.6476	5.03461	4.98822	3.6428	3.71112	3.68618	3.22659	3.27745	3.35938
Ruvbl2	12.5491	12.6158	12.5822	12.2232	12.2121	12.2093	11.6031	11.5453	11.6008	10.7996	10.8827	10.9147
Mamstr	4.12546	3.81506	4.01263	4.70387	4.80916	4.7255	4.41255	4.46481	4.55257	5.36576	4.92254	5.46185
Dbp	5.61027	5.51989	5.81021	6.4714	6.43389	6.53579	6.35807	6.45153	6.43877	7.83155	8.05475	8.02555
Ccdc114	8.88319	8.94237	8.93082	8.89656	8.94616	8.94754	7.52013	7.34224	7.53432	6.38313	5.93233	6.14749
Saa4	2.74401	2.56965	2.63725	2.1173	2.16183	2.02856	1.72079	1.72385	1.71882	1.74173	1.72856	1.70978
Tmem86a	8.37711	8.29543	8.18828	8.99593	9.03875	9.06542	9.22994	9.17806	9.31434	9.71655	9.81969	9.83182
E2f8	11.8678	11.9131	11.9652	11.0894	11.0783	11.1039	10.7174	10.6746	10.6732	9.18022	9.00549	9.06795
Gm2788	4.37866	4.64049	4.37579	4.61809	4.80573	4.46775	4.16681	4.15011	4.52623	3.59305	3.47945	3.59633
Nav2	11.6503	11.7187	11.693	10.9985	10.939	10.9201	10.6576	10.5629	10.6072	10.2249	9.99963	10.0376
9130015G15Rik	1.71506	2.04737	1.80643	1.58867	1.50782	1.50374	1.27619	1.36416	1.35808	1.28984	1.28124	1.26908
Gm32694	1.71547	1.81485	2.17101	1.70692	1.41089	1.55641	1.63133	1.41635	1.32656	1.3422	1.33319	1.32044
Slc17a6	4.8147	4.82944	4.91526	6.1041	5.94116	5.93614	5.549	5.42221	5.617	6.35986	6.27119	6.31767
Gas2	10.9958	10.9876	10.9671	11.7061	11.7727	11.8223	11.791	11.7692	11.7728	12.8719	12.8543	12.8882
Gabra5	4.98374	5.1166	5.09467	2.64499	2.62494	2.70916	2.42177	2.64119	2.52359	2.47867	2.44323	2.39064
Gabrb3	8.67917	8.49088	8.59846	8.49647	8.46737	8.40261	8.21804	8.33424	8.33231	6.88511	6.6446	6.69113
1810008I18Rik	2.63326	2.77664	2.51133	2.185	2.35554	2.40303	2.30213	2.18254	2.02752	2.0619	1.95716	2.2105
Gm20684	6.75442	6.7394	6.73827	6.52527	6.47444	6.35925	6.04178	6.3986	5.97249	4.86893	4.889	5.29006
Pcsk6	15.0427	15.0884	15.0907	12.9898	12.9507	12.9801	12.214	12.2036	12.2462	11.6475	11.7544	11.7285
Adamts17	5.20689	5.3985	5.47823	6.23893	6.24774	6.28415	6.39403	6.06656	6.24219	7.20819	7.19841	6.94156
Mctp2	4.91444	4.72816	4.81863	4.60512	4.73317	4.52714	4.46734	4.45871	4.85282	3.64419	3.53014	3.90726
Sv2b	2.62091	2.99941	2.99151	3.12695	2.92948	3.24514	3.26074	3.17609	3.25129	4.04972	3.4338	3.77594
Ntrk3	6.48463	6.677	6.56483	6.01722	5.99196	6.18494	6.43155	6.5226	6.16815	8.05809	7.9113	8.00777
Wdr93	6.50524	6.5063	6.61609	6.10971	6.29192	6.02048	5.26099	5.28411	5.01935	4.54785	4.48361	4.77762
Mesp2	6.16027	5.96578	6.1137	5.74092	5.74596	5.75428	5.08494	4.83334	4.94383	4.55806	4.61567	4.50642
Nmb	6.05283	6.27537	6.27938	5.71104	5.8742	5.94818	5.3383	5.11638	5.24074	4.75406	4.41005	4.4922
Adamtsl3	10.355	10.4131	10.3635	10.8989	10.9738	10.9492	11.1326	11.0845	10.983	12.0948	12.0778	12.0269
Saxo2	8.01869	8.05158	7.87723	7.55772	7.58411	7.49402	5.87064	5.66758	5.65419	5.35264	5.37648	5.58855
Cfap161	8.13351	8.13508	8.00566	7.83436	7.77593	7.84803	5.39279	5.29692	5.26368	4.82196	4.64966	4.8131
Cemip	10.6313	10.5863	10.6706	11.0783	11.0656	11.0569	11.4807	11.4807	11.4248	12.1971	12.1711	12.1342
LOC117997403	1.86933	1.45644	1.32102	1.33203	1.08975	1.24638	1.39074	1.17769	1.17204	1.10229	1.18302	1.08437
Prss23	12.8296	12.8234	12.8086	13.1813	13.2427	13.2022	13.4959	13.4781	13.5208	14.5178	14.5558	14.5662
Me3	6.50959	6.33184	6.62423	6.87071	6.63321	6.85329	6.79207	6.86979	7.11655	7.94838	8.07144	8.16678
Ccdc81	5.26427	5.07234	5.40652	5.89651	5.91342	5.95912	4.13306	4.3733	4.30219	4.07048	4.06762	4.02679
Ccdc89	7.17374	7.18051	7.09829	7.48672	7.33995	7.38661	6.30042	6.03845	6.33019	5.54926	5.88404	5.70667
Dlg2	5.59511	5.61476	5.49065	6.08874	6.08312	6.36903	6.46486	6.54683	6.62456	7.06093	6.86332	6.83918
Ankrd42	10.0802	10.091	10.0564	9.93833	9.84388	9.94319	8.86858	8.90574	9.01932	8.54385	8.65603	8.69659
Gm26944	7.76899	7.82119	7.5545	6.62573	6.85287	6.94293	6.81077	6.78086	6.70166	6.2604	6.36234	6.06498
4632427E13Rik	5.02393	5.25454	5.35398	4.25929	4.2259	4.4082	4.03758	4.2886	4.1093	4.05346	3.93741	4.05686
Gab2	10.9973	11.0266	11.0336	10.2895	10.2779	10.2757	10.0823	10.0724	10.0932	9.40438	9.53371	9.40189
Rsf1os1	2.20875	1.79472	1.7319	1.16458	1.61526	1.15937	1.16167	1.16385	1.16028	1.17657	1.16721	1.15385
Gm38588	3.24015	2.98918	3.05129	3.59025	3.33696	3.8603	3.68339	3.62496	3.04908	3.94928	4.04783	3.61929
Lrrc32	10.1149	10.1506	10.1219	10.9244	10.9751	10.9083	11.2913	11.3277	11.2842	11.6104	11.7153	11.679
Gm40449	5.54604	5.66798	5.61197	5.36736	5.56131	5.31996	4.29707	4.27229	4.69146	4.05391	3.87083	3.73324
Xrra1	5.63177	5.73982	5.6596	5.45373	5.48368	5.5377	4.74131	4.52908	4.78532	4.41784	4.43745	4.37119
Gm38405	1.06296	1.15733	1.36841	0.87985	0.874277	1.20395	0.791997	0.793376	0.873639	0.801507	0.795511	0.787062
Dnajb13	8.07111	7.92086	7.9778	8.3712	8.24379	8.37549	6.46692	6.37208	6.61771	4.94677	5.00397	4.88062
Lrrc51	9.40367	9.39337	9.40334	8.74272	8.62778	8.57045	7.8908	7.87739	7.89924	7.60577	7.5742	7.70908
Olfml1	6.25081	6.2592	5.95389	7.74413	7.8122	7.5837	7.42013	7.12095	7.43718	8.2553	8.28763	8.20364
Ppfibp2	6.43079	6.53909	6.11222	7.28254	7.35669	7.3383	7.35926	7.31278	7.2926	7.62367	7.77424	7.56997
Stk33	7.49074	7.56232	7.46242	7.01323	7.1908	7.27117	5.6386	5.62219	5.35592	4.61101	4.61199	4.57673
1700095J03Rik	4.21597	3.83872	4.00061	3.5152	3.75824	3.98686	3.06253	3.36584	3.29178	3.19798	2.85734	3.14698
Scube2	4.05129	3.97251	4.06093	5.14701	4.89128	4.91837	4.85783	4.68394	4.70101	5.10221	4.86924	5.04104
Adm	8.30529	8.47816	8.41454	9.34371	9.46003	9.41308	9.65844	9.62026	9.7652	10.1543	10.2908	10.1909
Gm33721	3.64666	3.60723	3.53441	2.91803	2.77984	2.83222	2.7209	2.7953	2.77764	2.78756	2.43091	2.48104
Gm51454	4.03285	3.82431	4.20333	3.25235	3.38491	3.22344	3.48295	3.62392	3.47306	3.11761	3.26682	3.13862
Plekha7	10.3127	10.3309	10.2661	10.2558	10.2566	10.229	10.159	10.1696	10.1128	8.76058	8.86797	8.8487
Gm44867	1.72274	1.60584	1.6571	1.41322	1.47368	1.32779	1.25045	1.67047	1.65482	1.2628	1.25501	1.24405
Ccp110	11.965	11.9654	11.9524	11.6032	11.643	11.6909	10.9426	10.8805	10.9326	9.76341	9.68208	9.71951
Iqck	7.65071	7.589	7.70413	7.41746	7.29143	7.31102	6.36289	6.34057	6.12598	5.69173	5.63286	5.86776
Rexo5	9.48678	9.49362	9.45002	9.05198	9.04923	9.07931	8.58804	8.65231	8.57169	7.82899	7.98864	7.8144
Dnah3	7.57879	7.5907	7.28206	5.59489	5.39975	5.40274	4.68618	4.49719	4.5534	4.20122	4.32117	4.36452
Vwa3a	8.81084	8.83645	8.94359	7.94584	7.99178	8.01399	6.09578	6.18446	6.31576	4.97291	5.12382	4.85563
Gm5737	1.66521	1.71372	1.7056	1.55502	1.34153	1.33843	1.1847	1.34873	1.26507	1.19697	1.18923	1.17832
LOC118567504	5.08938	5.38375	5.28405	5.48626	5.48284	5.70368	4.69819	4.68833	4.94458	4.37338	4.3507	4.24992
Katnip	11.8476	11.8458	11.8122	11.1611	11.1139	11.1529	10.5434	10.5308	10.4819	10.2047	10.1412	10.1345
Gsg1l	4.17794	3.95	3.78961	2.3999	2.63203	2.62517	2.39026	2.72031	2.70062	2.33286	2.30891	2.27411
Cdiptos	5.48666	5.72884	5.52992	5.69576	5.48646	5.5397	4.33547	4.8611	4.40686	4.24527	4.64978	4.49706
Spn	6.43267	6.42324	6.31612	5.50825	5.64331	5.37591	5.14502	5.32563	5.13065	5.00497	5.15087	4.67007
Septin1	5.64134	6.15084	5.93735	5.40005	5.18962	4.95499	4.76086	4.65155	5.05803	4.56243	4.74859	4.89791
Stx1b	4.12637	3.95354	4.26661	4.77615	4.85732	4.77328	4.99559	4.74285	4.91841	5.25638	5.32619	5.03845
Htra1	11.1243	11.1142	11.0889	11.4412	11.3907	11.4265	11.6164	11.5848	11.6073	12.5782	12.6355	12.6407
Cuzd1	2.2598	1.93862	1.9816	1.89511	1.69339	1.54776	1.38729	1.38956	1.38583	1.4029	1.39307	1.37914
Fank1	8.14675	7.95932	8.05412	7.2246	7.30057	7.41893	6.18737	5.83529	5.69818	4.97952	4.70871	5.09107
5830432E09Rik	4.71826	5.09418	4.9658	4.3693	4.27164	4.43221	3.85811	3.66284	4.0206	3.85497	3.6822	4.17709
Tcerg1l	1.3567	1.36626	1.36465	1.36855	1.79644	1.5987	1.53183	1.45597	1.36412	2.05058	1.99663	2.09462
Bnip3	8.04826	7.8949	8.06182	8.1977	8.23904	8.23129	8.85618	8.82552	8.83254	9.39942	9.40276	9.45353
Jakmip3	2.88281	2.98913	2.72291	2.87701	2.98025	2.91473	2.92633	2.93724	3.31537	3.43659	3.69536	4.00338
Nkx6-2	2.29239	2.25888	1.8436	1.92455	1.97706	1.97211	2.09948	2.05079	2.24708	1.70743	1.69688	1.682
Cfap46	8.39793	8.37301	8.48449	7.84594	7.97418	7.8916	6.48053	6.07679	5.94993	5.53873	5.36122	5.25882
Kndc1	7.18343	7.04116	7.17318	7.22393	7.19969	7.30426	5.29978	5.3976	5.31078	4.52094	4.40304	4.53818
Spef1l	4.88426	4.81755	4.9387	5.05453	4.91912	5.09271	4.40341	4.25533	4.06979	3.45809	3.50261	3.69123
Msx3	3.49984	3.23936	3.22631	2.362	2.8022	2.56303	2.85918	2.6473	2.68975	2.29847	2.28067	2.40691
Sprn	0.970766	0.977383	0.976269	0.978973	0.976215	1.2016	1.20815	1.34583	1.05786	1.2506	1.35892	1.55681
Urah	3.14359	3.34905	3.24477	2.45773	2.37176	2.61746	2.30072	2.226	2.29621	2.50935	2.23461	2.11922
Sigirr	3.66669	3.65258	3.63949	3.67118	3.41442	3.27222	3.54018	3.5186	3.17864	2.76623	3.04053	2.78697
Lrrc56	9.12955	9.00842	9.0878	9.04402	8.84501	8.97404	7.80837	7.95381	7.86914	7.72784	7.54221	7.7051
Irf7	10.4067	10.3115	10.4156	11.3553	11.145	10.8293	11.8038	11.8726	11.5847	9.0078	9.00379	9.1711
Pidd1	12.0478	12.087	12.0998	11.4871	11.4988	11.4564	11.2898	11.3266	11.2852	9.74868	9.71002	9.66629
Lsp1	10.5046	10.5241	10.491	11.088	11.1681	11.1726	11.4512	11.4744	11.4499	11.8889	11.8896	11.9217
H19	15.0061	14.9763	14.9848	15.9252	15.974	15.997	16.4446	16.4297	16.4677	16.8228	16.8924	16.8362
Ascl2	2.60376	2.84764	3.1389	2.60929	2.6446	2.68851	2.41089	2.66119	2.78932	2.30155	2.35775	2.17399
Trpm5	2.61551	2.56066	2.63779	3.09843	3.21786	3.40855	3.46335	3.70674	3.25823	3.05218	3.54461	2.87524
4933417O13Rik	3.73303	3.48018	3.32426	4.32222	4.23496	4.66396	2.73448	2.65009	2.72924	2.969	2.66032	2.61928
Mrgprf	8.6953	8.73431	8.70403	9.0495	9.05541	9.16828	8.83975	8.9105	8.97211	10.1633	10.1656	10.1676
Gm45231	1.39123	1.12977	1.29364	0.758494	0.919162	0.755106	0.756603	0.758016	0.755696	0.766329	0.850353	0.830792
Fam155a	3.03532	2.8838	2.78523	2.2647	2.68851	2.39408	2.92058	2.70624	2.6344	2.29257	2.18656	2.30945
Grk1	1.99397	1.74581	1.61475	1.62592	1.7393	1.67414	1.61734	1.75174	1.54477	1.40677	1.39829	1.38636
Gas6	11.7919	11.829	11.8331	13.0299	12.9796	13.024	13.1304	13.1318	13.1425	13.3564	13.4768	13.4245
Cfap97d2	4.36887	4.26797	4.47636	4.60487	4.58239	4.64527	3.53392	3.65367	3.52479	3.1098	3.07913	3.03495
Nek5	7.19336	7.33786	7.38005	7.29647	7.1217	7.33054	5.43272	5.58879	5.32034	4.626	4.50902	4.37226
Sfrp1	10.0177	9.91335	9.94464	11.0716	11.1581	11.1999	11.43	11.4022	11.5026	11.3312	11.2809	11.284
Adam5	7.42843	7.26327	7.37745	7.08092	7.13358	7.29532	5.78879	5.81197	5.65576	5.72871	5.68286	5.82453
Gm31045	3.33636	3.65589	3.43952	3.79424	3.54445	3.84612	2.65732	2.4951	2.48644	2.62306	2.50323	2.47079
Gm31288	6.30564	6.39765	6.32982	5.25957	5.57234	5.32862	5.06143	5.29554	5.12214	4.9626	5.24089	5.00786
Gm32389	3.64725	3.61299	3.46384	3.53036	3.42638	3.25493	2.90423	3.03438	2.83387	2.97083	2.71224	2.86915
Adgra2	11.3608	11.3882	11.3502	12.5504	12.527	12.5138	12.8405	12.8941	12.8381	12.6907	12.7536	12.6876
Got1l1	5.55119	5.88993	5.89218	5.88375	5.84642	5.77066	5.04306	5.01482	4.84329	4.82942	4.37961	4.59762
Adrb3	6.7501	6.44369	6.49145	6.2138	6.10872	6.3958	6.33336	6.24867	6.31541	5.11611	5.2894	5.13847
Gm45470	4.03719	3.81705	3.86275	3.59127	3.522	3.12971	3.35314	3.21038	3.70228	3.07937	3.10685	2.92118
Gm29243	1.65636	1.71178	1.60339	1.07062	1.15194	1.29843	1.15347	1.23718	1.06715	1.0803	1.07273	1.06201
Gm51568	2.38657	2.04122	2.03408	2.05141	1.91502	1.91008	1.85296	1.98906	1.77938	1.64269	1.63242	1.61792
Trmt9b	4.60033	4.54142	4.69164	3.87359	3.91529	3.70961	3.63755	3.5538	3.3035	3.31557	3.27136	3.43683
AI429214	9.16766	9.18811	9.24645	8.71634	8.80557	8.90903	8.28842	8.12184	8.40075	7.8459	7.90834	7.91909
Sgcz	1.19001	1.19776	1.27882	1.3638	1.42565	1.19526	1.35705	1.28378	1.49028	1.54727	1.85552	1.68424
Gm40493	1.69296	1.64237	1.63492	1.33599	1.39672	1.32422	1.25415	1.33433	1.17173	1.1846	1.26283	1.24195
Fgl1	5.80579	5.80402	5.6403	6.22389	6.40347	6.61108	4.23318	4.48147	4.36518	4.16413	4.16365	4.31207
Gm30397	2.21221	2.74375	2.65912	2.08702	2.30651	1.92719	1.76921	1.93967	2.0023	1.97513	1.77667	1.75869
Klkb1	2.60065	2.81364	2.43216	1.70962	1.7011	1.6079	1.61116	1.61422	1.60918	1.91899	1.61895	1.90791
Ccdc110	4.44794	4.59468	4.61048	3.70984	3.45543	3.49316	3.18194	3.31704	2.96485	3.11737	2.91119	2.77957
1700029J07Rik	7.77076	7.92155	7.73531	7.55445	7.42397	7.48552	6.46623	6.38268	6.44977	6.42883	6.09025	6.21687
Ankrd37	4.26954	4.4586	4.48043	4.64575	4.72564	4.62717	4.91215	4.63893	4.92042	5.62865	5.62653	5.67512
Lrp2bp	5.95677	6.02075	5.86645	6.40076	6.30849	6.27382	4.446	4.62989	4.86707	4.22613	4.80525	4.6149
Casp3	12.228	12.206	12.215	11.2598	11.2632	11.322	11.5303	11.5413	11.5939	10.5554	10.6122	10.622
5330439A09Rik	2.35074	2.41085	2.48648	1.97289	1.88908	2.39162	1.96337	1.89744	1.72948	1.84441	1.8256	1.72153
Spata4	3.19055	2.84443	3.06655	3.38759	3.06599	3.24368	2.46853	2.47559	2.46398	2.5169	2.31873	2.3709
Gpm6a	3.39383	3.56508	3.55604	4.79664	4.58966	4.7186	3.77326	3.5737	3.89762	4.30352	4.63637	4.6557
Glra3	3.93326	3.7414	3.7538	3.47013	2.86669	3.18021	2.58252	3.00442	2.5782	2.53177	2.59954	2.63334
Scrg1	2.95031	3.05734	3.17751	3.3675	3.79329	3.63984	3.12017	3.19372	3.56824	4.00062	4.35878	3.9882
4930512H18Rik	4.0055	3.6662	3.61044	4.05322	4.16168	4.00589	3.96323	4.27051	4.15737	3.14683	3.11456	3.20014
Spock3	6.56746	6.48736	6.53248	7.28261	7.45026	7.45203	7.82201	7.77279	7.82751	8.01898	7.74529	7.94907
Apela	2.82745	2.85296	3.00368	3.91711	3.63568	4.11831	4.14183	3.94176	3.99617	3.46737	3.17054	3.58075
Npy5r	0.74009	0.506161	0.434248	0.290091	0.201705	0.201133	0.286445	0.203033	0.201518	0.208479	0.204462	0.19881
Lzts1	3.72738	3.69317	3.73348	3.65327	3.91269	4.12327	4.35573	4.22833	4.02614	4.60894	4.86026	4.69129
Pbx4	8.20472	8.18369	8.37665	7.39051	7.29611	7.36571	6.31473	6.02618	6.13217	5.87073	5.84795	5.56062
Comp	8.14923	8.20041	8.19316	7.61377	7.97623	7.7943	7.7057	7.25739	7.68858	10.2251	10.3637	10.2879
Gdf15	8.93279	8.91872	8.8123	8.86776	8.91666	8.61122	9.08356	9.06295	8.99182	7.38956	7.53334	7.59818
Gm3336	3.30785	3.42985	3.82232	2.37882	2.19645	2.27788	2.28613	2.45203	2.102	2.24219	2.21526	2.25807
Plvap	9.55379	9.57622	9.5641	9.45432	9.34102	9.34564	8.8497	8.72687	8.86692	7.05825	7.21097	7.05391
Ccdc194	3.84214	4.2394	4.06993	3.34629	3.16649	3.21134	3.32608	3.29174	2.9187	3.06396	2.79346	2.75025
B3gnt3	6.28523	6.19208	6.2999	5.91714	5.29805	5.17676	5.20101	5.20071	5.25175	5.25535	4.96917	4.69086
Fcho1	6.55304	6.56185	6.80234	7.37672	7.20288	7.22317	6.88424	6.79067	6.8922	5.38772	5.56682	5.34138
Klf2	7.81293	7.7852	7.85814	8.08286	8.02852	8.17089	8.10694	8.15334	8.20563	9.14696	9.25788	9.25691
Nwd1	5.60538	5.74935	5.7175	5.66436	5.72845	5.65039	4.79976	4.84935	4.66675	4.19956	4.24727	4.00188
Ttc29	3.50513	3.04501	3.61157	4.07382	4.12098	4.01696	2.52401	2.78534	2.5202	2.56418	2.53901	2.5026
Gm4890	5.92773	5.63907	5.89332	5.38721	5.13163	5.34529	4.87591	5.07502	5.10541	4.67795	4.81004	4.68801
Otud4	12.7957	12.8276	12.8564	11.7992	11.8005	11.7983	11.9159	11.8195	11.8327	11.1014	10.9634	11.0096
Inpp4b	9.38181	9.41289	9.43265	7.95155	7.89788	7.93882	8.21838	8.15272	8.08769	8.01432	7.84082	7.8744
Clgn	6.39471	6.49006	6.51217	6.37698	6.38218	6.65166	4.91659	4.42202	4.73549	4.83831	4.67785	4.52708
LOC118567600	1.53535	1.33534	1.48901	0.992767	0.986871	0.901421	0.903068	0.904622	0.986196	0.91377	0.996772	0.976436
Syce2	8.46396	8.46712	8.47565	8.9062	8.80506	8.90718	8.60143	8.59774	8.71049	7.39394	7.29257	7.12952
Klf1	3.36276	3.09037	3.57931	3.19523	3.20944	3.27718	2.762	2.63441	2.92868	2.59279	2.78602	2.45803
Neto2	11.0325	11.0305	11.0155	10.2488	10.3129	10.2409	9.90492	9.92348	9.91966	8.88416	8.82744	8.90632
Abcc12	2.84326	2.80964	2.79787	2.33713	2.2573	2.31387	1.96166	2.0498	2.25553	2.07803	2.13802	2.09968
Gm39215	4.58428	4.74993	5.01833	4.40672	3.76888	3.94717	3.31339	3.11222	3.09568	3.0819	3.04428	3.06569
Nkd1	7.20741	7.28335	7.20543	7.99139	7.99568	7.98455	8.15135	8.12537	8.13526	8.72994	8.97583	8.92572
Nod2	3.97002	3.63932	3.97	3.49357	3.69795	3.45717	3.33405	3.57291	3.50575	3.11248	3.0737	3.01846
Gm19935	6.37938	6.22934	6.28643	5.61816	5.29936	5.23078	3.86389	3.99769	3.65393	3.57708	3.53216	3.54366
Rpgrip1l	10.8151	10.8133	10.7777	10.0777	10.0593	10.1757	9.5103	9.44613	9.52207	9.02065	8.9308	8.95176
Mmp2	13.1663	13.1897	13.1636	14.0827	14.101	14.0948	14.0301	14.0108	14.0162	14.5951	14.6475	14.6236
Ces1a	3.37784	3.55882	3.61721	4.46299	4.82041	4.69755	4.81008	4.64894	4.3606	4.63761	5.23212	4.89371
Nlrc5	9.36671	9.38353	9.43743	9.42601	9.21496	8.88838	9.69635	9.62178	9.48112	7.40396	7.41156	7.45261
Adgrg3	3.27371	3.4395	3.60715	4.51113	4.58895	4.0804	3.09171	3.45032	3.42435	3.01028	2.79958	2.75999
Drc7	10.2515	10.2324	10.1745	9.99671	10.0617	10.1003	8.17569	8.25054	8.20044	6.1616	6.15844	6.07974
Katnb1	10.7621	10.8233	10.768	10.3894	10.3299	10.4386	9.86912	9.87776	9.85441	9.3149	9.42218	9.47314
Ccdc113	8.0173	8.02428	8.01908	8.13585	7.86917	8.05856	6.09493	5.99096	5.84377	4.84903	4.85106	4.72202
Slc38a7	8.27288	8.31456	8.23139	8.45067	8.59253	8.58723	8.81564	8.94504	8.76421	9.88558	9.90144	9.8984
Cdh5	3.2257	3.33447	2.8779	3.0057	2.82043	3.19757	3.49514	3.18817	2.98041	2.50727	2.57183	2.66986
Ces2e	6.51784	6.57851	6.62686	5.75416	5.9085	5.86562	6.13268	6.09372	5.79378	4.80375	4.96312	4.55071
AI225912	6.58122	6.41676	6.79215	5.93425	6.05052	5.78794	5.73935	5.59333	5.53574	5.73057	5.25253	5.10127
Nol3	5.59726	5.59121	5.59708	6.23264	6.30198	6.4935	6.31381	6.35164	6.30739	7.26653	7.32495	7.45425
E2f4	12.4228	12.4833	12.4788	10.7045	10.6703	10.72	10.7997	10.8067	10.8081	10.4367	10.4963	10.5455
Tppp3	10.9524	10.9679	10.9329	11.3091	11.282	11.2915	9.46929	9.39679	9.53945	8.39333	8.39876	8.40259
Agrp	3.67673	3.59934	3.67246	2.76312	2.98825	2.74237	3.04635	2.8903	2.93077	2.73217	2.96759	2.84109
Tsnaxip1	8.00749	7.78581	8.05478	7.64196	7.5736	7.61456	5.62679	5.98988	5.56716	4.66274	4.93084	4.64964
Nqo1	10.6301	10.5882	10.6024	10.5984	10.73	10.6576	10.3256	10.281	10.3602	9.11238	9.18833	9.10775
Hp	4.88989	4.72703	4.80748	5.15087	5.28271	5.60477	4.36239	4.66278	4.45084	4.1362	3.91054	3.8296
Hydin	7.17437	7.22647	7.35771	7.43006	7.07116	7.22278	5.45618	5.62829	5.34709	4.39903	4.34996	4.27922
Gm46052	2.35887	2.16367	2.64769	1.90668	1.81966	2.4433	1.82158	1.9047	1.96617	1.85165	1.83273	1.87789
Chst5	9.03119	9.03768	9.00676	8.76055	8.57958	8.70955	7.65486	7.40011	7.65978	5.96519	5.98228	6.01908
Adamts18	2.96085	3.06376	2.9176	3.63289	3.43583	3.70171	3.68535	3.45702	3.74338	3.6819	3.869	3.94602
Vat1l	5.35714	5.51879	5.34839	6.59453	6.46106	6.49129	6.99038	6.90467	6.94672	7.17766	7.01539	7.07313
Dynlrb2	10.021	9.86855	9.90022	9.6269	9.61252	9.61087	6.9775	6.87794	6.94222	5.72293	5.63935	5.58176
1700030J22Rik	8.72021	8.81323	8.64349	8.24468	8.28509	8.22649	7.12165	7.06132	7.13412	6.62422	6.72577	6.52129
Dnaaf1	8.17362	8.12217	8.18121	7.96014	7.89843	8.08044	5.30141	5.38145	5.62342	4.733	4.61871	4.54617
Wfdc1	3.82975	3.99182	3.6577	3.44298	3.35265	3.79523	3.94525	3.50404	3.48197	5.27293	5.1434	5.2308
Cibar2	2.73382	2.56859	2.84702	4.10465	4.10077	4.23502	2.48058	2.29613	2.28606	2.33137	2.30551	2.26776
Zfp469	8.87572	8.89049	8.88354	9.5829	9.61727	9.53236	9.98937	10.0047	9.85915	10.423	10.363	10.2801
Mvd	6.88367	7.05167	6.99839	8.4294	8.4039	8.32476	8.07254	8.13197	8.11764	8.24562	8.34413	8.33476
Snai3	2.66718	2.81343	2.98735	2.42878	2.52408	2.28066	2.28861	2.42552	2.40969	2.08455	2.30768	2.12594
Cdt1	10.3797	10.3994	10.331	10.4673	10.4508	10.4678	10.5346	10.4951	10.5482	8.82845	8.82869	8.93431
Mc1r	1.45203	1.54535	1.42164	1.22119	1.35731	1.5325	1.21677	1.29573	1.47987	1.14783	1.14082	1.13098
Dbndd1	7.09889	7.21612	6.94253	6.65154	6.72143	6.79877	5.71871	5.31434	5.54584	5.79857	5.61707	5.70195
Gm19600	2.43564	2.75332	2.88416	1.99365	2.20028	2.31558	2.13673	1.99205	2.37575	2.01969	1.99933	1.9704
Gm36188	1.06922	0.938192	0.933178	0.80755	0.725761	0.796968	0.727025	0.647549	0.798809	0.654353	0.649332	0.642289
Gm29897	3.13023	3.13967	3.32195	2.70963	2.63238	2.56682	2.29789	2.58785	2.21202	2.57728	2.31173	2.41802
Gm30005	0.889234	0.68722	0.925096	0.619819	0.453167	0.533936	0.453638	0.454713	0.535125	0.461059	0.456378	0.449794
Pgbd5	7.07743	6.88054	7.12757	6.73149	6.70922	6.60843	6.05182	6.10432	5.81231	5.43614	5.35111	5.3287
2310022B05Rik	10.9811	11.0037	10.9976	11.3798	11.4232	11.3699	11.6748	11.6791	11.6503	12.3614	12.412	12.4135
Casp4	7.91191	8.02572	8.09987	8.20314	8.05334	8.02481	7.68545	7.77046	7.61273	6.87913	6.6843	6.80661
Cfap300	10.0334	10.0144	10.0268	9.25392	9.27617	9.3975	8.55932	8.63747	8.67243	8.48742	8.43997	8.48043
Cep126	10.7764	10.785	10.6627	10.2284	10.1995	10.2197	8.94721	8.92657	8.83428	7.97792	7.86061	7.79446
1700019J19Rik	1.28517	0.777787	0.902206	0.452977	0.450686	0.449884	0.451251	0.452541	0.450423	0.460104	0.454533	0.446623
Kdm4d	5.31888	5.25821	5.33302	4.42241	4.14336	4.64334	4.1514	3.85031	3.87709	4.09392	3.97598	3.83165
Piwil4	3.08599	3.1923	2.98967	3.51528	3.34291	3.17194	3.42291	3.15685	3.17814	2.56515	2.62922	2.59281
1700012B09Rik	5.55851	5.38112	5.56945	5.28007	5.10292	5.21405	3.68261	3.48956	3.5421	3.47252	3.3414	3.28326
Gm34973	1.80726	1.99842	1.51907	1.21687	1.21335	1.44641	1.21422	1.38493	1.7514	1.22784	1.21926	1.20711
Deup1	11.7904	11.7634	11.719	11.3423	11.3078	11.384	9.95418	9.87708	10.0124	7.35166	7.33188	7.30552
Gm51667	4.45003	4.59906	4.47871	2.61437	3.48787	3.06051	2.69825	2.95076	2.93139	2.75416	3.04134	2.58065
Muc16	1.44664	1.53967	1.53688	1.54364	1.68392	1.67976	1.45532	1.76156	1.74862	2.17142	1.83916	2.07886
Gm35977	3.68819	4.08755	3.66446	3.51341	3.55939	3.43316	3.31932	2.86629	3.161	2.82909	2.87857	2.89542
Ldlr	9.90384	9.87035	9.85424	11.6612	11.66	11.6452	11.5444	11.5459	11.5053	11.4364	11.4209	11.3732
Rab3d	6.78954	7.04889	7.02215	7.50597	7.73052	7.53974	7.79407	7.86406	7.77926	8.76969	8.80088	8.75454
Gm36414	1.56866	1.67095	1.84651	1.38569	1.06178	1.1462	1.06258	1.15363	1.0614	1.07522	1.06726	1.05598
Ccdc151	9.80373	9.85904	9.74058	9.15594	9.11447	9.21521	7.46687	7.65751	7.51079	6.26033	6.28698	6.16658
9530077C05Rik	7.4408	7.42924	7.22072	7.06034	7.07935	7.10016	6.19536	6.16594	6.44558	5.8872	5.94932	5.69865
Dpy19l2	3.06649	2.91936	3.04627	3.37791	3.20484	3.56148	2.25431	2.25878	2.33804	2.28481	2.26566	2.32013
Tbx20	4.96048	5.0319	4.77076	4.76296	4.62353	4.44109	4.80258	4.9529	4.97156	3.8113	4.04323	3.85693
St14	8.40808	8.22287	8.49909	7.78295	8.01516	7.82602	7.8955	7.99751	7.96535	6.92248	6.84376	6.61043
Arhgap32	10.8751	10.9712	10.8858	9.93316	9.93776	9.90517	9.84896	9.79389	9.82554	9.54464	9.56255	9.47622
Gm39317	0.852758	0.703542	0.940214	0.557955	0.470886	0.695607	0.471357	0.556991	0.470667	0.478776	0.474096	0.467517
Ets1	12.2618	12.2388	12.2806	11.1728	11.1177	11.0815	11.3674	11.3042	11.3346	10.6352	10.6319	10.5631
Kirrel3os	3.37115	3.24623	3.55719	2.89681	2.76235	3.10374	2.56889	2.89273	2.76023	2.53303	2.58696	2.67114
4930581F22Rik	7.23187	7.11346	7.26372	6.62516	6.54088	6.40528	5.72457	6.06947	5.9418	5.79826	5.81981	5.60541
LOC115487216	3.77049	3.68969	3.55888	2.91804	2.95334	2.94554	2.7122	2.85354	2.70656	2.84668	2.57905	2.744
Hyls1	11.2037	11.2094	11.175	10.6891	10.6503	10.6779	9.75429	9.70689	9.7446	8.36771	8.54978	8.37776
Robo3	4.35936	4.83074	4.46327	4.89725	5.07646	5.02675	4.80169	4.73328	4.9477	3.66985	3.55323	3.56214
Esam	3.40256	3.18965	3.47449	2.43605	2.75962	2.9097	2.42841	2.51191	2.96313	2.55327	2.66663	2.66804
Spa17	9.11284	9.15408	9.04092	8.84767	8.75321	8.82015	7.27319	7.13199	7.38717	6.60707	6.47022	6.37613
Scn3b	8.50717	8.55833	8.52506	7.39889	7.49493	7.393	7.00645	7.1914	7.32564	7.05921	7.17483	7.07212
LOC118567694	1.47394	1.51024	1.71637	1.51892	1.30885	1.3743	1.38088	1.15642	1.23372	1.16632	1.15902	1.2238
Clmp	7.97662	7.97356	7.98842	9.64032	9.64021	9.65655	9.52704	9.45341	9.47134	9.99773	9.98138	9.99813
Jhy	2.63741	2.64345	2.31989	3.24107	3.14095	3.28368	2.16492	2.25407	2.1613	2.10355	2.08631	2.06161
Gm39325	3.92933	4.15485	4.11332	3.94049	4.05784	3.82856	3.4758	3.6737	3.68798	3.25739	3.07153	3.27376
Ccdc153	6.15961	5.82341	6.20176	4.80849	4.54631	4.61866	3.971	3.82094	4.10306	3.70087	3.40261	3.34031
Abcg4	3.4281	3.64228	3.47506	3.99463	3.52929	3.52067	3.42233	3.91375	3.884	4.53098	4.82557	4.60104
Scn4b	5.63599	5.71855	5.39023	4.86561	5.11611	5.34372	4.43167	4.55231	4.27028	3.86246	3.74252	3.79501
4930448E22Rik	2.91383	2.70316	3.01024	2.61741	2.59554	2.22784	2.43398	2.38045	2.15538	2.27826	2.17118	2.14076
Drd2	2.61582	2.40637	3.01416	2.36356	2.02002	2.21949	1.94349	2.23962	2.0916	1.87937	1.86578	1.84642
Ankk1	6.0283	5.81102	5.83373	4.7897	5.1123	4.99018	5.32787	5.06142	5.20482	4.08904	3.90462	3.83372
Pih1d2	9.23682	9.27026	9.18619	8.78746	8.77517	8.85859	7.58256	7.5764	7.67368	6.62914	6.73701	6.70231
2310030G06Rik	8.58378	8.60154	8.62806	8.03784	8.0087	8.0649	7.64485	7.30216	7.47229	7.10805	7.3078	7.28634
1110032A03Rik	10.3595	10.4109	10.373	10.2111	10.123	10.2071	9.24815	9.16848	9.22977	8.96137	8.88328	9.07922
Hoatz	10.335	10.3458	10.3193	9.9997	9.9472	10.0037	8.96268	8.94757	8.97712	8.89182	8.99662	8.94852
Gm6981	5.07904	4.77167	5.14512	4.87918	4.71018	4.52772	4.17816	4.03437	4.16631	3.86844	3.55883	3.67364
Exph5	3.55911	3.29415	3.62224	3.7238	3.93098	3.67985	3.5543	3.40035	3.61803	2.90732	2.87869	2.90624
4930550C14Rik	7.05014	6.81828	7.05501	6.59696	6.76875	6.67166	5.93096	5.6759	6.13399	5.82732	5.7887	5.49103
Elmod1	6.09969	5.87459	5.40252	6.12482	6.24819	6.31502	5.08864	4.84337	5.0497	3.93316	4.03216	4.01667
Acsbg1	4.97928	5.07683	4.78108	4.18592	3.86814	4.20994	4.41473	4.37725	4.21803	3.75365	3.69992	3.86342
Chrna3	7.34591	7.39523	7.39006	7.53661	7.64681	7.46036	6.63678	6.61195	6.39989	4.70719	4.65999	4.59251
Chrnb4	3.11683	3.18227	3.08401	3.28004	3.21183	3.41724	2.88787	2.77922	3.20863	2.60243	2.57766	2.61126
Odf3l1	4.14239	4.10293	3.92733	3.57991	3.9826	3.40956	3.16051	3.10903	3.505	3.01973	2.82097	3.06035
Islr	9.77707	9.81095	9.75723	10.1115	10.1201	10.1306	10.2863	10.377	10.3271	11.1136	11.2269	11.2438
Bbs4	9.94652	9.92584	9.89085	9.14685	9.13317	9.20923	8.79869	8.66653	8.53003	8.60081	8.51839	8.4605
Gm51709	1.7449	2.25198	1.89046	1.52659	1.58945	1.35358	1.51941	1.66844	1.43838	1.37057	1.45068	1.34817
Paqr5	2.8384	2.98538	2.93296	2.66133	2.88941	2.3856	2.98052	2.53645	2.92939	2.35355	2.33108	2.22423
A730043L09Rik	2.01391	2.11109	2.25921	2.37438	2.15801	2.15124	1.98842	1.9298	1.77522	1.71393	1.70321	1.68807
Coro2b	6.37452	6.35031	6.41295	7.22761	6.95749	6.81994	7.53779	7.50709	7.33755	7.8107	8.23602	8.1757
Itga11	12.0747	12.0978	12.0438	12.2821	12.2917	12.283	12.5298	12.536	12.4724	13.7317	13.7753	13.7361
Gm35574	3.30799	3.18318	3.31215	2.5885	2.81331	2.90657	2.64331	3.02843	2.42873	2.70647	2.5983	2.4123
Iqch	3.17387	3.21359	3.33927	3.19289	3.12396	2.94245	2.48815	2.41707	2.4836	2.53658	2.33916	2.46267
Lctl	2.33287	2.11341	2.20165	2.118	2.68837	2.3587	2.20412	2.29669	2.2843	3.4216	3.51846	3.38411
Igdcc4	9.24178	9.21519	9.3179	10.0786	10.0817	10.1648	10.3993	10.3717	10.3331	11.0727	11.1404	11.0416
Fam81a	9.46711	9.56564	9.53581	9.23058	9.1611	9.22699	8.55524	8.50728	8.68886	6.8166	6.9532	6.93402
Mns1	10.9162	10.9155	10.8468	10.2837	10.2068	10.3712	8.93648	8.85486	8.90728	7.48768	7.55511	7.53356
4930509E16Rik	3.60973	3.5577	3.30746	3.12303	3.18643	3.08865	2.83969	2.85025	2.70638	2.77011	2.66016	2.46897
Ccpg1os	9.05536	9.00576	8.98124	9.11269	9.02861	9.05789	7.90945	8.0168	8.03293	7.39209	7.37339	7.48724
Onecut1	2.18897	2.17444	2.37954	2.44915	2.27883	2.37134	2.11051	2.11864	2.10528	1.83977	1.82823	1.81193
Myo5c	9.92814	9.88575	9.79787	9.95951	9.89759	9.93622	9.02015	8.97817	8.98974	7.73427	7.72409	7.69047
4933433G15Rik	2.82698	3.34318	3.07694	2.47796	2.58355	2.68456	2.46583	2.40662	2.39358	2.37275	2.26329	2.23077
Tmod2	6.13198	6.26218	6.05924	7.18783	7.3966	7.5176	7.25447	7.238	7.59623	7.35541	7.33386	7.32896
Hmgcll1	7.71793	7.72089	7.6514	7.75197	7.72848	7.72054	7.40927	7.31924	7.56444	6.19853	6.1646	6.1749
Gclc	11.3618	11.361	11.318	10.3388	10.3325	10.3909	10.2124	10.1483	10.0911	9.92187	9.97769	9.93123
Ddx43	4.85549	5.142	4.9615	4.87785	4.87974	5.07344	4.82483	4.53489	4.71687	3.76377	4.01473	3.87811
Filip1	7.23543	7.26688	7.193	6.02285	5.94848	6.16725	5.80416	5.22989	5.53096	4.95413	4.91414	4.42132
LOC118567673	3.58498	3.19311	3.32403	2.5878	3.05852	2.80942	2.82235	2.65313	2.57126	2.4676	2.44277	2.4793
Phip	11.9452	11.9172	11.9534	11.2065	11.2188	11.183	11.0445	10.9921	10.927	10.6625	10.4319	10.4229
Gm39383	2.03762	2.08781	2.34782	1.64492	1.91268	1.78024	1.55673	1.9257	1.84897	1.66716	1.56269	1.54833
Prss35	8.85367	8.8179	8.93392	9.54568	9.55755	9.61882	9.92718	9.85874	9.9396	11.0542	11.0365	11.136
Gm10634	1.78111	1.12642	1.79845	1.0464	1.1225	0.94923	1.12479	0.952983	0.949991	0.96365	0.955794	0.94462
Ctsh	11.6385	11.5474	11.5573	10.8084	10.8255	10.8632	9.76922	9.68986	9.83024	10.0838	10.1873	10.1638
Plscr4	7.78274	7.67805	7.6413	6.85446	6.67921	6.80655	5.77807	5.92897	6.00271	5.99208	5.9119	5.76739
Gm39404	2.73212	2.87998	2.86675	1.8464	2.44892	2.07958	1.84194	1.93535	2.15283	1.86475	1.94306	1.82993
Gm32133	3.5384	3.3685	3.20164	2.98947	3.24197	3.19163	3.02475	2.81133	2.91218	2.79463	2.75893	2.64395
Paqr9	4.11224	3.85496	4.02239	3.04284	3.427	3.5714	3.19887	3.15788	3.13632	2.69957	2.67583	2.64175
Gm28729	4.67687	4.82476	4.824	4.77597	4.78717	4.57208	3.33086	3.59649	3.32349	3.15037	3.11674	3.06806
Rbp1	6.07979	6.46985	6.50733	8.04747	8.03107	8.22378	8.26002	8.0817	8.3774	7.69515	7.56917	7.67573
Rbp2	0.744055	0.904901	1.20664	0.548469	0.454656	0.453886	0.4552	0.456441	0.454404	0.463725	0.458357	0.450753
Gm1123	1.38251	1.73699	1.63308	1.21922	1.13267	1.04752	1.13418	1.21753	1.04824	1.24686	1.05369	1.04321
Pik3cb	9.94782	9.961	9.89876	9.10154	9.01225	9.05305	9.01597	8.97157	9.0586	8.69192	8.48506	8.44761
Nme9	2.57721	2.33076	2.74585	3.71112	3.69413	3.74962	2.1422	2.24572	2.13888	2.17705	2.15523	2.12356
Il20rb	6.44592	6.47278	6.53563	5.67701	5.78915	5.67496	4.55866	5.20858	5.26189	5.11801	5.11486	4.7521
Slco2a1	6.6315	6.62332	6.4514	7.29569	7.39783	7.3342	7.90841	8.0575	7.7113	8.73746	8.62322	8.60607
Rab6b	4.09778	3.83394	4.38234	4.14781	4.27648	4.40202	4.35625	4.50699	4.69251	5.28782	5.46796	5.47824
Nek11	9.04539	9.06309	9.01398	8.07875	8.01536	8.18802	5.92326	6.16256	6.34107	5.11868	4.9609	4.9401
Poc1a	9.26031	9.25291	9.23985	9.32079	9.15598	9.2065	8.62147	8.6133	8.59759	7.90496	7.89359	7.85192
Dock3	6.61722	6.74369	6.5327	5.89705	6.02703	5.88702	5.95406	5.99356	5.83101	4.42073	4.80522	4.73435
Zmynd10	9.39785	9.38754	9.40036	9.39121	9.26669	9.36014	7.65987	7.64143	7.44329	5.74352	5.93566	5.76804
Slc38a3	4.74339	5.26848	4.79632	5.56162	5.61934	5.39643	5.37776	5.5244	5.5086	4.01857	3.90168	3.94844
Mst1	7.10667	7.08149	7.26587	6.50776	6.63298	6.91065	6.42329	6.05309	6.40505	4.71279	4.75833	4.71306
Kif9	10.8572	10.8563	10.8438	10.536	10.566	10.5951	9.26386	9.21631	9.1419	8.022	8.04159	8.07963
Pth1r	6.64933	6.61857	6.75976	7.54911	7.45759	7.38227	7.56295	7.56849	7.68789	8.01201	8.16936	8.06427
Gm35775	0.804451	0.810264	0.809286	0.975212	0.89118	0.88925	1.04005	0.895652	0.966011	0.913976	1.36322	1.24594
Trank1	3.63515	3.53392	3.48612	3.13031	2.94224	3.23958	3.59456	3.12585	3.409	2.62748	2.60683	2.65256
LOC118567682	1.23512	1.38597	1.48048	1.07467	0.908145	1.0633	1.06832	0.994902	0.98963	0.918936	0.912538	0.903527
D730003K21Rik	4.31145	3.75698	4.15591	3.44178	3.36756	3.44262	2.62437	3.01337	2.99402	2.76051	2.72941	2.60337
Gm17399	2.76802	2.87452	3.11654	2.60277	2.68446	2.5749	2.27316	2.54237	2.269	2.13877	2.2099	2.17885
Gm33460	2.12243	1.80511	2.29716	1.74488	1.86134	1.85574	1.58758	1.50683	1.79752	1.52016	1.51033	1.57342
Dlec1	8.18914	8.26711	8.26658	7.96567	7.92777	8.0677	6.44096	6.2939	6.34932	5.73947	5.71436	5.87569
Gm2449	3.9563	3.70011	3.99664	3.11963	3.09538	3.1378	2.9898	2.73187	2.79089	2.93513	2.74422	2.62143
Ttc21a	9.18309	9.28041	9.22422	9.26282	9.09303	9.17283	7.72672	7.5306	7.43218	6.09941	5.98029	6.03625
Entpd3	4.46444	4.07126	4.11416	4.9231	5.04485	4.86946	4.76041	5.12122	5.28708	5.63881	5.88261	5.71927
Ulk4	9.22725	9.31516	9.17877	9.13572	9.08989	9.04427	8.37527	8.41322	8.32397	7.43877	7.42193	7.22238
Gm34945	3.20264	3.11316	3.27112	2.7202	2.8025	2.7441	2.38628	2.46617	2.51937	2.25266	2.23589	2.36165
Gm34655	3.72704	3.74358	3.94306	3.65373	4.07047	3.75121	3.10406	3.39045	3.09751	3.10278	2.99266	3.17823
Lyzl4	1.97049	1.81465	1.58847	1.31758	1.45909	1.30893	1.39006	1.39518	1.31044	1.24211	1.23392	1.29983
Vipr1	8.79107	8.85403	8.76598	7.84614	7.80937	7.7643	7.38903	7.29885	7.39648	5.2083	5.30117	5.36995
Klhl40	7.27372	7.20615	7.33863	6.0852	6.10484	6.06454	5.28437	5.37803	4.99849	4.66706	4.49585	4.62485
Hhatl	4.08688	4.00766	4.04589	3.814	3.93536	3.80068	3.33266	3.04531	3.15712	3.10155	2.8223	2.78632
Ccdc13	7.08244	7.03489	7.07754	7.42739	7.17205	7.28825	5.65314	5.69654	5.89558	4.95514	4.58793	4.78402
Gask1a	5.41915	5.41602	4.876	5.92511	6.14675	5.94258	5.90438	5.6489	6.0631	6.52751	6.66417	6.497
Clec3b	6.29755	6.33082	6.35902	6.66031	6.76286	6.69718	6.06632	6.04324	6.1794	7.67249	7.66707	7.7192
Cxcr6	5.15596	5.16908	5.29354	3.98544	4.3769	4.19497	4.41693	4.52651	4.64808	4.1206	3.72985	3.76358
Gm51701	6.09714	6.27463	6.31852	5.57944	5.77915	5.78771	4.80394	5.084	5.16769	4.86478	4.71123	4.82307
Akap12	11.2652	11.3107	11.2673	12.3074	12.3044	12.3555	12.7394	12.7528	12.6947	12.6885	12.6517	12.5979
Ccdc170	6.26627	5.93417	6.13894	5.9852	6.1555	6.17956	4.58947	4.31066	4.50069	3.96529	4.05342	4.27911
Gm51794	1.81146	1.61699	1.76695	1.36242	1.35351	1.27564	1.35571	1.36072	1.19564	1.20915	1.20136	1.33774
Adgb	5.91858	6.18449	6.25328	6.79821	6.53373	6.52769	4.48662	4.66897	4.51784	4.55981	4.27966	4.07624
B230208H11Rik	5.30711	4.93114	5.04027	3.75052	3.46683	3.39964	3.14825	3.08084	3.46358	2.95083	3.2535	3.24051
Gm20655	4.13387	4.27935	4.39911	3.04951	3.09431	3.14695	2.89278	3.17318	3.15229	3.53117	3.06262	2.99541
4930444F02Rik	2.24707	2.64496	2.34241	2.14883	2.38872	2.18023	1.7004	1.70323	1.69858	1.71984	1.70761	1.69022
Mtfr2	7.89172	7.87671	7.69459	7.67422	7.54294	7.7857	7.14647	7.12734	7.24583	6.45415	6.53567	6.42291
Myb	12.3002	12.3314	12.3257	11.1956	11.1634	11.1961	10.0343	10.0193	10.0474	7.54074	7.61505	7.53937
Raet1e	7.97132	7.80008	7.94385	7.75975	7.75429	7.81025	7.43378	7.69113	7.53477	6.73153	6.60624	6.60512
Gm15270	0.890696	0.821253	0.820283	0.82264	0.976794	0.973924	0.902908	0.905999	0.975853	1.29947	1.19843	1.14754
Enpp3	5.24431	5.40937	5.36852	6.99194	7.09356	7.04211	6.92736	6.70232	6.82348	6.45516	6.49474	6.48869
Gm36543	4.18556	3.98069	3.96501	3.18687	3.21689	2.91374	2.99068	3.18248	3.1053	3.25812	2.79321	3.17327
Samd3	1.64069	2.1681	1.943	1.39626	1.46786	1.66687	1.30556	1.39497	1.30421	1.41739	1.31089	1.45102
Ptprk	13.4369	13.444	13.3919	11.3725	11.4111	11.3727	11.2821	11.2322	11.2901	11.3853	11.3446	11.3911
Themis	3.76206	3.56362	3.80405	2.80188	2.65331	2.82744	2.43691	2.26505	2.34773	2.29412	2.3687	2.24192
Rspo3	10.1334	10.1026	10.1975	10.1798	10.2284	10.1607	10.2912	10.2967	10.3057	11.657	11.586	11.6335
Rsph4a	9.10874	9.12662	8.96909	8.82814	8.74408	8.9469	7.18262	7.12753	6.96088	5.70101	5.83298	5.59224
Calhm4	2.67649	2.85685	2.6992	2.16413	1.92917	2.00374	2.01033	2.01655	1.84374	1.96386	2.02613	2.1213
Gm46220	4.34737	4.20083	4.08658	5.87006	5.98986	5.92453	4.72999	5.04087	5.11109	4.90262	5.34432	5.05906
Tube1	9.0527	9.0864	8.94961	9.39666	9.37169	9.44198	8.96743	8.93069	8.92974	7.50394	7.36549	7.34701
Mfsd4b1	3.07596	3.29609	3.23118	3.89609	3.72756	3.60353	3.23571	3.4107	3.48296	3.85564	4.04127	4.15761
Ddo	8.13386	8.2035	8.23686	6.84502	6.89385	7.01518	5.13239	6.00954	5.48108	4.66837	4.77224	4.62986
Ak9	9.9758	10.0194	9.96947	9.13502	9.07896	9.19683	7.30698	7.3406	7.10709	5.71489	5.67101	5.64377
Ppil6	6.69498	6.51898	6.5255	6.47504	6.39005	6.4476	4.81764	5.13425	4.80443	4.07514	4.16786	4.20302
Ccdc162	6.21116	6.27768	6.38654	5.82172	5.50229	5.71757	4.51971	4.65461	4.90994	4.68188	4.79094	4.49469
Armc2	7.53947	7.81496	7.61212	7.46114	7.31895	7.56141	6.25309	6.29164	6.29865	5.4813	5.40268	5.31794
LOC118567838	1.85616	1.74586	1.52575	1.09891	1.18097	1.32887	1.09647	1.18611	1.18024	1.109	1.10111	1.16972
Bves	7.87885	7.67819	7.70847	7.80367	7.79737	7.73792	7.34681	7.5998	7.51908	6.3211	6.31171	6.15944
Slc35f1	7.56847	7.44417	7.42696	7.36388	7.26456	7.28216	6.83455	6.77929	6.95738	6.09061	6.12279	6.14473
Gm36229	0.652305	0.578854	0.573039	0.211711	0.210054	0.292077	0.210462	0.211395	0.209864	0.216895	0.212838	0.207128
Fam184a	7.99379	7.90375	7.89335	7.32455	7.18787	7.36606	7.10298	7.18805	7.01869	5.72365	5.911	5.74169
Spock2	5.45661	5.46817	5.60009	6.88194	7.04338	7.16191	7.08543	7.0743	7.10536	6.81919	6.68445	6.69534
Gm26947	3.7277	3.74673	3.64934	2.91193	3.05302	3.09276	2.83554	2.90792	2.76492	2.50029	2.47945	2.52868
Npffr1	3.08444	3.02912	3.21665	2.95051	2.82687	2.96498	2.7203	3.12435	2.9243	2.48957	2.38268	2.4326
4930507D05Rik	3.20024	3.15712	3.03652	2.98696	2.62607	2.56174	2.13949	2.52296	2.22181	2.16624	2.14943	2.12541
Stox1	9.17042	9.21721	9.16655	8.81912	8.79978	8.84838	7.421	7.39475	7.53462	5.55299	5.62489	5.55015
Dna2	8.80488	8.8408	8.81853	8.93381	9.033	9.03946	8.66907	8.69271	8.68844	7.5508	7.53653	7.42501
Lrrtm3	6.95415	6.82025	6.86597	6.70311	6.67968	6.82132	6.97928	6.70551	6.99377	9.32169	9.26732	9.29326
Cabcoco1	4.4422	4.54477	4.38397	4.61343	4.73067	4.78652	3.41141	3.93294	3.46554	3.25881	3.22168	3.16815
Gm32931	0.957889	0.938007	1.0463	0.574259	0.869448	0.571425	0.572676	0.659348	0.571918	0.580829	0.575688	0.568449
Phyhipl	5.51902	5.72564	5.60656	4.0012	3.87479	4.36244	4.10422	3.99499	3.9647	3.47519	3.42673	3.2023
Bicc1	10.838	10.8179	10.8297	11.3156	11.2789	11.3451	11.4673	11.4652	11.4686	12.2447	12.1956	12.1624
Rsph14	2.8021	2.95379	2.94198	2.88425	3.28417	2.75604	2.20874	2.12668	2.28382	2.14927	2.13264	2.10889
Gm40692	1.65221	1.69627	1.7328	1.35886	1.47863	1.58528	1.20596	1.20746	1.20501	1.21633	1.20978	1.20064
Adora2a	4.72875	4.65463	4.52382	4.40447	4.2802	4.60102	4.15949	4.21243	4.41757	3.65422	3.47292	3.53463
Gstt1	5.21039	5.60933	5.55082	6.14057	6.38647	6.29823	6.2509	6.3331	6.25589	7.10363	7.2985	7.19555
Gm867	8.13936	8.12766	8.12353	7.93935	7.74765	7.83087	6.3391	6.13072	5.97736	4.9732	4.96903	5.25828
Pcnt	11.9849	12.0227	11.9286	11.5321	11.5244	11.5598	10.9603	10.9378	10.8828	10.2031	10.1864	10.1462
Grin3b	3.77609	3.5751	4.00228	3.80803	4.24781	4.29601	4.37551	4.06592	4.03696	4.84828	4.61294	4.96333
Tjp3	4.62221	4.96967	4.80757	4.68055	4.54579	4.4017	4.09847	4.07684	4.22857	3.63681	3.65473	3.9185
Tbxa2r	6.60277	6.85026	6.70066	7.7404	7.81231	7.59057	8.00051	8.00144	7.86869	7.80356	7.99303	8.01239
Tle2	7.96248	7.92612	7.84919	8.55847	8.61327	8.67145	8.68055	8.69868	8.74945	9.59094	9.59045	9.61297
Gm40723	3.04645	2.83804	3.14292	2.6439	2.87269	2.50027	2.57131	2.74905	2.56494	2.33485	2.22762	2.2806
Gm40727	2.9231	2.79566	2.92859	2.41884	2.40108	2.09346	2.02651	2.02893	2.54768	2.04336	2.03269	2.0179
Platr7	1.20506	1.30597	1.63383	0.975397	0.797154	0.796174	0.886792	0.799422	0.796833	0.808672	0.801857	0.792189
Timp3	13.6999	13.7245	13.6915	14.2458	14.2451	14.2903	14.5685	14.5981	14.5508	15.3349	15.2829	15.2908
Igf1	9.63816	9.61625	9.68284	10.4461	10.5476	10.5241	10.6717	10.5488	10.7272	11.1171	11.0715	11.055
Gm51779	3.75206	3.97351	4.00609	3.31633	3.42137	3.01927	3.08983	3.10181	3.08211	2.80235	2.99473	2.93215
Slc5a8	6.24101	6.1137	6.03831	5.07175	5.07629	5.10524	5.32736	5.11018	5.00219	4.39955	3.92314	4.36039
Slc17a8	3.56376	3.35181	3.66462	3.28836	3.25971	3.32831	2.80598	2.87916	2.79971	2.71997	2.5228	2.49418
Anks1b	8.74946	8.71517	8.62836	7.63977	7.54962	7.5889	7.32619	7.42552	7.21892	7.06284	6.93687	6.84419
LOC118567801	3.54972	3.48073	3.1647	2.97509	2.79574	2.78806	2.40025	2.69426	2.47388	2.60932	2.41516	2.3002
Cfap54	8.6303	8.67636	8.65577	8.17875	8.18331	8.23102	6.92236	6.89843	6.69574	5.67307	5.60349	5.53295
Gm32551	2.58085	2.53487	2.3929	2.08056	1.99958	1.99514	1.85462	2.20148	1.8518	1.79063	1.86579	1.91034
Gm32688	3.09754	2.96325	2.41371	2.54654	2.06974	2.56729	2.35746	2.07702	2.28731	2.10664	1.99533	1.97421
Cep83	12.2071	12.2006	12.1307	11.7791	11.796	11.8595	10.7707	10.7222	10.8069	10.258	10.1244	10.1436
Gm47708	2.81156	3.01793	3.05371	3.3253	3.54665	3.44661	2.74458	2.75514	2.67524	2.41207	2.39324	2.44397
Dcn	10.6484	10.6812	10.6736	12.2295	12.2586	12.2838	12.2865	12.2432	12.3208	12.2353	12.211	12.2575
Lum	10.3538	10.3026	10.2975	11.5061	11.6676	11.6567	11.632	11.5181	11.6724	12.0973	12.0847	12.1171
Kera	3.75466	3.65945	3.65065	4.52816	4.53877	4.59425	4.0303	4.26278	4.29305	4.69805	4.67578	4.3178
Lrriq1	9.54924	9.51675	9.37871	9.54343	9.50087	9.51383	7.38153	7.63621	7.54683	5.92975	5.87769	5.71191
Slc6a15	3.81418	3.58411	3.86488	4.47041	4.69303	4.50534	4.79148	4.97354	4.93325	4.70013	4.71237	4.24828
Ptprq	8.11907	8.19723	8.11529	8.15236	8.09926	8.20983	8.57534	8.47662	8.4585	9.60552	9.51228	9.56174
Syt1	4.49522	4.9588	4.80461	5.76966	5.39137	5.49796	5.56249	5.67766	5.46929	7.27508	7.35456	7.35037
E2f7	12.3704	12.4319	12.3873	11.7485	11.7436	11.7311	11.2266	11.2005	11.1532	9.31195	9.30355	9.29885
Caps2	6.51762	6.4721	6.40217	6.43606	6.59853	6.54449	5.24832	5.27048	5.34914	4.74621	4.88141	5.01492
Kcnc2	3.59704	3.84954	3.7261	3.04062	3.26817	3.16721	2.96698	3.03668	3.17303	2.82267	2.86253	2.80856
Lgr5	8.67302	8.4675	8.65926	9.61437	9.61514	9.65228	9.72897	9.80731	9.69393	10.2869	10.3856	10.2364
Myrfl	2.32567	2.2852	2.41716	1.99964	2.3254	2.21801	1.84574	1.99729	2.05045	1.78285	1.77166	1.83064
Best3	4.2248	3.8754	4.04991	3.00724	3.47089	3.37216	3.47797	3.44957	3.11545	3.32577	3.01857	2.74761
Mdm1	10.288	10.2827	10.1975	10.0721	10.0098	10.0437	8.81108	8.61702	8.7715	8.03955	7.94244	8.06703
Grip1	6.3661	6.02936	6.14774	5.55801	5.55037	5.73877	5.95052	5.95269	6.14104	5.13576	4.85256	4.95781
4930471E19Rik	1.63365	1.7885	2.1281	1.59661	1.72118	1.77651	1.65936	1.73221	1.65519	1.44803	1.52426	1.42673
Gm29862	3.55644	3.39423	3.38025	2.81732	3.16746	2.73058	2.47403	2.5565	2.61073	2.33924	2.32021	2.29296
Slc26a10	4.69062	4.77545	4.82241	4.97186	5.33008	5.40259	5.35907	5.40161	4.87517	5.8495	6.09788	5.99743
Ndufa4l2	4.84023	4.74011	4.65595	5.1842	5.57419	5.31856	5.67432	5.30797	5.50561	5.90799	6.09451	6.30895
Gm16217	4.7857	4.74015	4.9758	3.93068	4.17461	4.12837	4.28117	4.47527	4.13608	3.8039	3.80191	3.89485
Nab2	10.3199	10.2649	10.252	11.0248	11.0045	11.0776	11.1721	11.1747	11.1791	11.5944	11.756	11.7013
Nemp1	9.56789	9.63925	9.5657	9.80814	9.76847	9.80068	9.01954	8.99653	9.09425	8.33372	8.25722	8.30593
Rdh9	1.7373	1.89153	1.81822	2.02925	1.74472	1.94926	2.13381	1.96279	1.952	2.36095	2.35635	2.35874
8430429K09Rik	9.41866	9.36054	9.38278	8.64718	8.60748	8.82148	7.97822	8.1586	8.12656	7.76943	7.86753	7.77877
4921536K21Rik	7.06722	7.02415	7.10217	7.19692	6.87911	6.80771	6.02858	6.00927	6.19625	5.50539	5.7088	5.39785
Gm46270	2.96038	3.26535	3.28764	3.1685	3.25204	3.1292	2.34673	2.51273	2.50109	2.63375	2.44371	2.48015
Igfbp3	12.2525	12.2445	12.1872	13.204	13.2216	13.2263	13.6315	13.6281	13.6714	14.0332	14.082	14.0293
Pkd1l1	2.62244	2.39956	2.24986	1.91013	1.74708	1.95994	1.82755	1.75334	1.6623	1.94955	1.84238	1.6544
Sun3	3.49913	3.4364	3.286	2.96427	2.94134	3.15946	2.89436	2.51199	2.71213	2.78295	2.43573	2.55589
Gm11992	7.70484	7.5735	7.5898	7.5026	7.32333	7.28555	5.8412	5.9338	5.90872	4.67994	4.73956	4.79237
Upp1	3.91868	3.89472	3.81907	3.63864	3.64677	3.4761	3.72678	3.81326	3.39178	2.88372	3.01789	2.96803
Gm31268	4.86809	4.72064	4.37756	4.76559	4.42602	4.62781	3.0892	3.4545	3.08334	3.05619	3.02324	2.97548
Wdpcp	9.81741	9.86981	9.72206	9.51485	9.58421	9.6655	8.71716	8.66602	8.69634	8.19584	8.46899	8.4053
Fam161a	9.00114	9.23299	9.11717	9.10582	9.11321	9.22397	7.90242	7.91244	7.94369	7.306	7.1703	7.36019
Gm12059	6.26624	6.23862	6.28082	6.20066	6.02577	6.20821	5.56139	5.43883	5.41881	4.6161	4.55068	4.69127
Gm51887	5.16076	4.96504	4.71411	4.38812	4.0536	4.22383	2.93639	3.11808	3.10072	3.08847	2.95667	2.90731
LOC118567905	5.37596	5.4719	5.41405	4.73037	4.80875	4.99728	4.30933	4.21267	3.91057	4.07642	3.78335	3.64587
4930505A04Rik	5.3999	5.70219	5.61753	5.18664	4.56993	5.19007	3.92263	4.08822	4.1485	3.61637	3.84621	3.76105
Gm39675	1.86206	1.86416	1.90551	1.57465	1.62879	1.685	1.33677	1.33874	1.41669	1.35034	1.34179	1.47667
Fgf18	6.89688	6.72246	6.72519	7.5388	7.304	7.25664	7.59518	7.56343	7.57165	8.13564	8.13798	8.18605
Tlx3	2.40952	2.42356	2.15643	2.17236	2.26721	2.02697	2.09918	2.16926	2.31608	1.82892	1.81756	1.80153
Adra1b	5.98941	6.01852	6.00337	6.36566	6.09195	6.18445	6.43287	6.39898	6.46322	7.13365	7.33546	7.07908
Gm5431	5.13864	5.05748	5.36904	5.8616	5.98546	5.62843	5.07265	5.18174	5.27654	4.23266	4.27936	4.31743
9930111J21Rik1	5.80796	5.65156	5.2982	5.56177	5.8757	5.51526	5.32658	5.43981	5.21504	4.57852	4.32191	4.62157
Btnl9	2.38706	2.14134	2.48261	1.9792	1.68153	1.75579	1.68339	1.60106	1.75818	1.71243	1.69415	1.74131
Flt4	9.91164	9.8635	9.88834	9.70394	9.61104	9.621	9.71256	9.63004	9.68395	7.91235	7.97055	7.97898
Zfp354c	8.71824	8.77716	8.87425	9.36071	9.4163	9.48118	9.65707	9.6945	9.68954	10.3356	10.1871	10.1896
Olfr1372-ps1	5.84691	5.97925	5.46483	6.08505	6.33031	6.40473	5.93582	5.74179	5.69827	4.37895	4.13647	4.12736
A430108G06Rik	4.35371	4.37575	4.33669	3.8718	4.16845	4.1284	3.03887	3.19079	3.17218	3.10155	2.98136	2.85375
Il5	2.20636	1.79803	1.90499	1.67559	1.7296	1.78585	1.5196	1.43935	1.72801	1.45185	1.52929	1.42963
Ccdc69	5.92002	5.57826	5.75388	5.61968	5.83829	6.05197	5.27396	4.94051	5.17563	4.71234	4.63815	4.81716
Fat2	5.82635	5.97181	5.74356	3.9357	3.90049	3.37616	3.52812	3.66768	3.58024	3.31928	3.08374	3.11033
Gria1	5.3706	5.32192	5.38075	6.26684	6.2187	6.21239	6.09278	6.15545	6.21315	6.72259	6.77811	6.69535
Gm12250	5.59847	5.41838	5.29144	7.00597	6.50582	6.0013	6.48035	6.76311	6.38828	4.56394	4.64841	4.45865
Fam183b	6.83543	6.84303	6.67584	7.74022	7.6719	7.79479	5.59811	5.35178	5.38774	4.38149	4.33145	4.2592
Pld6	4.49057	4.72486	4.5592	3.8894	3.99992	4.0828	3.55562	3.57009	3.43924	3.08356	3.48076	3.28646
Rasd1	4.56925	4.42194	3.93121	4.33529	4.6133	4.63958	4.05231	4.17473	4.29394	3.42997	3.31528	3.3946
Drc3	10.0997	10.1189	10.0215	9.73442	9.68177	9.7798	8.14075	8.02055	7.94516	6.51921	6.50142	6.61621
Slc47a2	2.0616	2.30557	2.52808	3.14265	2.83783	2.86439	1.91715	2.09492	2.08393	1.94158	1.92623	1.90427
B9d1	10.2863	10.275	10.2759	10.1737	10.1856	10.1708	9.57743	9.50779	9.64502	8.94353	8.9626	8.98091
Fbxw10	7.56196	7.73098	7.68046	7.34754	7.22742	7.23965	5.93686	6.26778	5.93967	6.05347	6.14627	6.30786
Gm12295	2.34486	2.81243	2.30574	1.90759	1.89452	2.02333	1.65408	1.74624	1.73879	1.67356	1.66131	1.80092
Dnah9	8.31697	8.2074	8.16695	8.20103	8.11512	8.22009	5.76699	5.90987	5.59453	5.04558	4.93565	4.80475
Shisa6	6.57625	6.72093	6.40782	5.53772	5.39861	5.30063	5.64354	5.34787	5.57778	5.47978	5.33745	5.03114
Myh8	2.58924	2.46361	2.46049	3.18729	3.07157	2.91529	3.32458	3.48019	3.2765	3.12292	2.77733	3.06975
Usp43	8.29395	8.17242	8.35646	7.49803	7.43842	7.47141	6.86127	6.30194	6.61394	4.88309	5.08455	4.95431
Cfap52	10.0548	9.96688	9.97451	9.71945	9.76499	9.89265	7.98454	7.65117	7.70529	5.94356	5.94102	5.85439
Tmem107	9.93637	9.90095	9.95242	10.2461	10.2555	10.2347	8.91978	8.88894	8.92023	7.93727	8.18179	8.093
Cntrob	10.8295	10.8687	10.8447	10.4391	10.4163	10.445	9.69082	9.7545	9.64932	9.23458	9.41939	9.21813
Dnah2	7.90653	7.73822	7.81536	7.7573	7.61137	7.59878	6.12503	6.02608	6.25732	5.0761	5.29013	5.11459
Atp1b2	4.1186	4.329	4.05654	5.66548	5.74722	5.95934	5.81876	5.71045	5.71696	5.03457	5.123	5.06752
Slc16a11	3.42282	3.49833	3.99478	3.05735	3.09119	3.47422	3.24611	3.30661	3.1897	2.83967	2.72877	2.75956
Bcl6b	4.76518	5.16923	4.89162	4.51054	4.49856	4.67602	4.39699	4.32538	4.08228	3.38322	3.42983	3.5055
Gm40191	3.33273	3.24026	3.11034	2.65638	3.1507	3.01407	2.93309	2.71897	3.0199	2.70091	2.59461	2.48428
Alox12	4.84083	4.86734	4.71809	5.4052	5.74825	5.56665	5.35478	5.26269	5.30602	4.2868	3.94261	3.8091
6330403K07Rik	6.06094	6.15657	6.21993	7.56742	7.51425	7.53091	7.2097	7.39109	7.29468	7.75162	7.84411	7.86563
Wscd1	7.28561	7.21724	7.16729	6.77493	6.44715	6.57372	5.61923	5.46028	5.50615	4.55175	4.60211	4.46103
Tekt1	9.29714	9.32117	9.23006	8.95338	8.84559	8.93234	6.52274	6.53407	6.59275	5.40845	5.26618	5.20213
Trpv1	3.80721	3.97832	3.9629	3.4626	3.85294	3.54458	3.02294	3.1562	2.88095	2.76668	2.82818	3.20327
Rap1gap2	11.0993	11.0498	11.0578	9.52711	9.44064	9.44462	9.30998	9.32429	9.41828	9.54613	9.4768	9.44492
Doc2b	10.6211	10.6909	10.5237	9.1472	9.1742	9.14554	8.31293	8.32329	8.31195	7.47902	7.45905	7.47432
1700016K19Rik	8.76281	8.70808	8.70442	8.76593	8.68629	8.78508	6.72065	6.75686	7.03489	5.48374	5.20772	5.18679
Trarg1	2.18446	2.20024	2.27889	2.43835	2.90445	2.48455	2.77368	2.92609	2.90138	2.96603	2.44784	3.04296
Efcab5	5.70733	5.57517	5.38804	4.9833	4.79575	5.11691	4.95315	4.79939	4.89177	4.58676	4.39095	4.39913
Coro6	8.86753	8.90515	8.8829	9.17335	9.05152	9.04274	8.95966	8.83606	8.91332	7.64156	7.38603	7.43179
Abhd15	7.44704	7.56156	7.45112	7.09026	7.18402	7.25594	6.38066	6.11083	6.1414	5.69964	5.70826	5.77313
Sez6	4.55687	3.98353	4.52933	5.52535	5.31857	5.75412	4.64897	4.82036	4.58053	3.47691	3.43901	3.45832
Rhbdl3	8.66128	8.81318	8.62495	8.78005	8.74981	8.85166	8.41098	8.34383	8.37555	7.27821	7.16074	7.24844
Cdk5r1	7.46504	7.40275	7.32144	7.64579	7.4776	7.552	7.1187	6.90194	6.87979	6.16609	6.25495	6.08156
Slfn9	11.6621	11.6454	11.6479	11.8993	11.836	11.6046	11.757	11.8086	11.696	10.176	10.0382	10.1044
Slfn8	9.12939	9.06428	9.01984	9.60646	9.4941	9.26279	9.61839	9.69514	9.40158	7.54691	7.48091	7.45281
Slfn10-ps	8.85661	8.76784	8.78525	8.30997	8.28295	8.13431	8.39289	8.48721	8.26571	6.28158	6.25049	6.44026
Rasl10b	4.2871	4.21042	4.1984	4.58583	4.54963	4.30492	4.91298	4.60886	4.80856	5.1987	5.66266	5.1959
Gas2l2	6.25111	5.99883	6.11414	5.30943	5.68667	5.60808	3.98657	3.82185	3.73211	3.67338	3.54072	3.47602
E230016K23Rik	5.97864	6.12133	6.15716	6.98364	7.06099	7.05554	5.66562	5.80608	5.61448	4.70123	4.93243	4.78362
Dusp14	10.6033	10.6136	10.6172	9.99092	9.97203	10.0274	9.43328	9.46203	9.55505	9.13237	9.13908	9.21596
Lhx1	2.81167	2.63669	3.05596	2.80066	2.94535	2.62077	2.68528	2.40046	2.31875	2.19135	2.33927	2.15517
Gm33742	1.5785	1.56763	1.76508	1.45363	1.22805	1.2259	1.44357	1.1486	1.30284	1.15883	1.15129	1.14065
Elobl	4.59174	4.52253	4.42693	6.06812	5.90424	5.93965	4.91483	5.11511	5.48005	5.44714	5.66939	5.50798
Cacna1g	8.88478	8.93408	8.80729	9.76187	9.67726	9.77037	9.99117	10.0574	9.89619	10.6627	10.6215	10.6674
Mycbpap	7.0051	7.02614	7.12138	7.34206	7.33583	7.2628	5.74002	5.81954	5.93223	5.698	5.21319	5.77878
Gm51874	2.82938	3.00802	2.5933	2.61604	2.37501	2.48248	2.17763	2.38907	2.24441	2.0403	2.02597	2.0056
Pdk2	7.67758	7.3838	7.6352	8.10384	7.89922	8.05524	8.16402	8.14317	8.04634	9.05155	9.12604	9.077
Calcoco2	4.01924	3.7086	4.00868	3.85607	3.75818	3.64784	2.81859	3.0378	2.7349	2.69342	2.66888	2.63359
Ttll6	7.66676	7.77921	7.60464	7.6443	7.40168	7.36916	5.56876	5.37413	5.53166	4.51892	4.592	4.39754
Lrrc46	8.6145	8.64814	8.72749	8.74782	8.62321	8.73348	6.50888	6.91856	6.70154	5.73092	6.07587	5.80289
Tbx21	7.59358	7.66205	7.46159	5.78485	5.64053	5.34144	5.32418	5.4149	5.37334	4.09917	4.04849	3.97487
Stac2	4.83673	5.06137	5.01981	5.23135	5.35983	5.15468	5.73148	5.48807	5.7688	6.23013	6.33186	6.06804
Ppp1r1b	4.83218	5.08035	4.82748	3.83347	3.89019	4.19776	4.18867	4.07247	3.88656	3.28425	3.24663	3.11646
Igfbp4	11.9728	11.9754	11.9869	12.8627	12.8625	12.8715	12.9047	12.852	12.9429	13.5767	13.6776	13.6299
Gm14206	0.542193	0.800377	0.366858	0.204934	0.203231	0.286534	0.203651	0.292248	0.203036	0.210257	0.206092	0.200222
Hap1	10.6902	10.6327	10.6586	10.801	10.7664	10.632	10.9192	10.8583	10.8246	7.29184	7.41051	7.41107
Ttc25	8.95655	8.89097	8.96642	8.63104	8.62157	8.70565	7.23184	7.04148	7.15157	5.8854	5.90018	5.69262
Dhx58	9.64483	9.6506	9.5957	10.4875	10.2899	10.0669	10.1677	10.1146	10.0409	8.05649	8.04502	8.04482
Kcnh4	4.6123	4.41866	4.6972	4.73806	4.8734	4.83971	4.04373	4.37442	4.21464	3.54179	3.56845	3.43899
Ramp2	3.52089	3.74282	3.49442	4.72696	4.59545	4.69267	4.69602	4.15492	4.43926	4.5368	4.63776	4.42762
Cntd1	5.99581	5.90904	5.88904	5.74171	5.92087	5.67747	5.02457	4.65382	4.87773	4.34063	4.60518	5.08085
Aoc3	6.51138	6.34349	6.24045	7.23223	7.25849	7.14529	7.29383	7.40399	7.45016	7.93299	7.89946	7.78419
Meox1	7.07534	6.95051	6.88241	8.12557	8.10632	8.02022	8.44629	8.30835	8.33509	8.74002	8.87923	8.85378
Nags	4.28696	4.07451	4.15366	4.3839	4.82004	4.61201	3.67729	3.6932	3.75683	3.10344	3.07342	3.03022
Adam11	5.35229	5.03247	4.86409	5.65792	5.37756	5.36307	5.88465	5.88497	6.1073	6.23522	6.20576	6.31414
Ccdc103	8.00935	8.007	7.92757	7.97079	7.87673	7.99958	6.77679	6.47713	6.80193	5.34464	5.64648	5.82414
Fam187a	1.39389	1.76376	1.48124	1.3552	1.5996	1.53674	1.19184	1.35353	1.47946	1.2038	1.19626	1.18563
C1ql1	7.4439	7.36033	7.34344	7.70833	7.80831	7.65861	7.03935	7.19256	7.30132	5.21226	5.34585	5.27815
Lrrc37a	0.573406	0.776953	0.260646	0.176447	0.260549	0.174152	0.175166	0.176123	0.259982	0.181759	0.177604	0.17174
Marchf10	3.00809	3.08114	2.9932	2.89311	2.7248	2.8584	2.28888	2.37129	2.55714	2.23246	2.38153	2.27001
LOC115487808	3.0916	2.8871	2.87604	2.29879	2.48391	2.64109	2.21475	2.49801	2.53967	2.1571	2.51312	2.26711
Tanc2	12.3192	12.3845	12.4036	11.01	11.0294	10.9848	10.8374	10.7554	10.7122	10.5457	10.4255	10.3709
Icam2	2.93426	2.67471	2.62181	2.29304	2.08015	2.20718	1.8434	1.93446	1.92655	1.86506	2.02533	1.91233
Cep95	10.2975	10.3285	10.3437	9.92149	9.83657	10.0584	9.19527	8.99907	9.20739	8.6864	8.66321	8.5897
Cacng4	9.75148	9.83098	9.72709	9.39057	9.30831	9.17354	8.28642	8.21741	8.28519	6.06241	5.98391	5.86204
Gm36818	1.43014	1.77004	1.95797	1.83492	1.51933	1.58089	1.29035	1.45577	1.44728	1.3038	1.29533	1.28336
Map2k6	5.85563	5.8371	5.80232	6.43222	6.57992	6.79369	6.64439	6.5161	6.54722	7.32641	7.38401	7.22189
Dnaic2	9.90187	9.87845	9.89059	9.69669	9.52676	9.67758	7.56935	7.44262	7.52792	6.6279	6.73757	6.71581
Kif19a	6.62563	6.77466	6.84895	6.8876	6.61176	6.57199	4.96767	4.86032	4.60169	4.16992	4.04533	4.04175
Gprc5c	6.52802	6.55751	6.64987	7.47829	7.54544	7.5923	7.1976	7.21933	7.33694	7.87653	7.93495	7.87596
Slc9a3r1	11.5372	11.5914	11.5704	11.1338	11.0599	11.0801	10.515	10.4511	10.4375	9.85644	10.0932	10.0516
Grin2c	7.27901	7.15116	7.14463	4.19416	4.05696	4.14401	4.06576	4.52261	3.68928	3.45847	3.49872	3.32964
Gm46302	1.61256	1.7543	1.74728	1.53218	1.45526	1.87284	1.31091	1.65343	1.30988	1.32205	1.31501	1.30519
Smim5	5.78466	5.90519	5.70677	6.36898	6.29222	6.37427	4.71674	4.90044	5.34316	4.54576	4.47717	4.6127
Foxj1	14.5358	14.5778	14.5103	13.4623	13.4211	13.4432	12.1243	12.0908	12.1514	9.53157	9.52602	9.52629
Rnf157	10.6101	10.5966	10.6393	10.9593	10.932	11.0106	10.7076	10.7459	10.7285	9.24825	9.26609	9.2585
Cygb	4.42783	4.4535	4.52778	5.82233	5.76188	5.91106	5.84836	5.83861	5.80657	5.45526	5.59292	5.4208
BC018473	2.15751	2.41925	2.81193	2.20805	2.19115	2.12315	2.3645	2.3766	1.82986	1.85187	1.8392	1.82122
Mgat5b	7.97352	8.05717	8.00771	5.95796	5.78784	5.63495	5.62546	5.72453	5.7662	4.4349	4.31101	4.29075
Gm51933	2.69784	2.88036	2.86686	2.13273	1.80015	2.11126	1.89077	1.8049	1.79948	1.92477	2.06923	1.87286
Gm38514	1.92059	1.49645	1.678	1.50303	1.55751	1.26225	1.26424	1.42843	1.78268	1.27724	1.35604	1.25749
Timp2	14.4732	14.4904	14.4822	14.4103	14.3962	14.3683	14.6774	14.6548	14.6831	15.9604	15.9961	15.9592
Lgals3bp	14.6854	14.668	14.6971	14.4793	14.4719	14.427	14.4388	14.4949	14.4112	12.9951	13.0176	13.1612
C1qtnf1	9.28373	9.18101	9.19713	9.37237	9.41098	9.50998	9.24912	9.2531	9.27617	10.787	10.8027	10.7479
Gm35829	6.22385	6.22538	6.30365	4.85304	4.86285	5.01016	4.15105	4.00979	4.35836	3.90104	4.14358	4.17801
Ccdc40	10.2623	10.3177	10.2479	9.59789	9.55533	9.52749	7.66367	7.60509	7.67524	6.54107	6.77489	6.61816
Gm46303	3.9153	3.94257	3.87665	2.9112	3.27124	2.88665	2.96101	3.09045	3.01315	2.89256	2.77818	2.79691
Gm11769	4.31304	4.51865	4.41758	3.6724	4.05485	3.84023	4.06358	3.51806	3.19602	3.4083	3.59185	3.45616
Gm11772	5.66637	5.5956	5.3592	5.4359	5.54868	5.49094	4.86756	5.01159	4.74617	3.96443	4.04234	4.16089
Pycr1	8.86943	9.05898	8.94295	9.44778	9.43686	9.39536	9.76279	9.79001	9.7995	10.5876	10.5854	10.5793
Ccdc57	8.86522	8.8246	8.9265	8.43893	8.37686	8.41781	7.71344	7.8562	7.7146	7.16017	7.56146	7.30572
Rab40b	5.28839	5.45266	4.95306	5.71045	5.73383	5.75006	5.82355	5.66656	6.15303	7.0338	7.12747	6.92484
Ptchd3	5.59702	5.4779	5.1216	5.26709	5.30834	5.67517	3.81628	3.57804	3.40821	3.39702	3.35642	3.29729
1110002L01Rik	7.53032	7.5308	7.42331	6.94072	6.9805	6.85107	6.5761	6.80011	6.75472	6.08569	6.23673	6.39963
Gm36495	2.59998	2.62321	2.61274	2.39548	2.42751	2.06299	1.99388	2.07529	2.19995	2.02511	2.08451	1.97758
2410004P03Rik	10.8762	10.9176	10.8632	10.5823	10.5441	10.5552	8.51043	8.47496	8.61829	6.63541	6.57565	6.66833
Atp6v1c2	2.18508	2.75051	2.08889	2.6891	2.57778	2.38068	2.09189	2.02546	1.93833	1.97342	1.86477	1.84614
LOC118567987	5.28363	5.35054	5.51486	4.08838	4.39201	4.34708	4.57756	4.24652	4.56338	3.72081	3.73657	3.91648
Rrm2	11.8878	11.9192	11.8704	11.2834	11.358	11.3224	11.348	11.396	11.3685	10.5366	10.5082	10.5573
Rsad2	8.4617	8.46576	8.58038	10.5241	10.1366	9.62266	9.93027	10.2324	9.8099	6.59115	6.88471	6.86434
Cmpk2	7.86642	7.78974	7.80526	9.36815	9.09637	8.65357	8.78833	9.25836	8.62227	6.55367	6.62078	6.85309
Sox11	10.1676	10.23	10.2134	9.50212	9.5179	9.46946	9.42347	9.49065	9.45192	8.82898	8.74358	8.78999
Fam110c	6.27131	6.06626	6.02621	5.22325	5.04334	4.92629	5.31569	5.2372	5.55658	4.62723	5.00203	5.08716
5430401H09Rik	1.00585	0.837353	1.34724	0.842086	0.756697	0.831009	0.835903	0.675006	0.672889	0.682604	0.677001	0.669103
4933406C10Rik	3.99911	4.11794	4.06671	3.6247	3.39088	3.62219	3.03694	3.26436	3.29547	3.01295	3.38276	3.16718
Efcab10	2.64978	2.5723	2.12946	2.77525	2.94004	2.99645	1.96526	2.1387	2.12789	1.98924	1.97417	1.95266
Gm33864	1.47779	1.42613	1.30588	1.11674	1.03288	1.10536	0.952005	1.18724	1.03223	0.96231	0.955812	0.946663
Prps1l1	1.18108	1.11974	1.05484	0.864428	0.698419	0.853488	0.858321	0.700237	0.698162	0.707694	0.702194	0.694455
Sostdc1	3.97626	3.91883	3.91021	5.37419	5.44977	5.41881	5.33981	5.31584	5.61626	4.93062	4.89249	4.99964
Arl4a	10.9437	10.9073	10.9484	10.1817	10.2464	10.3281	9.73085	9.67902	9.76628	9.36289	9.27168	9.37872
Nova1	9.54706	9.53444	9.62796	8.32877	8.54973	8.42317	7.97885	8.01121	8.0881	7.22739	7.14908	7.18973
Gm33869	5.61402	5.94883	5.92774	5.23169	4.44178	4.814	4.93432	4.43298	4.50694	4.41784	3.86898	3.85155
Insm2	4.4654	4.46217	4.55789	3.68877	3.91334	3.96343	3.06965	3.08017	3.25817	2.87538	2.8466	2.80502
Nkx2-9	3.66785	4.10147	4.08656	3.71874	3.76666	3.67886	4.06695	3.79183	4.21067	3.25211	3.06462	3.01972
Ttc6	3.29127	2.99306	3.15897	2.63306	2.29053	2.2863	2.36671	2.22025	2.2114	2.4979	2.38717	2.3377
Sstr1	3.44763	3.05276	3.19641	4.01815	3.91696	3.79646	3.81475	4.01171	3.87795	4.34262	4.30685	4.14908
Clec14a	8.05229	8.02226	7.95154	9.06023	9.06784	9.10979	8.97399	8.86323	8.90674	9.88887	9.96519	9.9356
Dnaaf2	10.1592	10.1611	10.139	10.1579	10.1874	10.1924	9.72394	9.71661	9.79513	8.67699	8.7399	8.74643
Abhd12b	1.68728	1.83542	1.53366	1.04247	1.12601	1.12378	1.20833	1.04186	1.03888	1.0525	1.04466	1.11472
Gm32219	4.08511	4.15721	4.44194	3.63222	3.64278	3.77903	3.21108	3.28246	3.36959	2.9872	3.35946	2.83374
Gm40436	3.22522	2.88552	2.83446	2.21935	2.05092	2.39431	2.20875	2.05839	2.20366	1.99028	2.15068	2.03452
LOC118567969	3.63538	3.34403	2.84313	3.2068	2.78448	3.03877	3.09967	2.79955	3.09011	2.46296	2.52956	2.49353
Gm32322	1.49192	1.54143	1.76842	0.990475	1.07361	1.07144	0.988168	0.989891	0.987061	1.00002	1.08404	1.13724
2700049A03Rik	10.2033	10.2283	10.1583	9.83702	9.81592	9.8388	9.24448	9.13742	9.10518	8.79728	8.76829	8.75978
Lrrc9	8.18804	8.13003	8.04505	8.17885	8.09495	8.29982	6.7363	6.88445	6.71857	5.01317	5.1155	4.90058
Syt16	2.94558	3.74651	3.04482	2.81959	3.12869	3.23257	2.74548	2.40464	2.47298	2.34347	2.49633	2.29751
1700086L19Rik	5.56962	5.4848	5.58656	6.32772	5.97766	6.13443	5.12042	5.05105	5.08268	3.97001	3.84898	3.91844
Dbpht2	4.06169	3.96137	4.19474	4.54598	4.5438	4.48818	3.42274	4.00933	3.46982	3.05345	3.02423	2.98218
Ppp1r36	8.43118	8.40271	8.12724	8.66134	8.66962	8.75965	7.02373	6.60986	6.89344	5.56266	5.60315	5.81389
Rab15	12.9299	12.9468	12.9464	13.0334	12.9665	13.0199	12.4204	12.3815	12.4639	10.1109	10.1221	10.0693
Plek2	7.53002	7.41164	7.49677	6.34858	6.30903	6.57869	6.22441	5.79408	6.02345	4.59988	4.54531	4.96432
Plekhh1	7.82718	7.76422	7.80468	7.48511	7.30668	7.20404	6.86187	6.87445	6.92492	5.55667	5.67706	5.40108
Gm26777	4.20114	4.29837	3.78278	2.72563	2.54911	2.769	2.36991	2.47256	2.7035	2.78651	2.48403	2.43799
Galnt16	10.4755	10.4733	10.419	8.43138	8.46919	8.39562	8.61624	8.53317	8.6034	8.85507	8.86307	8.87732
Ccdc177	5.08159	5.10009	4.8216	3.8144	3.8688	4.34336	3.54001	3.5547	3.63705	3.19744	3.15877	3.10277
Smoc1	9.07362	9.05163	8.96479	9.56169	9.58614	9.61578	9.49362	9.43423	9.52137	10.5112	10.6251	10.5885
Gm30706	2.21752	2.23537	2.35288	1.635	1.77808	2.01874	1.62944	1.63359	1.54279	1.56127	1.55063	1.68779
Rgs6	3.63213	4.12716	3.79012	4.36512	4.26256	3.97666	4.67271	4.35841	4.3257	5.35524	5.18232	5.00698
Heatr4	3.75055	3.9193	3.72106	2.98501	3.26565	3.37845	2.96895	2.78563	2.77068	2.57642	2.7239	2.60202
Fam161b	9.24917	9.23743	9.25441	9.01147	8.98223	9.01447	7.55492	7.748	7.81897	6.86349	6.93446	6.55278
Bbof1	8.82777	8.91291	8.78238	8.34901	8.28712	8.49498	6.47175	6.83609	6.70329	6.32587	5.96768	5.89501
Zc2hc1c	8.68569	8.80665	8.7031	8.31421	8.38545	8.43057	7.21282	7.35493	7.29737	6.84142	6.8248	6.64611
Samd15	5.89562	5.81638	5.94921	5.43328	5.61813	5.76674	4.66818	4.75372	4.68908	4.93377	4.64455	4.63116
Ism2	7.90958	7.95935	7.93042	7.26307	7.04992	6.95232	6.7447	6.73708	6.83293	5.76831	6.09795	5.58807
Gm51956	4.04264	3.9776	3.85583	3.01349	3.11514	3.3561	3.41636	3.24217	3.2199	2.99671	2.95724	2.83455
Gm26512	2.49027	2.31094	2.20325	2.05189	1.90636	2.24519	1.67713	1.76477	1.67546	1.69498	1.92733	1.74523
Cep128	11.1563	11.2064	11.1351	10.6974	10.6746	10.7813	9.88648	9.86324	9.79147	9.14513	9.08034	8.94047
Ston2	10.3219	10.4059	10.4183	8.891	8.87632	8.80915	8.29036	8.17568	8.18033	7.13004	7.05538	6.95239
1700064M15Rik	1.99339	1.95148	1.94329	1.51592	1.65331	1.71349	1.78314	1.51466	1.50854	1.53659	1.43492	1.49759
Efcab11	8.58897	8.54684	8.5043	8.88856	8.74857	8.89465	7.67944	7.80386	7.5617	6.59406	6.52263	6.55895
Gpr68	5.78036	5.63994	5.73386	4.75705	4.66222	4.97174	4.57979	4.83066	4.65794	4.35765	4.24113	4.26561
Ccdc88c	6.27993	6.37903	6.3102	5.57554	5.49686	5.54677	5.65151	5.51587	5.63465	4.30018	4.50851	4.4102
Prima1	4.77783	4.90631	4.8216	4.16356	3.98919	3.52661	3.69941	4.12332	4.09068	3.50078	3.14899	3.31581
Gm2721	2.47238	2.4913	2.28287	2.67534	2.33572	2.27542	1.80541	1.89412	1.96356	1.8254	1.81282	1.79495
Bdkrb1	2.33048	2.34853	2.03345	1.98624	1.9069	2.18986	1.76449	1.84536	2.03128	1.87807	1.68949	1.67435
Ak7	8.97244	9.0277	8.93191	8.76686	8.7119	8.71179	6.33562	6.22183	6.00732	5.3452	5.15032	5.07892
Gm40573	5.98011	5.90842	5.94332	5.38911	5.51723	5.59188	5.15257	5.39956	5.13802	4.63633	5.03524	4.76846
Meg3	10.5098	10.5243	10.5493	11.5458	11.4649	11.4763	11.9346	11.8784	11.7629	12.4428	12.3467	12.3333
Rtl1	5.9931	5.96567	5.93197	6.64405	6.85928	6.70192	7.21403	7.06974	7.09439	7.36373	7.27297	7.24355
Rian	10.4406	10.4648	10.3623	11.2381	11.2207	11.3138	11.5283	11.5598	11.5368	12.0261	11.9983	11.9969
AF357359	4.19528	4.50149	4.37664	4.74611	4.91649	4.75192	5.10011	5.18276	5.37933	5.63105	5.2198	5.5047
Mirg	6.55018	6.60938	6.79279	7.38504	7.47981	7.41565	7.80151	7.81242	7.83375	8.03846	8.10823	8.05143
Mir377	0.788713	0.794582	0.793594	1.03458	0.876283	0.874339	0.877656	0.795526	1.02261	1.21364	0.966712	1.37662
Hsp90aa1	13.6506	13.6381	13.5964	12.936	12.8917	12.9727	12.536	12.4821	12.5314	11.8709	11.8317	11.7979
Mok	9.30443	9.22368	9.20728	8.72517	8.6468	8.74781	7.75439	7.64813	7.69354	6.80072	6.57835	6.69165
4921507G05Rik	3.82857	4.02469	3.74884	4.12051	3.64408	3.59606	3.01682	3.21262	3.29881	3.00336	2.89202	3.04448
2810029C07Rik	7.6862	7.62416	7.6046	6.47643	6.56022	6.44023	5.98122	5.81899	6.31654	5.85248	5.67058	5.7458
Ckb	8.22361	8.24776	8.26541	8.86885	8.79723	8.88057	9.24245	9.12012	9.29346	9.51255	9.69842	9.71646
5033406O09Rik	5.56578	5.65856	5.4779	5.20118	5.21574	5.33852	5.12942	4.84698	5.09379	4.51261	4.25964	4.41265
Gm46382	1.96984	2.11574	1.91193	1.61042	1.44412	1.52322	1.60334	1.87075	1.73528	1.55347	1.45047	1.51361
Jag2	9.70311	9.68519	9.7071	8.22789	8.26705	8.28611	7.73705	7.56256	7.76349	6.18335	6.26902	6.21385
Ighe	1.59354	1.89135	1.62405	1.50969	1.49848	1.49456	1.56636	1.43661	1.42842	1.28856	1.28067	1.26957
Ptprn2	4.65019	4.38573	4.20721	3.95775	3.48603	3.52437	3.38889	3.40244	3.26627	3.28694	3.09727	3.33983
Dnah11	8.77637	8.74394	8.71495	8.29386	8.40306	8.47971	7.09374	7.06842	7.0463	5.72056	5.55326	5.66973
Akr1c14	5.8814	5.94444	6.0136	6.95051	6.95536	6.90326	6.97472	7.00338	6.98916	7.32828	7.3686	7.41833
Ryr2	7.08011	7.244	7.2263	6.47114	6.46918	6.38472	6.83635	6.7889	6.79685	4.99373	5.05023	4.74993
Edaradd	4.0886	4.16221	3.82018	3.51162	3.68354	3.55824	3.29736	3.70913	3.11768	3.04722	3.15073	3.02596
Sfrp4	5.95295	6.13326	6.10062	6.75526	7.03315	7.01526	6.95483	7.10087	7.20574	7.9943	7.86309	8.09091
Gpr141	3.04887	3.19577	3.14364	2.93114	3.14312	3.28711	3.19086	2.97924	2.95848	2.48702	2.70013	2.44389
H2bc22	2.03986	1.95462	1.99596	1.66507	1.58309	1.71421	1.427	1.79345	1.50684	1.44148	1.43235	1.4957
H2bc11	4.1437	4.08701	4.16381	3.35321	3.37548	3.21639	3.1744	2.99598	3.16649	3.2582	3.07959	3.01498
Gm46404	6.57132	6.61098	6.51893	5.71442	6.0861	5.82862	5.47006	5.32479	5.74095	5.12097	4.86769	5.07908
H4c8	7.44908	7.36254	7.37398	6.64668	6.52287	6.4291	4.60194	4.83759	4.72646	5.02419	5.53627	5.10419
H3c8	4.41796	4.45529	4.20906	3.2357	3.60236	3.46227	3.43214	3.28966	3.21021	2.92553	2.89277	2.84559
H2bc9	2.3056	2.63426	2.66216	2.37057	2.53895	2.04349	1.90009	1.90472	1.89712	1.83581	1.91186	1.80469
H3c6	2.62643	2.50278	2.53442	2.01836	2.0724	2.00103	1.77536	2.08446	1.77355	1.79472	1.87047	2.10537
H2bc6	8.83588	8.7341	8.7145	7.77675	7.76947	7.80617	6.03611	6.14691	6.37397	5.73607	5.97395	6.00706
Gm33387	4.97176	5.06783	5.06552	4.72352	4.72719	4.66769	4.27537	4.06614	4.50367	3.4208	3.38671	3.5407
H3c3	2.06137	2.02669	1.8049	1.69011	1.86219	1.53194	1.68133	1.53969	1.74192	1.46901	1.54552	1.4471
H4c1	5.06697	4.98678	5.23022	3.18127	3.2282	3.51311	3.16414	3.10129	3.46724	2.8863	3.26899	2.97072
H3c1	0.889793	1.21894	1.26149	0.679198	0.838852	0.676046	0.677438	0.765527	0.760449	0.686495	0.770311	0.672733
H1f1	3.53061	3.64475	3.29804	3.05396	3.12756	2.79929	3.03657	3.2805	3.07755	2.6406	2.61467	2.57772
Trim38	5.6663	5.92008	6.09035	3.53823	3.57647	3.5021	3.91231	3.59922	3.99072	3.75669	3.24123	3.32703
Slc17a2	2.35512	2.23281	2.34472	1.5914	1.4072	1.40559	1.49952	1.41092	1.65673	1.42603	1.41491	1.39903
Cmah	6.1866	6.47382	6.22456	5.33058	5.31031	5.23968	5.16072	5.36121	5.14791	4.96034	4.94896	4.90019
D130043K22Rik	5.88657	5.83895	5.85328	6.12956	6.2409	6.04046	4.98949	4.53912	4.71964	4.05288	3.93166	4.1488
Dcdc2a	6.67965	6.52577	6.26062	6.11972	6.3358	6.38057	4.84602	4.86658	4.79999	4.52104	4.45278	4.20442
Nrsn1	4.15602	4.1821	4.0897	4.01354	3.94755	3.84064	3.24597	3.19529	3.29598	3.18565	2.99449	3.204
Prl6a1	1.81723	2.01171	1.85493	1.69523	1.61668	1.47042	1.68499	1.39507	1.61536	1.49962	1.48367	1.38593
Prl8a6	2.08521	2.23183	2.22252	1.6991	1.83615	1.68952	2.07926	1.91263	1.96054	1.62869	1.70392	1.60423
Prl8a9	1.94298	1.74716	1.38619	1.15405	1.23529	1.14959	1.23687	1.46481	1.45215	1.16436	1.1563	1.22395
Gm40863	2.9423	2.78069	3.03789	3.02509	3.07567	2.8592	2.82648	2.42088	2.47911	2.37549	2.26784	2.32017
Agtr1a	7.06824	6.78858	6.95222	6.83225	7.09271	7.12656	7.21705	7.2306	7.27692	9.24159	9.25252	9.21943
Serpinb1a	8.20965	8.20604	8.36139	9.09457	9.03587	9.12299	9.07886	9.10202	9.1082	9.77858	9.68527	9.66785
Serpinb1b	7.13469	7.23538	6.86188	6.03325	6.12364	5.99149	5.69887	5.28621	5.50632	4.51301	4.39532	4.71119
Serpinb6c	3.68617	3.62393	3.16383	2.88892	2.68245	2.80356	3.12619	2.82535	2.74629	2.88701	2.55475	2.77667
Fam50b	2.92756	3.07476	2.82753	2.89801	2.78224	2.90092	2.09692	2.26805	2.09452	2.12251	2.10642	2.08348
Fam217a	3.17209	3.14383	3.16666	3.00407	2.68858	3.43564	2.57572	2.4523	2.5711	2.39992	2.52823	2.43193
Gm52041	2.79582	2.52283	2.51411	2.53526	2.81783	2.50612	2.1543	2.29929	2.21998	2.01889	2.0054	1.9863
Cage1	7.70266	7.6422	7.61224	6.60588	6.62155	6.88375	6.15973	6.23904	6.11568	6.17191	6.14957	6.31034
Dsp	10.1064	10.1182	10.0527	9.29072	9.28368	9.20467	9.31634	9.30097	9.24858	8.62824	8.45807	8.66246
Gcnt2	9.64839	9.65648	9.53944	9.36142	9.24699	9.38505	8.89306	8.82874	8.86173	8.30339	8.13261	8.24885
Mak	7.76078	7.75527	7.76749	7.23189	7.30253	7.19986	5.49741	5.42271	5.571	4.70514	4.52945	4.55963
Elovl2	4.4745	3.87246	4.42216	4.50851	4.34625	4.10297	4.27446	4.17496	4.07828	3.40279	3.28983	3.58749
Stmnd1	4.8503	5.42711	4.49319	5.90978	5.62602	5.91565	3.84365	3.67484	3.8877	3.60192	3.38497	3.3246
Rbm24	4.95291	4.63018	4.74988	4.72404	4.7701	4.75535	4.57358	4.03619	4.39606	3.53133	3.75754	3.67969
Gm46412	2.95694	3.22524	3.05169	3.16289	3.09402	3.16463	3.05758	2.92897	2.55342	2.52199	2.49799	2.46387
Ogn	13.0406	13.0142	13.0634	13.1841	13.2734	13.2597	13.614	13.5901	13.6313	14.6048	14.5503	14.608
Nxnl2	2.66042	2.83796	2.6786	3.63709	3.73267	3.65863	3.54168	3.63089	3.53035	3.17092	3.2313	3.14915
S1pr3	10.0208	9.99693	9.96602	11.0036	11.0813	11.0868	11.3197	11.3904	11.3539	11.287	11.3875	11.3449
Diras2	7.97321	7.97211	7.91279	9.12242	9.04879	9.06652	8.40762	8.25286	8.2828	6.72584	6.77221	6.63691
Syk	11.0042	11.0348	11.082	9.95729	9.87855	9.91637	9.24154	9.28567	9.34025	8.90135	9.01171	8.87375
Gm2762	3.86811	3.54876	3.63236	3.24758	3.60024	3.55575	2.90657	2.62938	2.61852	2.66792	2.55142	2.59893
Gm38564	1.37051	1.70624	1.41226	0.945358	0.849942	0.848898	0.850679	0.944177	0.8496	0.862199	0.85495	0.84465
Hrh2	1.91159	1.85349	2.04785	1.67501	1.66346	1.65942	1.52176	1.60181	1.84421	1.45504	1.44615	1.50846
Gm31485	3.0443	2.47177	3.20588	2.34075	2.64034	2.32497	2.58992	2.85628	2.73985	2.29157	2.26919	2.37459
Tgfbi	9.93809	9.98627	9.81933	11.0228	11.0698	11.0405	11.1585	11.1393	11.1569	11.6718	11.653	11.6269
Kif27	10.2296	10.2918	10.225	9.68953	9.67684	9.72485	8.43469	8.28611	8.26341	6.75437	6.49038	6.451
Spata31d1b	3.92346	3.97366	4.02911	3.53458	3.24705	3.13749	2.97915	3.11072	2.83984	2.64634	2.71149	2.58918
Gas1	11.3593	11.3854	11.3187	12.2046	12.2306	12.2013	11.952	11.9859	12.0139	12.8585	12.9629	12.9549
Cntnap3	3.26066	3.2281	3.22208	4.4741	4.27852	4.67458	4.25953	4.3092	4.62649	4.23818	4.04746	3.5025
LOC118568057	1.96596	1.8151	2.01209	1.63387	1.80774	1.74412	1.3958	1.39786	1.47569	1.40997	1.48763	1.46468
Slc6a19	1.25788	1.16661	0.986008	0.614339	0.611984	0.611161	0.612565	0.61389	0.611714	0.621683	0.615939	0.763299
Fam81b	1.77392	2.14555	2.30162	2.51281	2.52676	2.51682	1.70538	1.95383	1.70353	1.72514	1.71271	1.69502
Slf1	10.3244	10.3271	10.2814	9.86553	9.83331	9.91839	9.20282	9.16527	9.21817	8.61927	8.79974	8.7045
5430425K12Rik	1.99886	2.10112	2.03289	2.46746	2.39722	2.5488	1.74852	1.66486	1.6603	1.68113	1.66915	1.6521
Gm41011	3.06525	3.06244	2.92827	2.81002	2.62614	2.82866	2.97689	2.51318	2.68081	2.48167	2.37641	2.34471
Gm34699	3.04776	3.33719	2.97395	3.04481	3.35588	3.00959	2.71583	2.6632	2.51332	2.56557	2.53553	2.34659
Acot12	2.52517	2.22612	2.70076	2.80491	2.33482	2.08357	2.01878	2.09888	1.85424	1.9728	1.86395	1.9238
Gm46435	1.95719	2.0634	1.96418	1.26945	1.35249	1.50285	1.26658	1.44047	1.26521	1.38087	1.27203	1.2589
Ankrd34b	2.18488	2.33724	2.32932	2.03388	2.32893	2.08802	2.43472	2.39732	2.55995	1.8905	1.87857	1.93605
Cmya5	6.12063	6.23971	5.97571	6.87229	6.75852	6.82835	7.00793	6.83909	6.86277	7.87384	7.69423	7.49476
Iqgap2	11.1182	11.1449	11.123	10.4569	10.4237	10.4616	9.92129	9.8291	9.95106	8.92676	8.97156	8.88175
Poc5	10.687	10.7297	10.6821	10.176	10.1874	10.0991	9.58561	9.51143	9.49354	9.39348	9.20198	9.34187
Lncenc1	5.67302	5.52851	5.67621	5.67854	5.647	5.80203	6.04182	5.66983	5.66994	4.70399	4.5472	4.44855
Gm807	5.78125	5.79852	5.8162	4.90196	5.046	5.31427	4.11007	3.9804	3.95333	3.50757	3.46691	3.48352
Gm45938	2.38511	2.79321	2.61902	2.59735	2.47694	2.24589	2.25487	2.19648	2.11503	1.9831	2.20779	1.95134
Gm29927	2.83024	2.69226	3.13752	1.95417	2.02098	2.01596	1.76678	1.77029	2.01933	1.79072	1.7757	1.75411
Shisal2b	3.01487	2.89523	2.96581	2.2734	2.79574	2.83187	2.65232	2.41952	2.53272	2.20996	2.4999	2.17276
Lrrc70	4.96526	5.08122	4.83654	4.46677	4.19424	4.4884	3.71573	3.56214	3.80346	3.6371	3.37799	3.31588
Gm27572	2.31509	2.41615	2.21482	2.1191	1.97754	2.2586	1.911	1.75849	2.21222	1.77347	1.92532	1.82139
Map3k1	9.95222	10.0438	10.0382	9.42524	9.39341	9.45055	9.27171	9.1267	9.18225	8.68872	8.64552	8.63921
Il6st	13.231	13.2228	13.1791	13.441	13.4711	13.4883	13.7078	13.7631	13.6734	14.765	14.6767	14.6235
Ccno	12.6632	12.6719	12.7067	12.0324	11.9633	11.968	10.5099	10.4628	10.4881	8.1459	8.14595	8.08929
Mcidas	13.6029	13.6576	13.6373	14.0683	14.0745	13.9852	14.2412	14.1937	14.2283	10.0585	10.0547	10.0499
Cdc20b	12.7041	12.7222	12.738	11.8787	11.8701	11.9152	10.9316	10.9277	10.9202	8.18153	8.15027	8.13093
Mir449c	2.44854	2.16249	2.31786	2.04357	2.26635	2.25957	2.21692	2.10697	2.21046	1.8296	1.81833	1.80243
Mir449b	2.37542	2.6985	2.86492	2.21604	2.47083	2.06149	2.06946	1.92104	1.91323	1.85167	1.83831	1.81928
Gzma	4.32495	4.57488	4.76938	4.22324	4.18456	3.85087	3.21541	3.58284	3.781	3.03225	3.0028	2.96046
Cfap20dc	8.90178	8.96972	8.95987	8.98554	8.93916	8.93233	8.11152	7.9785	8.11754	7.25077	7.50881	7.48256
Acox2	6.55929	6.35742	6.61091	5.64761	5.67684	5.77054	5.05079	5.07274	4.66333	4.80039	4.93129	4.64379
Cfap70	7.74858	7.75838	7.86755	8.07541	7.95789	7.86654	6.27048	5.93442	5.93002	4.96106	4.99907	4.9088
Duxbl1	3.0488	3.01183	2.92832	3.80644	3.94194	4.1995	3.95061	3.72392	4.13458	3.58866	3.62182	3.90871
Dnah12	6.58035	6.5994	6.45186	6.63124	6.31842	6.58219	4.71391	4.77002	4.37047	3.9794	3.9318	3.86274
Gm41114	1.75828	1.79981	2.08289	1.68736	1.67374	1.53586	1.46593	1.54648	1.53801	1.39823	1.55446	1.37734
Hesx1	2.00195	2.25898	1.97281	1.98693	2.19988	2.45727	1.76273	1.84454	2.14539	1.69786	1.6869	1.67139
Chdh	2.67264	2.7005	2.69583	3.25882	3.23273	3.35398	3.28511	2.98435	3.02457	3.7215	3.77064	3.78134
Sfmbt1	11.5513	11.5502	11.6077	10.4928	10.4484	10.4394	10.2383	10.3032	10.256	9.61822	9.53614	9.54358
Dnah1	7.56735	7.44878	7.64394	7.22456	7.00161	6.97667	5.57647	5.66363	5.77896	5.23878	5.04979	5.28176
Gm35823	1.21403	1.41534	1.18244	1.05569	1.18219	1.11333	0.892257	0.893665	1.04646	0.901978	0.895846	0.887222
Colq	6.11525	5.79687	6.05959	5.31029	5.49111	5.27111	4.94236	4.90947	5.02824	4.64849	4.68744	4.66862
Gm41125	1.87	1.82039	1.64088	1.7755	1.57604	1.43073	1.70507	1.35581	1.63907	1.36707	1.35876	1.42168
Lrrc18	4.65512	4.56042	4.19162	5.54094	5.30156	5.75555	4.43749	4.0543	3.88436	3.37567	3.33763	3.35947
Frmpd2	2.25361	2.11853	1.90982	1.67457	1.7934	1.58677	1.51411	1.51806	1.42776	1.44469	1.52418	1.42112
Gdf10	6.56927	6.42706	6.31299	8.4	8.62013	8.52486	8.37344	8.08884	8.27344	8.20563	8.4269	8.15352
Dydc2	6.82067	6.60006	6.69971	6.53355	6.59138	6.65358	5.26793	5.13583	5.25308	4.43033	4.31263	4.65302
LOC115488342	4.63798	4.6572	4.76442	4.61227	4.74388	4.78656	3.87715	3.84601	3.66902	3.88232	3.52628	3.57576
Gm52120	3.13611	3.20326	3.36171	2.98664	2.71508	2.59433	2.96877	2.93626	2.53548	2.58077	2.48536	2.51804
Armh4	6.99336	6.98888	6.9537	7.59461	7.60526	7.56848	7.49055	7.53457	7.4825	8.50043	8.3339	8.2682
Ang	8.36876	8.41289	8.34812	7.4323	7.46261	7.39387	6.92795	6.93806	6.91066	6.75979	6.59602	6.59709
Ang2	4.00229	3.77758	3.68102	2.91694	3.05506	3.04552	2.55864	2.39108	2.7012	2.42147	2.39913	2.36693
Tmem253	5.93084	5.90392	5.91383	5.1746	4.90535	4.42504	5.03496	4.85744	4.92578	4.64472	4.60374	4.70402
Carmil3	3.87995	3.98954	3.87972	4.436	4.65346	4.75701	4.55796	4.89065	4.7666	4.95873	4.79235	4.99892
Tgm1	2.98124	2.82054	2.76591	2.32672	2.76544	2.5585	2.56973	2.68771	2.50619	2.36157	2.33432	2.15339
Ltb4r2	5.03926	5.47518	5.31208	4.84813	5.05081	5.12948	4.97937	4.86541	4.87607	4.20096	4.28076	4.05066
Ltb4r1	4.57665	4.4513	4.72042	4.03761	4.24261	4.10287	4.22058	4.20809	4.35256	3.61929	3.50762	3.83619
Cma1	5.39294	5.13382	5.18043	4.95555	4.66369	4.85644	4.38137	4.61556	4.60702	3.84539	3.51001	3.59509
Mcpt8	6.36103	6.45648	6.07532	6.08849	5.89133	6.06833	6.15194	6.32875	6.37052	4.72376	4.61121	4.72234
Atp12a	3.16989	3.20063	3.1955	4.26946	4.44995	4.38599	4.35649	4.53067	4.5164	4.41256	4.46503	4.0439
Cenpj	10.344	10.3786	10.331	10.2388	10.2483	10.3013	9.75551	9.76382	9.74951	9.13182	8.87484	8.99689
Il17d	4.9404	5.0091	4.71581	5.23199	5.33783	5.08185	5.1305	4.87702	5.13953	6.58129	6.60172	6.6312
3110083C13Rik	5.3168	4.91133	4.91225	4.20482	4.5417	4.71705	3.97697	3.84726	4.16858	4.03623	3.86911	4.11404
Phf11d	9.10111	8.94537	9.06045	9.65281	9.38559	9.04205	9.82959	9.89729	9.62961	7.76997	7.60046	7.82356
Shisa2	5.86611	5.96151	5.72224	7.62989	7.56308	7.591	7.31874	7.31217	7.36842	6.75008	7.12112	7.02384
Tnfrsf19	7.18521	7.15281	7.2567	7.80159	7.6335	7.71227	7.09435	7.20847	7.24957	5.62821	5.81083	5.72796
Sgcg	4.81745	4.6953	4.88003	4.63556	4.82748	4.55514	3.34098	3.54726	3.52426	3.16157	3.1281	3.07968
Kcnrg	3.02085	2.91854	3.03877	3.25478	3.07815	3.0681	2.52256	2.38272	2.5174	2.41438	2.46965	2.35795
Gm4131	2.07542	2.00172	2.41271	2.27621	2.16116	2.15472	1.93695	1.80475	1.99438	1.74166	1.7325	1.71976
4931440J10Rik	2.64426	2.20912	2.60309	1.89316	1.88271	2.0167	1.95781	1.89117	1.88151	1.7419	1.90025	1.79147
Fam167a	9.33882	9.36093	9.26797	8.25996	8.19068	8.16553	7.13539	7.34891	7.34922	6.68429	6.57686	6.52269
Gm52129	2.65477	2.63488	2.74836	2.33734	2.25981	2.25458	2.43716	2.13476	2.19367	1.99417	2.06577	2.23329
Fbxo16	6.39703	6.49407	6.28496	6.44184	6.38197	6.4845	5.56517	5.89334	5.74902	4.98534	4.51304	4.79645
Scara5	6.50509	6.08713	6.42436	7.96234	7.97191	7.91841	7.98186	7.82156	8.04439	8.53432	8.63094	8.61026
Adamdec1	3.51968	3.45797	3.73959	2.86639	3.40669	3.54113	3.45261	3.39001	3.03166	2.66392	2.80449	2.6878
Adam28	1.03498	1.1303	1.39158	0.762198	0.843779	1.17747	0.845164	0.761728	0.759448	0.769906	0.763876	0.755368
Gm31281	3.73868	3.75514	3.84419	2.93022	3.30429	3.54755	2.78591	2.5668	2.63549	2.50861	2.48628	2.45418
Gm41192	2.16369	2.12274	1.95166	1.69006	2.06272	1.8219	1.75944	2.13062	1.88905	1.62003	1.69481	1.59615
Egr3	6.07359	5.95849	5.65374	6.37756	6.26281	6.18697	6.34195	6.47309	6.42832	7.09791	7.34158	7.45389
Kctd4	5.00155	5.17437	4.99238	3.40611	3.44415	3.16745	3.38836	3.02086	3.79564	3.60954	3.85355	3.8218
LOC118568126	1.40252	1.752	1.49163	1.1634	1.15737	1.15526	1.30716	1.38138	1.15668	1.08722	1.07997	1.06975
Fam216b	6.11308	6.11143	5.85402	5.87312	5.83182	5.79191	4.00065	4.01639	3.9905	3.66658	3.62226	3.70177
Kbtbd6	5.97673	6.23948	6.04342	6.11341	6.30088	6.43131	5.8844	5.81393	5.68185	4.78401	4.97711	4.72734
Pou4f1	3.13596	3.42431	3.15129	2.88027	3.15076	2.95848	3.23903	3.03513	3.22855	2.486	2.46757	2.44136
Mir17hg	6.76182	6.79664	6.69655	6.03103	6.0603	5.73706	6.07197	6.00901	6.264	5.23835	5.49898	5.31863
Gpc6	10.6368	10.6499	10.6309	11.0099	10.9568	11.0238	11.1898	11.131	11.0847	12.1234	12.0765	12.0523
Nalcn	4.56259	4.47257	4.73531	5.76613	5.50777	5.86688	5.41357	5.43807	5.10375	6.29135	6.3027	5.99637
Itgbl1	10.3515	10.2488	10.3217	10.8927	10.9483	10.9428	10.7293	10.5667	10.6303	12.2217	12.1939	12.1788
Gm30057	0.911015	0.574337	1.05154	0.406827	0.404795	0.404086	0.405297	0.495472	0.404563	0.413165	0.408208	0.481891
Gm49249	2.8978	2.56643	3.21829	2.39583	2.08287	2.60285	2.31673	2.3245	2.65834	2.44485	2.1807	2.14938
Capsl	4.74721	5.0162	4.67503	4.90156	4.92873	5.05883	3.86316	4.05621	3.46019	3.29711	3.26243	3.28824
Spef2	8.98106	9.0322	8.97185	8.78897	8.84676	8.93405	7.35257	7.50311	7.3707	5.64409	5.47212	5.54884
Gm52174	1.87556	2.23316	2.22384	1.77906	1.7694	1.89851	2.08076	2.03596	1.76829	1.63195	1.70696	1.68258
Npr3	9.15801	9.37371	9.32606	9.80597	9.79731	9.88371	9.93479	10.082	10.0549	11.3351	11.2983	11.274
Cdh6	7.19505	7.20829	7.17443	8.70063	8.60287	8.6485	8.60344	8.74332	8.58345	8.3442	8.49914	8.38576
Cdh18	6.35658	6.44607	6.32011	6.59159	6.47115	6.5968	6.83292	6.79558	6.91947	7.89039	7.8307	7.69539
Dnah5	6.17492	6.1625	6.15611	5.42286	5.45008	5.44719	4.16403	3.91142	4.05357	3.61506	3.57101	3.5069
Ctnnd2	9.18263	9.22642	9.23992	7.17971	7.144	7.08989	7.87732	7.66409	7.7271	7.65746	7.71193	7.80983
LOC118568167	3.33727	3.37511	3.51992	2.17222	2.24614	2.15782	2.32848	2.25685	2.24462	2.10164	2.17943	2.36649
Ropn1l	7.80051	7.78204	7.69215	7.57171	7.38134	7.60392	6.432	6.31765	6.62814	6.13053	6.31302	6.28072
Rgs22	3.75693	3.64004	3.8598	4.01013	4.04955	3.98503	2.91261	3.06141	3.1652	2.79306	2.85438	2.9494
Fbxo43	5.51996	5.85048	5.64728	5.43395	5.47026	5.73857	3.865	4.19299	4.16328	3.67055	3.54286	3.48271
Spag1	8.81482	8.82083	8.83738	8.46334	8.504	8.59669	7.47781	7.37108	7.46567	6.84413	6.67065	6.73092
Gm35019	3.76756	3.93592	3.61257	3.42639	3.50968	3.1164	2.899	2.97295	2.82632	2.81457	2.70093	2.73237
Gm41309	1.37141	1.47014	1.46202	0.931616	1.0128	1.34635	0.929522	0.931086	1.01212	0.94029	0.933505	0.923923
Rims2	6.40845	6.27336	6.42774	5.90006	5.58851	5.88702	5.74019	5.82338	5.47862	4.74256	5.06414	4.72197
Gm33251	1.20472	1.24443	1.17996	0.913485	0.826779	1.23168	0.909345	0.912437	0.907361	0.836729	0.830827	0.822527
LOC118568179	3.62412	3.77209	4.19371	3.71437	3.79399	4.08043	3.80196	3.33612	3.79029	3.34474	3.09752	3.04643
Rspo2	10.801	10.7925	10.8272	11.3702	11.3433	11.3258	11.3799	11.4034	11.3191	12.6772	12.6926	12.7164
Tmem74	8.59643	8.73409	8.61018	7.22589	7.03147	7.15143	6.92709	6.65041	7.06188	6.55411	6.71108	6.68212
Gm52217	2.14312	2.71411	1.99553	1.685	1.41691	1.41523	1.59609	1.60209	1.50789	1.43653	1.42495	1.40838
Aard	9.96234	9.92678	9.85088	8.94223	8.79357	8.89657	7.1787	7.41551	7.4288	5.97538	6.20754	6.14596
Ccn3	11.2077	11.1834	11.245	12.9442	12.904	12.9231	13.0301	13.0375	13.0273	12.7997	12.743	12.7646
Enpp2	6.63873	6.73247	6.75339	8.89351	8.77893	8.91038	8.71147	8.65076	8.63786	8.08622	7.87071	8.00596
Tbc1d31	11.8989	11.8626	11.8518	11.6604	11.6045	11.6517	11.1225	11.0911	11.0836	10.2428	10.2681	10.191
Kcnq3	8.07617	8.12652	7.93958	6.99482	6.77775	6.84828	6.4269	6.55745	6.47207	5.29978	5.15085	4.97453
Lrrc6	6.17509	6.36141	5.91433	6.40754	5.94515	5.9778	4.6223	4.60684	4.23656	3.82795	3.78266	3.71695
Khdrbs3	10.7239	10.7398	10.6322	10.3618	10.4313	10.4442	10.0247	10.0231	10.033	9.34975	9.43907	9.36174
Gpr20	2.82137	2.92799	2.87804	2.52436	2.17774	2.24828	2.61731	2.39915	2.50334	2.29826	2.34417	2.16227
Adgrb1	7.93276	7.96719	7.84304	6.29417	6.30788	6.33052	5.46938	5.20735	5.62089	4.77417	4.65538	4.98762
Ly6g6g	1.97445	2.25322	2.24152	1.45935	1.3641	1.4495	1.36514	1.45796	1.36362	1.38134	1.46429	1.65276
Rhpn1	6.85817	7.07441	7.08008	6.80608	6.98903	6.7862	6.2691	6.03425	6.1931	5.72538	5.85756	5.4803
Mapk15	9.69489	9.74623	9.73598	8.83729	8.66479	8.74433	6.77062	6.63136	6.66505	5.78585	5.65586	5.74782
Scrib	12.8686	12.9056	12.8702	12.1948	12.1963	12.2241	11.9386	11.9547	11.9616	11.0577	11.1528	11.0975
Nrbp2	8.91704	8.83301	8.92777	9.70487	9.66206	9.70755	9.55209	9.37814	9.50052	10.277	10.2364	10.1932
Scx	7.74351	7.93297	7.82673	8.59164	8.58246	8.49522	8.89829	8.90027	8.96659	9.2792	9.51605	9.55224
Slc39a4	5.35888	5.4404	5.38072	5.26621	4.91337	4.7424	4.12666	4.45016	4.70304	3.63264	3.59031	3.52924
Ppp1r16a	11.2005	11.2549	11.2159	10.6844	10.6779	10.6978	10.2203	10.2565	10.2265	9.71197	9.86154	9.82122
Gpt	8.31385	8.44309	8.45294	7.3984	7.43768	7.35661	6.86867	7.17341	7.01384	6.66637	6.73976	6.79007
Apol7a	6.82754	6.68959	6.71823	6.69725	6.61551	6.51049	6.14743	6.06087	5.95046	5.26401	5.15174	5.32916
Apol9a	8.31909	8.35271	8.2395	8.53573	8.29456	8.02839	8.7178	8.71682	8.56492	6.73575	6.63305	7.15926
Apol9b	7.74581	7.53518	7.66312	7.88048	7.72586	7.47528	8.06625	8.09774	8.0107	5.67351	6.06234	6.11323
Apol8	5.12385	5.53056	5.41633	5.10884	5.00583	4.90499	4.90634	4.85654	4.98007	4.10636	4.38193	4.15592
Gm36738	3.53407	3.71483	3.59758	3.91799	3.90885	3.62143	2.90223	3.37345	3.14748	2.95677	2.9225	2.99969
Elfn2	1.49876	1.19861	1.69217	1.48925	1.19599	1.73165	1.19751	1.2801	1.11245	1.12562	1.11803	1.1073
H1f0	10.587	10.6181	10.5641	11.8152	11.6849	11.7662	11.8908	11.8854	11.8737	12.0559	12.1379	12.1186
Gcat	6.83609	6.68692	6.89319	8.35086	8.2665	8.25812	8.40675	8.46685	8.41555	8.10942	8.18108	8.23094
Ankrd54	11.0729	11.0946	11.0507	10.8906	10.8254	10.9247	9.92162	9.87023	9.99701	9.41223	9.39234	9.46368
1700088E04Rik	6.70191	7.05486	6.78096	6.90851	6.7139	6.79241	5.62821	5.53342	5.83023	4.95066	4.60083	4.80868
Fam227a	8.78136	8.80033	8.78553	7.79174	7.79102	7.90816	6.74092	6.6612	6.77282	6.3002	6.31075	6.00455
Cby1	10.7615	10.6879	10.7036	10.4631	10.4134	10.4649	9.42664	9.38161	9.46906	9.11505	9.19789	9.20497
Cacna1i	4.00839	4.1167	4.15856	2.82018	2.8644	2.64838	2.57867	2.66891	2.72677	2.54217	2.41343	2.37754
Mchr1	2.37635	2.31861	2.47016	2.99927	2.53946	3.32793	2.88664	2.89998	2.92526	2.51973	3.22392	2.88374
Tef	9.29626	9.32541	9.33055	9.98803	9.95533	9.99011	10.0196	9.99368	10.012	10.884	10.9146	10.8863
Shisa8	11.7967	11.8067	11.7573	10.8712	10.8098	10.7325	10.0925	10.0551	10.1104	7.31932	7.27713	7.28682
A4galt	8.31439	8.33857	8.27955	9.30318	9.34585	9.25482	9.00628	9.05834	8.972	9.86898	9.92441	9.90747
Scube1	5.75091	5.79133	5.50982	6.88857	6.88677	6.63277	7.12254	7.25952	7.36588	6.84947	6.95851	6.73857
Efcab6	3.06589	2.8376	2.96727	3.39527	3.05023	2.99939	2.32903	2.33464	2.7204	2.2726	2.25517	2.2303
Prr5	7.50056	7.42783	7.48609	8.11022	8.16117	8.08278	8.52465	8.56233	8.52356	8.72799	8.87511	8.8305
Smc1b	3.49041	3.17434	3.47645	2.90561	2.71075	2.70492	2.99144	2.90154	2.88176	2.62805	2.43486	2.79402
Ribc2	6.95501	7.00051	6.82451	6.64334	6.65283	6.57789	5.24585	5.07606	5.09912	4.57692	4.45891	4.60053
Ttll8	3.5652	3.74264	3.29091	3.59983	3.78535	3.82698	2.91862	2.70983	3.08942	2.91403	2.63376	2.60185
Odf3b	4.53364	3.77801	4.13376	4.70591	4.36238	4.57302	3.20472	3.28303	2.97576	2.94377	2.91366	2.87023
Syt10	5.28458	5.13614	5.19157	3.63488	3.74823	3.54131	3.31923	3.26328	3.54832	3.0802	2.94547	2.97973
Cntn1	3.10821	3.07226	3.06658	4.20301	4.43005	4.43634	4.30356	4.07875	3.80721	3.4886	3.90318	3.35401
Gm30181	2.55143	2.55676	2.8862	2.27309	2.19126	2.5402	2.55298	2.56501	2.38307	2.06086	2.13155	2.23683
Nell2	9.08985	9.02201	9.0006	9.93413	9.95144	9.8823	9.88949	9.89277	9.95705	10.464	10.4704	10.4582
Gm32406	2.12765	2.33272	2.46124	2.05735	1.97591	2.64513	1.82992	1.91302	2.04088	1.76527	1.75342	1.81416
Gm32733	1.67202	1.86897	1.76232	1.32633	1.31995	1.31773	1.23837	1.66804	1.46577	1.2513	1.24315	1.30867
Ccdc184	4.99822	5.1983	5.21461	5.73952	5.5484	5.54355	4.53029	4.05977	4.87188	4.03058	3.97197	3.71219
Olfr287	2.69827	2.72561	2.53782	2.50938	2.43596	2.42893	2.38579	2.20731	2.12578	1.99396	1.9807	1.96192
Ccdc65	9.6784	9.70744	9.74282	9.35907	9.39652	9.46348	7.8338	7.88964	7.84551	7.25635	7.15355	7.2546
Dhh	5.11795	4.94033	5.05144	4.61835	4.40577	4.73964	4.59002	4.63807	4.8154	3.79333	3.97552	3.97952
Gm41396	6.35826	6.36608	6.25227	5.23532	5.40229	5.38632	4.99404	5.09143	5.02935	4.16668	4.604	4.19207
Prph	6.34783	6.11967	6.11181	6.51831	6.46735	6.43286	6.28194	6.05348	6.2341	5.00029	5.16495	5.17876
Dnajc22	3.67572	3.64255	3.66865	4.05383	4.16709	3.91991	3.37074	3.33187	3.66448	3.28444	2.87455	2.9137
Kcnh3	5.69447	6.00471	5.9169	6.34708	6.65606	6.5817	4.85753	5.17694	5.27024	4.08734	4.10613	4.02928
Fam186b	8.56292	8.59825	8.54162	7.56838	7.48679	7.48428	7.2878	7.2498	7.34309	7.3343	6.90065	7.08314
Faim2	2.24794	2.1887	2.40989	2.35175	2.7498	2.52978	2.54025	2.8167	2.53391	2.946	3.09065	2.87757
Aqp5	5.01783	5.36749	5.01308	6.29085	6.30905	6.17913	6.27724	6.33776	6.31408	7.37347	7.66481	7.61848
Gm17057	2.54324	2.69143	2.87956	2.61158	2.58877	2.53183	2.31747	2.18792	2.24706	2.04742	2.11872	2.01456
Igfbp6	7.47041	7.62269	7.51959	8.76271	8.58621	8.76803	8.55489	8.60889	8.63383	8.73551	8.84421	8.89761
D930007P13Rik	4.86073	4.79244	4.69132	3.82489	3.52771	3.3587	3.3741	3.38856	3.17788	3.10632	2.98028	2.92712
Ppp1r1a	2.84705	3.0127	2.94379	3.24293	3.00448	2.93724	3.36063	3.02017	3.39196	3.67641	3.6703	3.94865
Gm36195	4.91667	4.58946	4.94168	3.9629	3.85107	3.79848	3.67891	3.59023	3.66902	3.78325	3.43042	3.41724
Gm41409	2.92602	3.10634	3.12621	2.27713	2.46766	2.67939	2.26824	2.54299	2.33562	2.13127	2.2037	2.17158
1700037C18Rik	7.04863	7.07334	6.99969	7.09253	7.03932	7.12887	6.1693	6.11407	6.19061	5.72498	5.70153	5.52497
Glis2	10.072	10.0255	9.98162	10.2746	10.3113	10.2809	10.6808	10.6631	10.6142	11.5117	11.5356	11.5276
Pam16	4.35851	4.17105	4.01944	4.49533	4.69515	4.51163	4.62238	4.69944	4.66411	5.45699	5.43796	5.52221
4930451G09Rik	5.18292	5.44274	5.30662	5.31958	5.02445	5.20972	4.62111	4.32932	4.60799	4.5115	4.02147	4.35871
Carhsp1	13.0128	13.0055	12.9836	11.9114	11.9199	11.8916	11.8694	11.8678	11.9046	11.4376	11.4731	11.4675
Gm10832	3.72626	3.39872	3.47331	2.73699	2.52368	2.19952	2.29473	2.38579	2.45001	2.33697	2.21611	2.55606
Gm9861	6.24967	6.30174	6.472	5.4305	5.16461	4.95481	5.26119	5.30569	5.22497	4.93726	4.55269	4.69792
2610020C07Rik	4.84106	4.91395	4.86042	4.19625	4.49336	4.11666	4.27282	4.07699	4.1242	3.82993	3.97437	3.91961
4833415N18Rik	2.95929	2.84765	2.87657	2.25805	2.5568	2.54963	2.44805	2.5172	2.44178	2.2079	2.10086	2.08019
Efcab1	7.45464	7.26853	7.33889	7.72739	7.79537	7.93682	6.14323	6.16849	6.25917	5.15793	5.281	5.42825
Spag6l	9.00463	8.94105	8.80287	8.11042	8.0828	8.15818	6.03154	6.22106	6.48316	5.00401	4.95583	4.88717
Rpl31-ps12	1.72487	1.65227	1.54154	1.08467	1.07838	1.15546	0.992169	0.993931	0.991037	1.00427	0.996653	0.985848
Rimbp3	3.45547	3.12425	3.46031	3.09087	3.42647	3.10477	2.91735	2.92863	3.01527	2.54196	2.82297	2.5704
Tmem191c	3.67086	3.83651	3.65314	4.39487	4.22226	4.6516	4.72299	4.69801	4.66105	5.05715	4.97516	5.14917
Aifm3	3.67107	3.21634	3.56591	3.74048	3.96795	4.09553	3.03755	3.46771	3.35283	2.78631	2.76384	3.00069
Lrrc74b	4.58713	4.77696	4.69621	5.04205	5.14828	4.97915	3.9538	3.92651	3.58763	3.29764	3.26307	3.28891
Ccdc74a	8.74245	8.77404	8.80332	8.80037	8.75028	8.81623	7.88171	7.89679	7.94163	7.5824	7.41135	7.34301
A930003A15Rik	2.06692	2.27346	1.70026	2.18353	2.44013	2.50787	1.61482	1.70648	1.61306	1.63357	1.62178	1.60499
Map6d1	7.27092	7.10731	7.06533	5.83334	5.90497	5.96847	5.95763	5.8402	5.82782	4.61597	5.26922	4.73013
Chrd	7.48542	7.7754	7.60516	7.65246	7.81771	7.86382	7.93094	7.90169	7.8717	9.31155	9.29163	9.31124
Liph	4.37058	4.1608	4.32363	4.06335	4.05859	3.95244	3.83195	3.59196	3.74287	3.30845	3.11895	2.99866
Kng2	4.48527	4.3558	4.2985	5.31685	5.53849	5.33086	5.66159	5.83748	5.50347	5.46771	5.56988	5.24988
Kng1	3.57864	3.74286	3.97953	4.49845	4.63913	4.42066	4.67215	4.67127	4.48447	4.8001	4.49459	4.67575
Plaat1	6.04702	5.94764	5.73248	6.04835	5.85015	5.79841	4.74472	4.554	4.44439	4.48191	4.50019	4.35149
4632428C04Rik	4.72308	5.05497	4.95544	4.54023	4.55107	4.79554	3.8547	3.8702	3.79627	3.59649	3.73535	3.65201
Gm32998	3.61611	3.50669	3.49284	3.04962	2.74515	3.23522	2.87136	2.75906	2.53101	2.57624	2.70445	2.6517
Gm52252	2.25189	2.48487	2.43262	1.96646	2.19453	1.94967	1.81032	1.96409	1.9526	1.83955	1.73487	1.79507
Tctex1d2	9.50501	9.49251	9.48277	9.17919	9.20377	9.19399	8.25686	8.34885	8.41114	8.02235	8.08714	8.05208
Iqcg	10.8252	10.888	10.7934	10.058	10.0432	10.1436	8.59979	8.56748	8.60905	7.09831	6.89162	7.07685
Lmln	10.348	10.3849	10.3102	9.97525	10.0165	10.1172	9.20155	9.14243	9.11824	8.1863	8.06735	8.09516
Muc13	3.19715	3.11534	3.1571	3.95443	3.81143	3.94876	3.25971	2.88388	2.93075	2.6041	2.58136	2.54873
Eaf2	7.29093	7.14406	7.14611	6.57237	6.43337	6.4428	5.63511	5.83918	5.56003	5.61481	5.47369	5.2934
Maats1	9.50905	9.57411	9.50181	8.86141	8.73522	8.81841	6.7892	6.96902	6.85211	5.40783	5.40827	5.30128
B4galt4	7.50639	7.4882	7.51205	8.29831	8.14874	8.2764	8.29973	8.26708	8.2833	8.79898	8.86868	8.75465
Upk1b	4.35607	4.39072	4.20196	5.08859	5.00333	5.2808	5.25473	5.16465	4.92907	5.71598	5.45442	5.65049
Igsf11	5.51929	5.5572	5.5651	5.35447	5.25795	5.24242	5.17617	5.18064	5.12132	3.99881	4.13202	4.2767
Lsamp	3.40234	3.24725	3.37999	4.26354	4.28362	4.02418	4.26483	3.57729	4.3065	4.62419	4.45418	4.45498
Ccdc191	9.41929	9.48263	9.36481	9.04284	9.10022	9.17786	8.42774	8.43223	8.41813	8.12713	8.16198	8.01589
Cfap44	11.015	11.0908	11.0064	10.0278	10.0347	10.0798	8.49891	8.39752	8.44776	6.5202	6.43065	6.5162
Cd200r2	2.59294	2.25156	2.1873	2.14107	2.24395	2.12156	2.35423	2.07247	2.29564	1.86067	1.84904	1.97584
Tmprss7	2.02169	2.18899	1.88294	2.12856	2.04346	2.29844	1.88418	2.25947	2.1138	2.88507	2.39535	2.71005
Gm15638	5.26683	5.31578	5.04195	4.86534	5.17578	5.15947	3.96694	3.63032	4.09494	3.89798	4.00597	4.16226
Plcxd2	8.66765	8.71945	8.58666	8.39363	8.30066	8.46095	8.97702	8.95837	8.93871	10.0856	10.0869	10.0587
Gm4827	1.76665	1.52829	1.62973	1.19154	1.18541	1.18326	1.26419	1.34234	1.18471	1.11518	1.10771	1.09716
LOC118568242	1.14419	1.40612	1.17018	1.30698	1.16992	0.873929	0.875454	0.876895	1.03217	0.88539	0.879125	0.8703
Cep97	9.63466	9.6225	9.56553	9.06324	9.03529	9.11544	8.1999	7.91823	8.06692	8.30727	8.20077	8.29216
Abi3bp	11.6894	11.7753	11.7705	11.8699	11.8919	11.8727	12.0046	11.9783	11.9192	13.7916	13.7133	13.6807
Chodl	6.52923	6.45507	6.42452	9.52063	9.50595	9.57988	8.40912	8.33366	8.43602	7.72019	7.79805	7.73737
Cyyr1	6.41883	6.2767	6.28868	5.45744	5.41351	5.2216	5.69649	5.31251	5.42641	4.7007	4.29037	4.75925
Adamts1	12.2497	12.2185	12.2842	13.1903	13.1961	13.209	13.4439	13.481	13.3965	13.7091	13.6991	13.6434
Hunk	8.42193	8.35248	8.32501	8.07459	8.13573	8.23365	7.87975	7.99137	8.06745	6.89489	6.79733	6.96062
Cfap298	11.1992	11.2176	11.1636	10.682	10.6742	10.7528	9.57315	9.61266	9.67435	8.99354	9.13142	9.12862
4932438H23Rik	7.29737	7.21356	7.22435	7.26956	7.18506	7.42018	5.77414	5.79863	5.7759	4.94313	4.82979	4.69141
A930006K02Rik	3.42088	3.94083	3.79769	3.16354	3.237	3.39716	2.85225	2.86113	3.23402	2.913	2.80182	2.94041
Gm41498	3.35981	3.46071	3.55524	2.83679	2.87735	2.87133	3.17255	3.18673	3.02879	2.59701	2.96274	2.73989
Clic6	4.37639	4.25287	4.60069	5.54577	5.31014	5.45413	4.85849	4.94761	5.16594	3.54128	3.58317	3.44929
Kcnj15	11.4183	11.406	11.452	10.7427	10.7636	10.7658	11.0267	11.0437	10.9667	10.15	10.0102	10.0217
Erg	8.1506	8.07017	8.04237	8.22015	8.22598	8.35622	8.29142	8.47659	8.28897	9.7003	9.81603	9.73255
LOC118568236	5.25119	5.07062	5.441	5.23283	5.05155	4.9617	4.15723	4.29472	4.1459	3.77348	3.65454	3.76657
Gm41512	2.334	2.25651	2.58339	2.10422	1.89474	2.13539	1.82481	1.66388	1.74342	1.67958	1.66801	1.65159
Ripk4	6.55547	6.41639	6.42712	5.92672	6.10043	6.22088	5.4298	5.32612	5.39451	4.70637	4.98149	4.92077
A630089N07Rik	6.60737	6.72282	6.72586	5.7093	6.02855	5.90009	5.75721	5.89732	5.77189	5.50004	5.42412	5.53856
Fndc1	10.4791	10.4531	10.4671	10.7117	10.6833	10.6926	10.7208	10.7611	10.6791	12.2682	12.2706	12.2066
Cep43	10.5166	10.476	10.3409	10.2481	10.2923	10.2388	9.6585	9.59342	9.61968	8.90706	8.94816	8.99318
Pacrg	7.91036	7.87332	7.84091	7.41343	7.50018	7.59532	6.1494	5.82739	5.70907	5.47904	5.33433	5.15772
Gm52294	2.98012	2.96558	2.72552	2.19698	2.48894	2.4272	1.94639	1.94981	2.18156	1.96978	2.04549	2.01448
Gm41527	2.50376	2.29238	2.63723	1.74996	1.65723	1.88094	1.74189	1.57239	1.6563	1.58879	1.57672	1.55949
Tcte2	6.04531	5.66163	5.98737	4.95637	4.98545	5.1744	4.68313	4.3448	4.54201	4.44517	4.23274	4.44977
Phf10	13.4334	13.413	13.4068	12.9147	12.9047	12.9245	12.5229	12.492	12.5224	11.8762	11.8795	11.8317
Flywch2	8.35652	8.21514	8.35834	8.24636	8.154	8.20951	8.03115	8.01965	8.1237	6.72971	6.85824	6.94809
Prss22	5.12132	4.97527	4.93973	4.54974	4.60502	4.73957	3.79054	3.75517	3.78025	3.27141	3.32116	3.18814
Ccnf	10.7498	10.756	10.784	10.6192	10.6143	10.5377	10.4803	10.5046	10.5568	9.40955	9.44275	9.3606
Hs3st6	4.08687	4.43874	4.10773	4.05379	3.98777	3.94383	3.61863	3.63374	3.73613	3.30585	3.32983	3.14069
Meiob	1.9627	2.74851	2.18489	2.52163	2.2436	2.17865	2.24818	1.91377	2.40009	1.84569	1.83313	1.81531
Cacna1h	8.26419	8.30774	8.23562	8.3564	8.50647	8.4056	8.56509	8.46424	8.42646	10.1663	10.1103	10.1446
Tekt4	6.96931	6.99397	7.22065	7.241	7.32835	7.40711	5.1046	4.99744	5.331	4.30526	4.25553	4.18363
Cerox1	3.45002	3.60745	3.19892	3.95213	3.8841	3.38043	4.22892	3.56815	3.80613	4.25615	4.22792	4.4187
Fbxl16	6.09109	6.33401	6.20507	6.79196	6.90713	6.94123	7.1069	7.04897	7.00923	7.91416	8.10892	8.02817
Wdr90	11.1133	11.1539	11.1533	11.2266	11.2527	11.2607	10.6348	10.6749	10.6631	9.30167	9.26527	9.24695
Nhlrc4	5.42357	4.91674	5.33358	3.99937	3.50311	3.91116	3.32452	3.33847	3.1736	2.98431	3.04294	2.89605
Rgs11	4.46474	5.05922	4.60161	4.66911	4.87094	4.90883	4.88045	5.22382	4.943	5.87958	5.9925	5.94883
Hmga1	9.67014	9.72037	9.72354	8.86633	8.78153	8.92556	8.87501	8.90258	9.1219	8.1418	8.39914	8.35692
Pacsin1	3.92222	4.00348	4.0246	4.65349	4.57066	4.51441	3.92439	4.08549	4.02001	3.32554	3.20952	3.0858
Tcp11	8.61981	8.6424	8.6025	8.44787	8.47789	8.39306	6.50414	6.13491	6.56609	5.12921	5.1742	5.05184
Fkbp5	11.1569	11.1887	11.133	10.7857	10.7711	10.7787	10.5826	10.5907	10.629	9.58476	9.54608	9.6185
Bnip5	4.32951	4.61354	4.50688	4.24709	4.52924	4.81155	3.853	4.27115	4.04043	3.34459	3.30844	3.3245
Cpne5	4.38292	4.38265	4.44091	4.57227	4.28683	4.32697	3.77057	3.87428	4.25471	3.3091	3.54565	3.22443
Pi16	3.93033	4.04185	3.98222	5.03793	4.89416	4.79188	4.586	4.38324	4.45235	5.06359	5.32713	5.33197
1700097N02Rik	1.86486	1.91506	2.17906	1.81425	1.37173	1.66859	1.60894	1.46146	1.37129	1.38754	1.37818	1.36493
Dnah8	6.34826	6.22878	6.38001	6.26753	6.22546	6.44453	4.80271	5.0135	4.71919	5.07128	4.85125	4.73322
Ubash3a	1.74561	1.59392	1.64208	1.41217	1.5867	1.2527	1.33272	1.25986	1.17271	1.186	1.17834	1.16754
Rsph1	10.1694	10.1621	10.1584	9.83409	9.75436	9.82099	8.10243	8.15367	8.24207	6.98202	6.96328	6.99405
Slc37a1	5.64896	5.56617	5.5083	4.81288	5.21041	4.94684	4.48829	4.75215	4.60299	4.17923	3.88775	4.2779
Pde9a	3.54581	3.39655	3.58764	4.20488	4.41656	4.60124	4.39807	4.16292	4.65522	4.62621	4.68353	4.79668
LOC118568325	3.31022	3.64159	3.6269	3.2905	2.99018	2.98199	2.55007	2.55617	2.9875	2.83103	2.56557	2.66676
Hsf2bp	4.64544	4.56389	4.52684	3.61485	3.79967	3.78834	3.38532	3.39835	3.58373	3.47403	3.22324	3.02136
Gm41570	2.02682	2.07944	2.07064	1.80913	1.66017	1.58283	1.97373	1.66784	1.65909	1.52035	1.51085	1.57309
H2-K2	6.3518	6.63941	6.52541	6.57407	6.59324	6.4431	7.11177	7.02505	7.13344	5.31139	5.49444	5.50338
H2-K1	12.4893	12.4056	12.5351	12.3027	12.2386	12.2489	12.9953	13.0209	13.0266	11.0107	11.0282	11.0962
Tnxb	4.47795	4.67206	4.39382	5.7572	5.69626	5.95147	5.6624	5.94889	5.7622	6.32107	6.38006	6.13115
Dxo	10.3965	10.4004	10.4634	10.6452	10.5318	10.5434	9.9364	9.86805	9.95849	9.0667	9.09229	9.14323
Hspa1l	7.29777	7.32302	7.19971	6.51391	6.78541	6.77391	6.20119	5.96803	5.98662	5.47379	5.23856	5.47855
Ddah2	8.73258	8.68122	8.61891	9.96267	9.78881	9.91039	9.93487	9.94947	10.0808	10.5547	10.6149	10.6181
Ltb	3.05571	2.94383	2.98169	3.2951	3.07015	3.47306	2.52383	2.79251	2.71601	2.57198	2.37714	2.42776
H2-Q4	11.025	10.9146	11.0586	10.6671	10.5411	10.54	11.4418	11.4816	11.4424	8.95635	8.9963	9.20763
H2-Q5	4.78934	4.506	4.62315	3.8472	3.94349	3.97081	4.73313	4.61366	4.12075	3.21724	3.18578	3.14052
H2-Q6	2.41691	2.19179	2.50976	2.2004	1.97475	2.11536	2.60393	2.52855	2.59458	1.91517	1.90257	1.88476
H2-Q7	3.41353	3.48639	3.55047	3.32857	3.25465	3.38155	3.30878	3.99938	3.88723	2.72512	2.7026	2.67045
H2-Q9	4.50092	4.52735	4.56078	3.89704	4.34574	4.1032	4.97218	4.75254	5.19473	3.31936	3.2858	3.23745
H2-Q10	6.82745	6.45569	6.83682	6.63257	6.4929	6.45678	7.1418	7.0317	7.28752	5.59376	5.30822	5.62227
Cdsn	9.4117	9.48202	9.36804	8.21555	8.36497	8.30295	8.82945	8.84464	8.81652	11.3002	11.3896	11.4015
Gm41577	3.93803	3.9008	3.9918	3.59235	3.39755	3.55069	3.15341	3.10633	3.25235	2.86982	3.12358	2.72357
Crisp2	3.48137	3.04058	3.32925	2.10292	2.09548	2.59627	2.09732	2.1929	2.26539	2.69449	2.36869	2.24394
Ptchd4	8.44079	8.54838	8.49056	7.18345	7.34814	7.19416	7.62386	7.61079	7.49442	7.16134	6.98153	6.96935
Ankrd66	4.86422	4.69776	4.88576	5.16735	4.90342	5.26997	4.02226	3.80451	3.67025	3.32188	3.28626	3.23473
Tcte1	3.88679	3.80145	3.8499	4.18311	4.16481	3.92371	2.70535	2.87984	3.07262	2.74687	2.72083	2.6833
Rsph9	9.33838	9.40664	9.32103	9.00652	9.05296	8.92671	7.67841	7.88309	7.83762	7.00766	7.23849	7.35303
Dlk2	6.75224	6.85956	6.70742	5.62824	6.13352	6.0939	5.72132	6.02652	6.00899	5.26408	5.4906	5.54797
Crip3	4.43852	4.34501	4.73474	5.82541	5.73336	6.05945	3.9663	3.63807	3.54727	3.71781	3.43208	3.74995
Usp49	7.61308	7.56708	7.46921	7.44359	7.46816	7.45872	7.25475	7.37185	7.24748	6.52024	6.30509	6.24688
Daam2	8.24182	8.38264	8.19781	8.97029	8.88569	8.97491	9.29297	9.28633	9.21055	9.66432	9.59619	9.59511
Kif6	7.46754	7.45349	7.4018	7.15792	7.11498	7.06852	5.91362	5.9544	6.35053	5.68054	5.21319	5.36352
Satb1	11.1231	11.1452	11.1636	8.86728	8.96808	8.96613	9.35195	9.3055	9.20043	7.83024	8.06736	8.01101
Efhb	8.43437	8.53251	8.31741	8.11216	8.22292	8.26672	6.50202	6.31285	6.67221	5.1291	5.16831	4.95471
Plin4	5.32881	5.1851	5.17181	6.22472	6.2147	6.07021	6.54903	6.58631	6.76431	7.66857	7.62827	7.63559
Plin5	2.06547	1.91847	2.52071	2.11996	2.30894	2.34609	1.6831	1.84998	1.84052	1.70117	1.68979	1.75138
Sema6b	7.92912	7.91684	7.89682	6.94262	7.12434	7.02571	6.82024	6.51071	6.44585	6.06819	6.16669	6.00654
Rfx2	9.99702	10.0863	10.0948	9.51987	9.43603	9.44712	8.53264	8.64041	8.47253	7.15623	7.19101	7.11852
Gm41604	4.9591	5.1639	5.36155	4.57667	4.25497	4.03166	3.9277	4.07085	3.9163	3.35422	3.22952	3.17938
Slc25a23	6.47882	6.5301	6.3609	6.9725	6.85015	6.92295	7.52365	7.2561	7.3294	8.17498	8.35861	8.42345
Tmem232	4.77248	4.68642	4.5289	5.27144	5.13949	5.21705	3.28979	3.22007	3.35642	3.1829	3.23523	3.17436
Lrrc30	0.488735	0.880962	0.705476	0.511936	0.343707	0.425366	0.344152	0.345169	0.426538	0.351167	0.346743	0.340517
Gm41611	3.24951	2.89519	3.34786	2.40721	2.78302	3.20405	2.47547	2.8002	2.72566	2.60162	2.56666	2.37992
Togaram2	2.28014	2.55882	2.15823	2.04413	2.27022	2.4973	2.16196	1.97033	1.96086	1.91905	1.81488	1.87373
Gm41616	7.4148	7.25747	7.36009	6.76426	6.90696	6.87532	6.80923	6.71445	6.66773	5.30381	5.08083	5.2446
Gm26637	5.9134	5.99147	5.93869	5.6296	5.52088	5.55329	5.64138	5.7805	5.49925	4.60608	4.97764	4.76606
Ttc39d	4.11214	4.25494	4.42022	4.02089	3.72263	3.59438	3.27154	3.28411	3.37135	2.90147	2.95944	2.9151
Cdkl4	5.57922	5.73577	5.74047	5.92611	5.88655	5.93036	4.71625	4.35715	4.53288	4.3508	4.47132	4.54634
C230072F16Rik	6.84588	6.94457	6.69705	7.3477	7.54585	7.34849	5.06085	5.14294	5.16394	4.42873	4.23909	4.22997
Kcng3	4.31686	3.88821	3.87343	3.23588	3.36347	3.25686	3.50255	3.51916	3.03464	2.87639	3.06789	2.87451
Six3	3.23454	3.25145	2.78972	2.81172	2.73688	2.55586	2.7421	2.99748	2.73446	2.29753	2.28081	2.25702
Prkce	11.305	11.3089	11.3514	10.7297	10.6117	10.6307	10.4911	10.3628	10.385	10.0392	9.96272	9.96163
Gm30284	4.00987	4.15766	4.34178	3.43936	3.10861	3.63053	2.85376	2.86374	2.84734	2.64822	2.62256	2.5855
Epcam	4.03142	4.18699	4.01591	5.00901	4.70809	5.01546	4.97499	4.82842	4.97591	3.38555	3.35109	3.44342
Gtf2a1l	1.68574	1.43169	1.55774	1.69221	1.91565	1.42275	1.19376	1.19566	1.19255	1.20679	1.19859	1.18698
Gm52340	1.80043	2.04498	2.03518	1.45395	1.44724	1.65667	1.36541	1.45267	1.59364	1.56237	1.45851	1.35797
Armc4	3.25999	3.10274	3.35977	2.68986	2.77913	2.91475	2.41282	2.34114	2.40836	2.37356	2.34969	2.51864
Gm41666	2.2226	2.14451	2.43534	1.86449	1.84994	1.90788	1.54761	1.5501	1.54602	1.66163	1.55394	1.61796
6330525I24Rik	4.1774	4.11446	3.70006	2.83604	2.6708	2.8762	2.95149	2.59971	2.81492	2.89433	3.04475	2.5672
Aqp4	2.25456	2.34996	2.34539	2.49299	2.69985	2.58811	2.75427	2.55177	2.6463	2.94245	3.00895	2.66117
Dsc3	5.65335	5.99597	5.82858	4.56967	5.14868	4.58114	4.50916	4.56262	4.19448	4.41537	3.74531	3.79759
Dsc2	6.77467	6.92238	6.94438	6.8667	6.84172	6.83651	6.4855	6.5681	6.38032	5.73448	5.0625	5.39694
Dsc1	2.36201	2.50785	2.31887	2.11888	2.16084	2.31057	1.90628	1.91206	1.82705	1.76566	1.75406	1.73765
Dsg3	2.10552	2.29128	1.89068	1.27037	1.35681	1.51325	1.26724	1.36273	1.26573	1.28328	1.2732	1.2588
Galnt1	13.5072	13.5089	13.477	12.9605	13.0085	13.0152	12.5535	12.5795	12.5901	11.9587	11.9252	11.887
Gm38565	6.13349	6.12697	6.05103	5.49531	5.12841	5.57141	5.16058	4.91201	5.05544	4.56139	4.39908	4.46448
Fhod3	8.68434	8.75071	8.64426	8.35489	8.36031	8.40245	7.60683	7.63461	7.83126	7.35349	6.90547	7.01033
Myo7b	2.90474	2.92029	2.76066	1.89814	2.13267	1.97545	2.13608	2.45895	2.05712	2.01501	1.99348	1.88158
A830052D11Rik	3.77075	3.63022	3.87315	3.4708	3.22884	3.39065	2.90603	2.84854	3.17804	2.73715	2.70915	2.66911
Pkd2l2	3.35354	3.50417	3.60035	3.96066	3.7289	3.55343	3.02156	2.75385	3.44882	2.70141	3.04975	2.64734
Nme5	9.96153	9.94375	9.96907	9.60894	9.65379	9.70037	8.3071	8.3613	8.34793	6.61865	6.73621	6.52061
Spata24	8.99916	9.02244	9.03998	9.25275	9.19736	9.20028	8.2814	8.28729	8.26925	7.63136	7.77994	7.64747
1700066B19Rik	2.767	2.90959	2.64661	2.61881	2.3745	2.53899	2.43914	2.38679	2.48987	2.1128	2.3324	2.07946
Psd2	4.69388	4.89649	4.87934	4.67856	4.95361	4.5241	4.19845	4.54008	4.58523	3.74839	4.07653	3.93684
Nrg2	5.14219	5.01458	4.95857	5.09536	4.73969	4.54224	4.72481	4.74662	4.80531	4.04533	4.13713	3.99854
E230025N22Rik	2.76446	2.87339	2.44416	2.29374	2.21439	2.0733	2.003	2.35061	2.07586	2.03521	2.17012	1.98615
Pcdhb8	2.90554	2.82557	2.67885	3.12734	3.15303	3.19063	3.5188	3.12297	3.0508	3.30286	3.69465	3.35145
Pcdhgc4	8.83191	8.82279	8.92152	9.37986	9.34913	9.39434	8.44895	8.50782	8.47141	7.10352	7.0248	6.92599
Pcdh12	4.26961	4.39286	4.62817	3.6815	3.46332	3.68348	3.82003	3.53529	4.00999	3.16375	2.96118	2.92119
Gm41707	1.07135	1.05901	1.05238	0.63893	0.636769	0.792261	0.720333	0.638518	0.79415	0.645694	0.640401	0.632953
Pou4f3	2.43193	2.05076	2.0436	2.00153	1.85902	1.97988	1.86201	1.79726	2.04122	1.65128	1.64089	1.6262
Stk32a	7.01066	6.9152	6.98514	6.82996	6.70933	6.70747	7.31959	7.31218	7.25222	5.27354	5.61872	5.34306
Myot	5.2275	5.24655	4.95672	4.45343	4.19734	4.37282	3.73622	4.29348	3.55428	3.49872	3.71646	3.68339
Cdo1	10.0933	10.1203	10.1159	10.7572	10.8433	10.879	10.8073	10.7958	10.8205	11.6235	11.603	11.6176
Gm49974	3.5838	4.02553	4.152	3.81845	3.21228	3.56429	3.21802	3.23107	3.64556	2.87506	2.75966	2.72539
Lox	15.2829	15.2891	15.2631	15.3871	15.4298	15.37	15.4996	15.5084	15.5038	16.6801	16.6413	16.6773
Cep120	12.3185	12.331	12.3178	12.0439	12.0261	12.042	11.4193	11.4659	11.4702	10.8782	10.8235	10.7869
Gm34632	6.40395	6.28512	6.22403	5.75232	5.23193	5.74714	4.34871	4.22128	4.29194	4.25724	4.24583	4.44431
Ccdc192	4.3604	4.42039	4.4032	4.53386	4.11542	4.78388	2.94298	3.44965	3.24269	2.99227	2.96138	2.91671
4930511M06Rik	4.17449	4.61297	4.4797	4.033	3.78601	3.85018	3.66845	3.59068	3.46569	3.05889	3.32917	3.47506
Slc27a6	6.63318	6.72062	6.77208	8.34537	8.25838	8.27353	8.36787	8.34806	8.25744	8.13538	8.01458	7.99196
Gm4841	5.05917	4.65476	4.81502	6.79904	6.46998	5.77292	6.4907	6.69394	6.15158	3.99467	4.02185	3.9479
F830016B08Rik	6.17512	6.03088	6.22727	8.22645	8.04687	7.365	8.33855	8.48167	8.016	5.16338	5.22583	5.1273
Iigp1	9.26737	9.118	9.30366	11.201	10.8428	10.2983	11.0746	11.2209	10.8578	7.92517	7.80004	8.03209
Synpo	11.1537	11.1501	11.2066	11.7582	11.7615	11.7978	12.045	12.0645	11.983	12.6029	12.6365	12.5703
Arsi	8.48605	8.4597	8.39099	8.85283	8.88482	8.85816	8.92057	9.01793	8.87675	10.3412	10.3989	10.4026
Camk2a	5.8688	5.80557	6.15549	6.23877	6.2649	6.35855	6.12635	6.23003	6.18732	7.43266	7.49037	7.58145
Slc6a7	3.06891	3.50405	3.17152	3.89754	4.25541	4.48255	4.08732	3.45459	3.97389	4.54533	4.10403	4.56066
Pdgfrb	12.4756	12.4854	12.4412	13.2682	13.2349	13.2589	13.5326	13.5277	13.4768	13.9805	14.0225	13.9491
Ablim3	4.83453	4.54959	4.73889	3.92847	4.01625	4.17436	3.90625	3.78849	4.38231	3.87569	3.47057	3.67317
Spink10	3.71286	4.04547	4.02984	3.44262	3.41542	3.04443	3.377	3.2412	3.4123	2.8938	2.94186	3.3668
Gm41754	2.92923	2.85515	3.09388	2.7399	2.26217	2.55864	2.26564	2.27354	2.02463	2.05142	2.03602	2.01407
Atp8b1	7.26362	7.0793	7.08718	8.02626	7.99565	7.99129	8.11714	8.12076	8.06847	8.82241	8.66299	8.62585
Alpk2	2.52213	2.34226	2.46466	1.94871	2.12482	1.99778	1.78963	1.94631	1.86339	1.72427	1.71269	1.69626
Cep76	10.6912	10.7202	10.6806	10.3799	10.3721	10.392	9.82793	9.86302	9.75412	9.12756	9.17127	9.04272
Ccdc68	9.27964	9.38293	9.19362	8.28836	8.356	8.39639	7.7489	7.82939	7.98849	7.76626	7.64939	7.75606
4930578L24Rik	4.62343	4.37234	4.79692	3.80028	3.99151	3.58157	3.69124	3.33084	3.5879	3.24737	3.52981	3.44515
Cfap53	3.28131	3.35235	3.37888	3.44609	3.30009	3.65905	3.22208	2.92553	2.96542	2.68628	2.57607	2.62241
Gm52350	2.62208	2.527	3.09567	2.9913	2.46145	2.75317	2.12199	2.20705	2.11869	2.15715	2.04612	2.10352
Gm32058	2.23951	2.4642	2.15239	2.00883	1.72643	1.79474	1.6501	1.6543	1.56318	1.76799	1.57119	1.55578
Katnal2	9.68017	9.71734	9.72927	9.37514	9.31052	9.40735	8.33489	8.4485	8.41812	7.14601	7.12969	7.28195
Slc14a1	5.11258	5.01541	4.92491	6.67474	6.78374	6.94713	6.95484	7.00908	6.94165	6.91794	6.79647	6.77694
Slc14a2	5.82285	5.71999	5.66264	6.68984	6.87434	6.74197	6.47884	6.61935	6.56499	7.18251	7.29094	7.28274
LOC118568384	2.34439	2.70045	2.91459	1.85672	1.99513	2.05653	1.67261	1.67577	1.67058	1.79722	1.68064	1.66124
Gm46638	3.84749	3.69274	3.51181	3.29292	3.31203	3.21161	2.81791	3.57251	3.21742	2.78764	2.90943	2.91619
Dipk1c	3.25155	3.29742	3.21992	3.88604	3.85425	3.95568	3.64028	3.6045	3.9637	4.79456	4.76792	4.64847
Gm16146	4.80726	4.85884	4.81085	2.53891	3.01004	2.51647	2.42152	2.53576	2.41645	2.69503	2.44135	2.58432
Rttn	10.866	10.8513	10.8091	10.6449	10.5961	10.6562	10.0149	9.94637	10.0028	8.94432	8.73814	8.65583
Dok6	3.79102	3.72129	3.84894	4.00138	3.80438	3.83832	3.85545	3.91449	4.1744	4.84424	4.72297	4.65245
Ccdc87	7.70689	7.59352	7.6208	7.46779	7.24344	7.54559	5.5319	5.79226	5.69456	5.20288	5.39762	5.49965
Bbs1	9.4774	9.45926	9.48902	9.5131	9.54142	9.44136	8.48898	8.67139	8.50209	8.19636	8.15857	8.02195
Cd248	12.026	12.0637	12.0528	12.6446	12.6453	12.6737	12.8287	12.8533	12.829	13.4677	13.5384	13.5227
Cnih2	9.35085	9.40885	9.38742	9.51699	9.53585	9.45593	9.03038	9.12265	9.00551	7.84052	7.90389	7.78485
Gm14963	4.66941	5.02616	4.89879	4.4786	4.33363	3.80236	3.82011	3.52196	3.89512	3.29703	3.40961	3.46301
Map4k2	10.6816	10.658	10.6464	10.171	10.0822	10.2422	9.71283	9.68653	9.73611	9.26929	9.38755	9.2119
LOC118568401	2.0617	1.98537	2.34141	1.92721	2.03978	2.0342	2.20684	2.05268	2.03795	1.71146	1.70102	1.68632
Macrod1	6.00615	5.87617	5.9765	6.52944	6.61934	6.48369	6.43247	6.34902	6.42551	7.31474	7.68887	7.36995
Flrt1	11.3091	11.2993	11.2954	9.79332	9.74717	9.78155	9.25448	9.16071	9.09874	8.31467	8.20847	8.12207
Plaat5	2.97264	3.37507	3.17766	2.38115	2.50117	2.98559	2.12728	2.13128	2.56027	2.2528	2.13746	2.19424
Gm41804	1.4814	1.51357	1.78336	1.70037	1.50791	1.56393	1.37486	1.3026	1.21609	1.22957	1.22179	1.21084
Asrgl1	10.4629	10.4846	10.4179	9.83787	9.88435	9.85458	8.75763	8.74635	8.85224	8.33877	8.31867	8.33898
Rab3il1	8.31848	8.25235	8.42789	9.22745	9.21697	9.34052	9.29093	9.26044	9.31457	9.90978	9.88848	9.88993
Gm30042	3.40136	3.48091	3.21972	3.11595	3.04442	2.93698	3.14195	3.06373	2.56821	2.69333	2.73441	2.68379
Syt7	5.43084	5.89905	5.71633	5.7117	5.61027	5.84965	4.84532	5.24926	5.1272	4.34576	4.42948	4.37131
Lrrc10b	7.72541	7.67222	7.64953	7.81721	7.77394	7.76377	6.36241	6.42417	6.35775	5.55443	5.64469	5.33556
Ppp1r32	5.00651	4.93081	5.06727	5.66233	5.8479	5.58147	3.99914	3.67721	3.44199	3.6826	3.55477	3.33301
Glyat	3.81226	3.7223	3.40417	2.38472	2.65821	2.28118	2.59809	2.38204	2.52174	2.22831	2.20739	2.17717
C130060C02Rik	2.80132	2.70798	2.69789	2.34787	2.39353	2.49821	2.20177	2.13198	2.73719	2.24396	2.05506	2.24472
1700028P14Rik	6.01856	6.18571	6.11903	6.55171	6.38581	6.43623	4.58938	4.03865	4.18373	3.82177	3.77492	3.70677
Apba1	5.89489	5.91998	5.86605	6.90588	6.74421	6.89009	7.15412	7.14764	7.05033	7.68599	7.75802	7.63094
Fam189a2	7.9521	7.91271	7.77045	7.23959	7.16926	7.21704	5.80945	6.10054	6.15675	5.10202	5.03527	5.42899
Pgm5	7.5618	7.50622	7.64938	8.96536	9.06525	9.03771	9.27417	9.20323	9.18534	9.25205	9.2083	9.19409
Rfx3	9.14948	9.30625	9.23043	8.57446	8.53609	8.51906	7.70682	7.62193	7.66376	7.3702	7.42115	7.57212
Mlana	2.77634	2.95485	2.94896	3.97197	3.87817	4.07616	3.58141	3.27398	3.68175	3.46037	3.4483	3.48151
Gldc	5.8717	6.04028	5.93374	7.26962	7.36495	7.14631	6.99079	7.12783	7.10359	5.14775	4.86693	5.066
Pcgf5	10.471	10.4885	10.4873	9.81184	9.69668	9.66537	9.42081	9.34508	9.4443	8.50573	8.26833	8.479
Ppp1r3c	6.49206	6.71988	6.43741	7.51257	7.56499	7.41714	7.46363	7.53875	7.44503	8.50716	8.61296	8.57072
Rbp4	5.14279	5.12259	5.21739	5.9706	6.06112	5.90816	6.25546	6.44015	6.10127	6.35744	6.23161	6.34895
Gm32574	0.990566	0.737844	0.92156	0.812637	0.502224	0.583524	0.502719	0.503848	0.501994	0.510509	0.505596	0.49868
Slc35g1	10.3598	10.3185	10.2364	9.54785	9.60325	9.63694	9.08096	9.08432	9.24136	8.16764	7.95091	8.08344
Crtac1	5.57321	5.15116	4.91239	5.84899	5.58393	5.41178	5.45497	5.28269	5.3109	3.80651	3.76666	3.90011
Gm41848	5.48719	5.82887	5.67069	5.40803	4.97101	5.20114	4.47383	4.42297	4.6753	3.63018	3.59056	3.60497
Gm34299	1.43687	1.17914	0.89523	1.1232	1.1728	0.811054	0.896509	0.899677	0.811643	0.82227	0.816141	0.8075
Gm19437	3.03322	2.78273	2.59796	3.63004	3.20731	3.23055	2.22247	2.39815	2.38612	2.35037	2.2335	2.28857
Hpse2	3.67828	3.58145	3.51503	4.01578	4.22134	4.34935	4.23005	4.15362	4.38428	4.67149	4.47824	4.15824
Cnnm1	6.56892	6.81421	6.59877	6.80386	6.74473	6.92648	6.05758	5.9722	5.98722	5.11269	5.55661	5.46358
Scd1	9.92436	9.99109	9.90553	11.9598	11.9883	11.9934	11.7997	11.8382	11.765	11.232	11.1939	11.2251
Gm35782	2.72063	2.06986	2.6355	2.48599	2.36308	2.05975	1.91748	2.26887	1.91452	1.85381	1.9292	1.82283
Dpcd	10.6781	10.6526	10.6423	10.3973	10.3293	10.4311	9.73317	9.74546	9.77901	9.251	9.24041	9.29467
Ina	6.27223	6.41439	6.33303	6.27927	6.19971	6.21187	6.01373	5.88395	6.05498	5.20247	4.76321	4.4936
Col17a1	6.4988	6.54949	6.52092	6.10218	5.8678	6.01401	5.6364	5.83475	5.70219	5.16582	4.98572	5.07238
Cfap43	9.13254	9.15185	9.21645	9.02676	8.98112	8.97202	7.804	7.7217	7.6511	7.31887	7.32923	7.41845
Cfap58	5.96837	6.02796	5.78462	6.31903	6.23303	6.33822	4.70577	4.72651	4.75699	3.9779	3.99932	3.78973
Gm17197	1.54836	1.8038	1.7951	1.65456	1.38028	1.44698	1.3825	1.22485	1.30359	1.2357	1.2277	1.21641
Casp7	10.8355	10.8011	10.7953	10.5249	10.446	10.5097	10.1717	10.1733	10.2784	8.90664	8.83609	8.99287
Gm38597	2.49444	2.3412	2.55018	2.06849	2.05384	2.22254	1.84349	1.84783	1.91615	1.77955	1.93462	1.8279
Eno4	8.83064	8.79025	8.81808	8.17897	8.27622	8.24381	6.83648	6.82649	6.70569	5.56328	5.30394	5.55657
Nudt10	3.80072	3.94619	4.07908	3.99738	3.96273	4.03791	3.30784	3.85886	3.75754	3.25006	3.06428	3.26669
2010204K13Rik	6.28967	6.22683	6.21703	6.47734	6.40954	6.51111	5.87261	5.97996	5.72203	4.87212	5.15312	5.18695
Pim2	8.68774	8.63667	8.69083	8.00693	8.02216	8.04497	6.54148	6.93113	6.78709	6.51912	6.58937	6.36625
Porcn	6.36991	6.32593	6.36159	7.22384	7.27561	7.09334	7.3725	7.10651	7.06664	7.68905	7.77588	7.57838
Xk	9.72737	9.65505	9.72595	8.9795	8.99829	9.05266	7.99469	7.90684	8.06868	7.3695	7.36871	7.50562
Srpx	8.6111	8.71446	8.62608	9.67289	9.68356	9.69685	9.69376	9.70194	9.79823	10.121	10.1095	10.1839
Rpgr	9.42308	9.39556	9.38052	9.14986	9.21881	9.22558	8.45901	8.35925	8.44829	7.34785	7.42834	7.36563
Tspan7	10.6396	10.6778	10.6469	10.3213	10.381	10.2765	10.3003	10.2566	10.3981	9.07972	9.06665	9.00526
Nyx	3.23458	2.9157	3.29566	3.32526	3.14024	3.04439	3.05925	2.86886	2.794	2.73159	2.46495	2.58197
Efhc2	4.13203	4.57374	4.31018	4.39645	3.82062	4.1206	3.19933	2.9053	3.25529	3.12216	3.08265	3.02576
Jade3	11.5154	11.4271	11.4517	10.6564	10.5812	10.632	10.1805	10.2085	10.1432	9.31669	9.14706	9.21086
Agtr2	8.5445	8.52801	8.45635	9.84967	9.81569	9.86017	10.1235	10.2759	10.244	10.2623	10.2019	10.1958
Lonrf3	10.5327	10.4907	10.5056	8.90165	8.93534	8.931	8.57881	8.63647	8.63098	7.39714	7.27848	7.26817
Akap14	1.0431	1.40342	0.931821	1.01312	1.00244	0.92878	0.933693	0.775117	0.772912	0.783037	0.777196	0.768971
Prr32	6.66554	6.62516	6.58239	5.71398	5.79752	5.65529	5.83824	6.05181	6.29596	5.36426	5.27595	5.28897
Xpnpep2	5.60653	5.39063	5.66889	6.71289	6.72225	6.51349	6.65128	6.3479	6.41543	6.81813	6.87254	6.67202
Mbnl3	10.2905	10.3562	10.354	9.82794	9.80813	9.7908	9.65327	9.50574	9.5784	8.90329	8.78461	8.85736
Ccdc160	5.95803	5.74588	5.95304	5.71183	5.48406	5.42182	4.58455	4.93574	4.84646	4.26056	4.25031	3.88785
Sox3	1.29936	1.05006	1.17343	1.24788	0.817394	0.816544	0.817995	1.05419	0.974135	0.827456	0.82149	0.813091
Cnga2	2.1236	2.2294	1.94432	1.40964	1.49045	1.40424	1.64465	1.49615	1.64027	1.60881	1.50228	1.39855
Atp2b3	3.021	2.99218	3.38581	3.66691	3.33686	3.42246	3.43807	3.66111	3.33412	3.97819	3.86398	3.91531
Plxnb3	5.6471	5.61811	5.78258	5.52607	5.31229	5.57991	4.09411	4.29857	4.22633	4.35273	4.32543	3.82313
L1cam	7.58371	7.44189	7.39194	7.62168	7.65244	7.63956	7.69821	7.62274	7.73013	8.97059	8.90446	8.9101
Cfap47	8.1898	8.12063	8.10388	7.68816	7.91404	7.85581	5.66933	5.69181	5.7598	5.16592	4.91686	4.73481
Il1rapl1	3.24278	3.29216	3.28391	3.46916	3.627	3.69682	3.54643	3.69184	3.66461	4.40211	3.87186	4.23654
Gm39526	2.79917	2.40578	3.17872	2.06466	2.50802	2.12973	2.27792	2.28677	2.27223	2.26235	2.07067	1.96099
Heph	9.44745	9.40059	9.40314	8.71114	8.687	8.63222	8.87591	8.7909	8.79807	7.72086	7.61762	7.44844
Awat2	5.26919	5.21679	5.1672	5.00303	4.57523	4.64007	4.43842	4.1694	4.3612	3.96551	3.90683	3.82231
Tex11	7.354	7.30888	7.30437	6.56327	6.99218	6.76029	6.29272	6.56294	6.47064	5.19657	5.38235	4.69836
Cited1	4.50648	4.8258	4.52601	5.18192	5.20134	5.16942	4.84096	4.72084	5.13151	3.58351	3.88623	3.75045
4930519F16Rik	2.53754	2.94624	2.9643	2.02065	2.15445	2.07948	2.01201	2.23458	1.84006	1.86494	1.85065	1.91252
Slc16a2	9.03051	8.97416	9.00453	10.2332	10.2575	10.2742	10.4044	10.3689	10.2909	10.9816	11.0232	10.9477
Nexmif	8.87029	8.75025	8.80913	7.77435	7.82111	7.87827	7.55746	7.68823	7.54916	6.71158	6.69404	6.73661
Fgf16	6.91139	6.91774	6.64596	5.70106	5.73556	5.38245	5.74688	5.62404	5.30511	5.10476	5.27979	5.12011
Gm5127	2.74289	2.4334	2.87458	1.71395	1.79731	1.87545	1.88214	1.80423	1.87808	1.73108	1.97829	1.7821
Gpr174	2.46517	1.75166	1.80963	1.61472	1.7456	1.60148	1.52839	1.44525	1.92371	1.55596	1.44882	1.51398
Tent5d	1.95953	2.31849	2.39684	1.93512	2.04889	1.98287	1.92592	1.93279	2.21021	1.71685	1.79134	1.69082
Tex16	6.72827	6.55413	6.64083	5.29478	5.14751	5.0886	4.81167	4.45272	4.49937	4.01556	3.74216	3.81462
4933403O08Rik	6.75281	6.51057	6.79112	5.02797	5.07914	5.04073	4.64991	4.96883	4.41298	3.7639	3.79728	3.9178
Zfp711	6.01847	5.87469	5.57786	5.24972	5.44639	5.35036	5.37781	4.97882	5.23856	3.84755	4.07614	3.81573
Klhl4	2.9803	2.67593	2.71631	2.31984	2.30852	2.55396	2.85698	2.87175	2.75998	2.18008	2.24948	2.28843
Cldn34c1	1.52147	1.53091	1.52932	1.69425	1.68473	2.13293	1.99795	1.76402	1.75307	2.07139	1.84304	1.95936
LOC118568450	4.61385	4.47888	4.90071	3.94443	3.98543	3.43602	3.75599	3.72631	4.0824	3.39456	3.48025	3.45947
Gm26851	2.9598	2.61343	2.83896	2.11395	2.16955	2.34609	1.9485	1.86473	2.09872	1.88385	1.86978	1.93078
Tcp11x2	1.86257	1.79477	1.9004	1.97177	1.90003	1.78272	1.43893	1.60034	1.59178	1.45309	1.44416	1.43158
Arxes1	5.88422	5.91929	5.83156	6.40205	6.63019	6.80943	6.81804	6.78556	6.85692	7.13179	7.25467	7.3452
Tceal3	4.05346	4.01925	3.89948	5.05322	4.46679	4.95449	4.74395	5.23284	4.92148	5.32298	5.41774	5.48056
Nrk	9.24382	9.21326	9.3553	10.911	10.8841	10.9173	11.0317	10.9384	10.9709	10.9749	10.7861	10.7042
Dnaaf6b	3.52303	3.52616	3.34883	3.18427	3.06681	3.43671	2.37796	2.62546	2.53794	2.40979	2.3898	2.36117
Frmpd3	8.16563	8.16046	8.1783	7.20255	7.18963	7.21375	7.12578	7.19937	7.10099	6.53092	6.44405	6.24439
Capn6	11.6771	11.6834	11.6915	12.8061	12.7855	12.7887	12.8995	12.8485	12.9128	13.2382	13.2423	13.2315
Trpc5os	2.8541	3.26412	2.85241	2.08643	1.90681	1.81162	1.90918	1.91458	1.90571	1.84084	2.1738	1.80216
Ribc1	6.85951	6.89994	7.07116	6.61778	6.57439	6.60263	5.75988	5.81804	5.88698	5.25321	4.99878	5.49027
9530051G07Rik	4.74814	4.7595	4.57142	4.18605	3.91239	4.00857	3.66248	3.45991	3.5515	3.59496	3.19933	3.60752
Rragb	6.48221	6.39413	6.44739	6.84335	6.76982	6.76951	7.06322	6.95957	6.94261	7.74587	7.71579	7.78867
Phex	4.91935	4.91547	5.24514	5.56373	5.85977	5.83049	5.73653	5.57292	5.49798	6.26454	6.00097	6.1745
Cnksr2	5.10614	5.26358	5.08023	4.65594	4.69794	4.60541	4.89469	5.05946	4.7672	3.99169	4.09429	3.90788
Map7d2	6.08751	6.04531	6.15517	4.79383	5.1088	5.11505	4.90585	5.14301	4.81028	4.57682	4.273	4.46517
Scml2	8.08936	8.39283	8.15409	8.03818	8.18883	8.35342	7.18661	7.1566	7.2487	6.79665	6.88127	6.68861
Gpm6b	10.2581	10.2314	10.2943	10.3076	10.3525	10.3932	10.5776	10.6087	10.5181	11.811	11.738	11.7142
Egfl6	8.38654	8.41122	8.27527	10.1634	10.1281	10.2104	9.93535	9.89623	10.0062	10.0558	10.0351	10.0225

## Sheet: DEG_MCI_E2F4
GeneID	Base mean	log2(FC)	StdErr	Wald-Stats	P-value	P-adj
Efhc1	1014.57	3.55096	0.0921751	38.5241	0	0
Col3a1	292492	-1.57479	0.0266051	-59.1912	0	0
Raph1	2978.37	2.11233	0.05621	37.5793	0	0
Fn1	807053	-1.28522	0.0330541	-38.8824	0	0
Igfbp5	38815.4	-3.60799	0.0337833	-106.798	0	0
Col6a3	33710.5	-1.57119	0.0402225	-39.0625	0	0
Sned1	4163.65	-2.39275	0.0544759	-43.9231	0	0
Fmod	9099.95	-1.56879	0.0391022	-40.1202	0	0
Ildr2	3347.08	4.64847	0.0697356	66.6585	0	0
Tagln2	13570.1	1.51185	0.0388009	38.9644	0	0
Cfap45	966.525	5.52418	0.146208	37.783	0	0
Enah	5720.19	1.6574	0.0438163	37.8261	0	0
Dtl	1657.25	2.71556	0.0660709	41.1007	0	0
Il1rn	6268.19	-1.5473	0.0398096	-38.8675	0	0
Col5a1	136860	-1.55348	0.0308637	-50.3337	0	0
Cntrl	2471.47	2.72534	0.0595482	45.767	0	0
Stom	4726.01	2.47612	0.0469278	52.7644	0	0
Lhx2	1648.01	3.5756	0.0772224	46.3026	0	0
Rif1	2326.16	2.56635	0.062907	40.796	0	0
Qser1	5617.39	2.27083	0.0528797	42.9432	0	0
Prrg4	1723.62	3.41151	0.0756402	45.1018	0	0
Rcn1	7871.49	-1.52274	0.0374435	-40.6678	0	0
Thbs1	290090	-1.57725	0.0329628	-47.8494	0	0
Mapkbp1	3427.69	2.00358	0.0491068	40.8006	0	0
Lrrc57	2093.88	2.83469	0.062738	45.183	0	0
Cep152	1144.66	3.91746	0.0948844	41.2866	0	0
Thbd	7451.04	-2.66074	0.0376719	-70.6292	0	0
Pygb	3351.27	-1.82747	0.0463508	-39.427	0	0
Ccn5	9820.93	-2.4265	0.0429556	-56.4884	0	0
Pmepa1	7189.16	-1.84618	0.0439674	-41.9897	0	0
Ccdc39	1047.96	4.17082	0.103901	40.1422	0	0
Hspa4l	3124.4	3.71235	0.0619341	59.9404	0	0
Plk4	3361.82	3.61125	0.0574698	62.8374	0	0
Postn	28162.7	-1.37422	0.0349673	-39.3001	0	0
Dclk1	2629.09	-2.45237	0.0600273	-40.8542	0	0
Mme	3125.94	-3.00135	0.0603707	-49.7153	0	0
Ptx3	9178.87	-1.95049	0.0352274	-55.3686	0	0
Ift80	2770.13	2.45981	0.0634717	38.7544	0	0
Trim59	3164.14	2.34617	0.0497219	47.1859	0	0
Map9	1631.46	2.99494	0.0735085	40.7428	0	0
Crabp2	1726.69	-3.69457	0.0718669	-51.4086	0	0
Txnip	4255.24	-2.06977	0.0488824	-42.3418	0	0
Csf1	6608.66	-1.66709	0.0378176	-44.0825	0	0
Col11a1	35967.8	-1.64021	0.0375391	-43.6932	0	0
Penk	12336.2	-2.08557	0.043891	-47.5171	0	0
Ccne2	1165.9	3.62226	0.0915588	39.5621	0	0
Reck	1461.26	-3.00231	0.0712161	-42.1578	0	0
Slc44a1	4887.62	1.62747	0.0421898	38.5751	0	0
Svep1	18495.5	-1.71597	0.0429408	-39.9612	0	0
Cdk5rap2	3681.18	2.01779	0.0517379	39.0003	0	0
Wdr78	2050.46	4.89923	0.0891156	54.9761	0	0
Podn	3498.02	-3.05861	0.0522786	-58.5061	0	0
Stil	1406.98	3.72859	0.0812155	45.9099	0	0
Ptprf	9254.01	1.51357	0.0361377	41.8834	0	0
Col8a2	3508.81	-3.12713	0.0550457	-56.8096	0	0
Nudc	3466.71	2.00213	0.0469883	42.6091	0	0
Plod1	6166.49	-2.19946	0.0451646	-48.6987	0	0
Megf6	2646.65	-3.40351	0.062736	-54.2513	0	0
Agrn	13321.7	1.44512	0.0366549	39.425	0	0
Cyp51	1959.81	-2.36009	0.0574904	-41.052	0	0
Drc1	1572.69	6.65374	0.159602	41.6896	0	0
Emilin1	7483.38	-1.68096	0.0438269	-38.3544	0	0
Ift172	3878.9	1.87613	0.0453084	41.4079	0	0
Slbp	3658.97	3.47932	0.0524691	66.3118	0	0
Nsd2	4611.76	2.60667	0.0468321	55.6598	0	0
Htra3	1363.65	-3.37931	0.0814764	-41.4759	0	0
Sorcs2	3090.41	-2.43555	0.0504399	-48.2863	0	0
Fam114a1	5601.08	-1.81428	0.0389525	-46.5767	0	0
Cracd	2055.03	3.18484	0.0680443	46.8054	0	0
Septin11	10990.7	-1.54453	0.0389294	-39.6751	0	0
Spp1	18962.3	-2.05304	0.0488913	-41.992	0	0
Tctn2	2082.07	3.02943	0.0656078	46.1748	0	0
Eln	54382	-2.1904	0.0408619	-53.6048	0	0
Lrwd1	1850.55	2.30209	0.0599301	38.413	0	0
Ift22	1746.19	2.60159	0.0634283	41.0162	0	0
Pcolce	18760.3	-1.60592	0.0399249	-40.2234	0	0
Ttyh3	3573.51	-2.00303	0.0488893	-40.9708	0	0
Medag	2066.27	-3.84535	0.0722637	-53.2127	0	0
Col1a2	387090	-1.65117	0.0260055	-63.4932	0	0
Cav2	5629.77	2.92409	0.0462796	63.1832	0	0
Mest	14501.1	-2.60947	0.0321333	-81.2076	0	0
Ptn	16905.4	-1.64691	0.037622	-43.7751	0	0
Cyp26b1	1560.13	3.44026	0.0825844	41.6575	0	0
Antxr1	9123.01	-1.44417	0.0369761	-39.0569	0	0
Gxylt2	3241.53	-3.00757	0.055926	-53.7776	0	0
Cxcl12	15867.5	-2.82255	0.0339772	-83.072	0	0
Ccnd2	25546.1	-2.0221	0.0330528	-61.1778	0	0
Mgp	7740.32	-2.87059	0.0468743	-61.2402	0	0
Dennd5b	1665.27	3.85456	0.076875	50.1407	0	0
Ssc5d	3867.31	-2.00352	0.0532865	-37.5989	0	0
Ccne1	5305.96	3.55896	0.0470828	75.5894	0	0
Ruvbl2	4499.46	2.61428	0.0510981	51.162	0	0
E2f8	2857.43	4.51383	0.0743268	60.7295	0	0
Gas2	5729.42	-2.81117	0.0415713	-67.623	0	0
Pcsk6	30320.1	4.95899	0.0422314	117.424	0	0
Adamtsl3	3323.6	-2.50333	0.0507624	-49.3146	0	0
Cemip	3540.1	-2.283	0.0495811	-46.0457	0	0
Prss23	18789.9	-2.5347	0.0331921	-76.3645	0	0
Myo7a	2936.41	-1.96008	0.0489709	-40.0255	0	0
Lrrc32	2374.25	-2.34152	0.0579145	-40.4306	0	0
Rrm1	7529.59	1.95252	0.0361986	53.939	0	0
Dkk3	10917.9	-1.33348	0.0343392	-38.8325	0	0
Ccp110	2830.61	3.52244	0.0586663	60.0419	0	0
Katnip	2823.75	2.51137	0.0528796	47.4922	0	0
Htra1	5000.93	-2.21179	0.0438696	-50.4175	0	0
Pidd1	3062.97	3.75808	0.0602074	62.4189	0	0
Lsp1	2861.01	-2.0962	0.0490932	-42.6983	0	0
H19	84702.1	-2.84009	0.033341	-85.1833	0	0
Igf2	44180.6	-1.61857	0.0324108	-49.9391	0	0
Ccnd1	6941.32	-1.76103	0.0396041	-44.466	0	0
Col4a1	43310.9	-1.50093	0.0311337	-48.2092	0	0
Col4a2	41930.5	-1.66443	0.0318164	-52.3134	0	0
Gas6	7683.13	-2.46576	0.0465209	-53.0032	0	0
Adgra2	4593.18	-2.09185	0.0454123	-46.0635	0	0
Asah1	6604.95	-1.57179	0.039483	-39.8092	0	0
Casp3	3585.65	2.44446	0.0480969	50.8236	0	0
Crlf1	4647.23	-1.88524	0.049709	-37.9256	0	0
Otud4	5540.66	2.70607	0.0501467	53.963	0	0
Neto2	1543.92	3.32542	0.0728311	45.6593	0	0
Rpgrip1l	1362.62	2.78462	0.0718492	38.7564	0	0
Mmp2	18627.5	-2.18067	0.0334511	-65.1899	0	0
Cdh11	22389.8	-1.78944	0.0306656	-58.3533	0	0
E2f4	4679.8	2.85914	0.0498098	57.4011	0	0
Tppp3	1375.45	4.17489	0.0890772	46.8682	0	0
2310022B05Rik	4199.13	-2.07788	0.0444021	-46.7969	0	0
Cep126	1297.29	4.58344	0.105145	43.5916	0	0
Ldlr	1756.88	-2.45942	0.0623884	-39.4211	0	0
Ets1	3814.01	2.4649	0.048351	50.9793	0	0
Hyls1	1729.01	4.41766	0.0868137	50.8866	0	0
Loxl1	10440.4	-1.89283	0.0466459	-40.5787	0	0
Itga11	11095.7	-2.43654	0.037174	-65.5442	0	0
Igdcc4	1613.39	-2.77063	0.0697683	-39.7119	0	0
Tpm1	36335.2	-1.52476	0.0323624	-47.1152	0	0
Mns1	1471.11	5.57662	0.122135	45.6593	0	0
Prss35	1678.93	-3.31416	0.0732709	-45.2315	0	0
Kif9	1358.3	4.5277	0.0965485	46.8956	0	0
Akap12	4457.67	-2.11064	0.0474097	-44.5191	0	0
Plagl1	4814.33	-1.977	0.043303	-45.655	0	0
Ptprk	9507.22	2.93243	0.0394593	74.3153	0	0
Rspo3	2626.91	-2.14192	0.0543181	-39.4328	0	0
Cdk1	3349.65	1.98764	0.0468461	42.4293	0	0
Bicc1	3654.18	-2.03765	0.0476288	-42.782	0	0
Pcnt	2969	2.75473	0.05626	48.9642	0	0
Col6a1	36772.2	-1.27324	0.0313867	-40.5662	0	0
Cnn2	11009	-1.63828	0.039026	-41.9791	0	0
Dot1l	3379.9	1.95287	0.0496262	39.3516	0	0
Eef2	76625.2	-1.34968	0.0343992	-39.2358	0	0
Timp3	30779.4	-2.37315	0.0322469	-73.5931	0	0
Cep83	3435.22	3.06375	0.0584819	52.3881	0	0
Dcn	3181.72	-2.48211	0.04926	-50.3879	0	0
Lum	3094.36	-2.74743	0.051311	-53.5446	0	0
E2f7	3944.84	5.07007	0.0696802	72.762	0	0
Mdm2	7649.33	1.38448	0.0359835	38.4753	0	0
Aebp1	33856.4	-1.34489	0.0309075	-43.5135	0	0
Igfbp3	12134.9	-2.77804	0.0399903	-69.4679	0	0
Efemp1	4780.67	-1.92396	0.0410994	-46.8123	0	0
Doc2b	1298.44	4.86238	0.112181	43.3441	0	0
Slfn9	2108.95	2.48347	0.0611044	40.643	0	0
Col1a1	422799	-1.36159	0.0304204	-44.759	0	0
Igfbp4	9394.62	-2.48047	0.0417886	-59.3576	0	0
Vat1	8268.76	-1.85031	0.0454312	-40.7276	0	0
Mrc2	19010.3	-1.69791	0.0331729	-51.1837	0	0
Tanc2	4275.05	2.82539	0.0578971	48.8002	0	0
Foxj1	20519.9	11.6308	0.232403	50.0459	0	0
Timp2	53628.8	-2.14092	0.0289758	-73.8866	0	0
Wdr35	3824.73	1.87292	0.0458876	40.8154	0	0
Rrm2	2847.36	2.06341	0.0505818	40.7935	0	0
Rab15	5198.69	4.88467	0.058911	82.916	0	0
Ltbp2	20174.6	-1.72693	0.0336788	-51.2763	0	0
Tgfb3	5403.25	-1.73552	0.0434967	-39.9	0	0
Cep128	1692.47	3.26567	0.0762958	42.8027	0	0
Ston2	1106.8	5.30325	0.130473	40.6464	0	0
Fbln5	26047	-1.57352	0.0345616	-45.528	0	0
Meg3	3845.15	-2.81644	0.0532902	-52.851	0	0
Rian	3012.41	-2.40014	0.0525978	-45.632	0	0
Hsp90aa1	9526.96	2.70918	0.0408549	66.3123	0	0
Crip2	7363.07	1.61293	0.0427819	37.7013	0	0
Ogn	19626.5	-2.26123	0.0349682	-64.6653	0	0
Syk	1677.19	3.15426	0.0722377	43.665	0	0
Tgfbi	2298.96	-2.65951	0.0633065	-42.0101	0	0
Gas1	5897.3	-2.34399	0.0485567	-48.2732	0	0
Iqgap2	1658.71	3.4073	0.0718679	47.4106	0	0
Il6st	21058.6	-2.1596	0.0443921	-48.6483	0	0
Ccno	5363.6	9.30564	0.205572	45.2672	0	0
Cdc20b	5443.32	10.0624	0.260146	38.6797	0	0
Zcchc24	4888.64	-1.69391	0.0431409	-39.2645	0	0
Sfmbt1	2356.01	3.01395	0.0604613	49.8492	0	0
Mmp14	42998	-1.13302	0.0296911	-38.1601	0	0
Gpc6	3439.62	-2.12449	0.0478135	-44.4328	0	0
Itgbl1	3753.42	-2.76616	0.0504491	-54.8306	0	0
Npr3	1995.21	-2.98369	0.0710326	-42.0046	0	0
Rspo2	5243.52	-2.77553	0.0428633	-64.753	0	0
Ccn3	4477.98	-2.49459	0.0460828	-54.1327	0	0
Tbc1d31	2693.35	2.52692	0.0547454	46.1576	0	0
Scrib	5603.06	2.69876	0.0457255	59.0209	0	0
H1f0	3086.13	-2.33725	0.0525239	-44.4988	0	0
Ankrd54	1587.85	2.52459	0.0655855	38.4932	0	0
Glis2	2331.9	-2.20581	0.0549577	-40.1366	0	0
Carhsp1	6515.88	2.2774	0.0392461	58.0287	0	0
Iqcg	1467.71	6.5872	0.163117	40.3833	0	0
Ccdc80	38489.6	-1.56667	0.0274663	-57.0396	0	0
Abi3bp	11324	-2.85038	0.0459161	-62.078	0	0
Adamts1	9437.51	-2.18361	0.0404335	-54.0051	0	0
Cfap298	1761.59	3.21411	0.0708911	45.3388	0	0
Fndc1	3990.98	-2.58099	0.0475385	-54.2926	0	0
Thbs2	29109.3	-1.63706	0.0345142	-47.4315	0	0
Phf10	8183.64	2.35319	0.038196	61.6083	0	0
Wdr90	1513.68	3.00123	0.070245	42.7251	0	0
Fkbp5	1647.36	2.43527	0.0645206	37.7441	0	0
Cdkn1a	34594.8	1.52743	0.0311527	49.0305	0	0
H2-K1	3759.3	2.28477	0.0567613	40.2523	0	0
Cdsn	2499.58	-2.68256	0.0603798	-44.4281	0	0
Satb1	1904.51	4.81007	0.0900015	53.4443	0	0
Galnt1	8643.92	2.38203	0.0394929	60.3153	0	0
Cdo1	2385.59	-2.25047	0.0522996	-43.0305	0	0
Lox	85308.3	-2.00855	0.028902	-69.4951	0	0
Cep120	3785.84	2.27606	0.0477503	47.6658	0	0
Synpo	4706.17	-2.14171	0.045194	-47.3893	0	0
Pdgfrb	11934.6	-2.285	0.0385964	-59.2025	0	0
Cd248	8868.26	-2.17814	0.039486	-55.1622	0	0
Flrt1	2069.95	4.74265	0.0848452	55.8977	0	0
Asrgl1	1072.66	3.24888	0.0849633	38.2386	0	0
Scd2	15378.8	-1.42377	0.0365617	-38.9414	0	0
Casp7	1256.29	2.98713	0.0789684	37.8269	0	0
Jade3	2123.29	3.43774	0.0705728	48.712	0	0
Lonrf3	1189.98	5.04259	0.116534	43.2714	0	0
Bgn	173209	-1.63315	0.0274807	-59.429	0	0
Maged1	13692.5	-1.55054	0.0333461	-46.4983	0	0
Slc16a2	1450.99	-3.06676	0.0722921	-42.4219	0	0
Itm2a	12432.4	-1.82605	0.0370212	-49.3243	0	0
Capn6	6857.83	-2.3775	0.0372108	-63.8928	0	0
Maged2	5892.35	-1.84264	0.0414067	-44.5012	0	0
Gpm6b	2832.66	-2.16921	0.0539255	-40.226	0	0
Marcks	13960.1	-1.48687	0.0396559	-37.4943	0	0
Cds1	905.25	4.86906	0.129865	37.4933	0	0
Cdon	4661.86	-1.89636	0.0506622	-37.4313	0	0
Eml1	2828.56	1.79062	0.0479937	37.3095	0	0
Cspg4	4311.73	-1.72832	0.0463477	-37.2902	0	0
Boc	2697.18	-1.95264	0.0524048	-37.2607	0	0
Plxdc2	9886.03	-1.27087	0.0341128	-37.2551	0	0
Rap1gap2	1842.1	2.28857	0.0615379	37.1895	0	0
Aqp1	916.101	-3.46087	0.0930777	-37.1826	0	0
Mfap4	3016.74	-1.95962	0.0527105	-37.1771	0	0
Col6a2	25196	-1.40407	0.0378567	-37.089	0	0
Lmln	938.237	3.54169	0.0955882	37.0515	0	0
Mbnl1	9944.36	1.22937	0.0331855	37.0453	0	0
Nek2	1283.63	2.92772	0.0790526	37.0351	0	0
Nid1	18565.7	-1.28088	0.0346366	-36.9806	0	0
Acta2	51445.3	-1.38538	0.0375129	-36.9307	0	0
Clstn1	7059.59	-1.49683	0.040594	-36.8731	0	0
Cped1	2222.59	-1.99984	0.054247	-36.8654	0	0
Rsph1	872.595	5.32765	0.144525	36.8632	0	0
Ddah2	1110.33	-2.97194	0.0806584	-36.846	0	0
Gclc	2108.88	2.0746	0.0563928	36.7884	0	0
Dnaaf5	1540.86	2.44887	0.0667858	36.6675	0	0
Elf2	3706.58	1.58416	0.0433079	36.579	0	0
Comp	1160.08	-2.96929	0.0811878	-36.5731	0	0
Rttn	1287.22	3.26971	0.0894609	36.549	0	0
Tef	1460.67	-2.36123	0.0646154	-36.5429	0	0
Ccdc40	1013.56	6.06777	0.166368	36.4719	0	0
Ccdc3	840.418	-3.76791	0.103332	-36.4642	0	0
Fbn1	78655.1	-1.55681	0.0427004	-36.459	0	0
Col8a1	22996.7	-1.25965	0.0345756	-36.4319	0	0
Ephb2	1492.38	-2.40088	0.0659104	-36.4264	0	0
Tns1	6365.13	-1.64243	0.0452151	-36.3249	0	0
Vcam1	3427.81	-1.73156	0.0478377	-36.1966	0	0
Tgoln1	9727.9	1.18508	0.0327466	36.1895	0	0
Stk36	1175.07	2.83517	0.0784103	36.1581	0	0
Fubp1	4635.04	1.44172	0.0398929	36.1398	0	0
Kif24	835.557	3.67972	0.102019	36.069	0	0
Ctsh	2537.68	2.09977	0.0583074	36.0121	0	0
Pdgfrl	3756.82	-1.87142	0.0520214	-35.974	0	0
Rfx2	796.805	4.79102	0.133578	35.8669	0	0
Arsi	1077.7	-2.8564	0.079676	-35.8502	0	0
Rnase4	5816.78	1.41499	0.0394826	35.8384	0	0
Pcgf5	1063.25	3.18423	0.0888737	35.8287	0	0
Cacna1g	1189.7	-2.70302	0.0755316	-35.7866	0	0
Arl4a	1512.72	2.39763	0.0670378	35.7654	0	0
Paxip1	1936.23	2.04662	0.0573843	35.6652	0	0
Mdm1	895.788	3.51878	0.0986692	35.6624	0	0
Ctdsp2	5154.2	-1.38899	0.0389568	-35.6547	0	0
Vasn	3567.5	-1.93204	0.0541943	-35.6502	0	0
Rtl3	3606.74	-1.67732	0.0471478	-35.5758	0	0
H6pd	2954.5	-1.72564	0.048534	-35.5552	0	0
Nup205	4828.22	1.63891	0.0460962	35.5541	0	0
Rcn3	11971.5	-1.67612	0.047187	-35.5208	0	0
Trim37	2534.14	1.88506	0.0531908	35.4396	0	0
Cpxm1	1656.95	-2.24112	0.0633182	-35.3946	0	0
Emp1	18910.1	-1.10711	0.0313305	-35.3365	0	0
Gas5	4300.65	-1.57035	0.0444441	-35.3333	0	0
Cyb5r3	14805.2	-1.18753	0.0336527	-35.288	0	0
Sema3f	3769.97	-1.75905	0.0498714	-35.2716	0	0
Igsf10	13838	-1.64538	0.046652	-35.2692	0	0
Perp	2625.12	1.82889	0.0518627	35.264	0	0
Tmx1	3876.36	1.59272	0.0452892	35.1676	0	0
Clip3	2817.28	-1.75822	0.0500285	-35.1444	0	0
Slc35g1	937.161	3.50025	0.0996136	35.1383	0	0
Sirpa	4975	1.43252	0.0407894	35.1198	0	0
Gab2	1583.96	2.37515	0.0676816	35.093	0	0
Bhlhe40	1327.93	-2.51075	0.0715666	-35.0827	0	0
Sdc2	12569.7	-1.13525	0.0323611	-35.0807	0	0
Tubb4b	4599.1	1.53298	0.0437092	35.0722	0	0
Cfap69	775.212	5.20255	0.14857	35.0176	0	0
Senp2	3253.9	1.64768	0.0471722	34.9291	0	0
Myb	4335.59	10.0631	0.289001	34.8201	0	0
Hexa	7521.12	-1.37192	0.0394068	-34.8143	0	0
Nav2	2534.9	2.40014	0.0690165	34.7762	0	0
Sgk3	1084.37	2.79478	0.0804344	34.7461	0	0
Nfe2l1	14539.3	-1.08966	0.0313816	-34.7228	0	0
Prkce	1999.28	2.00621	0.0579055	34.6464	0	0
Nphp4	860.873	3.48441	0.100658	34.6165	0	0
Igf1	1589.38	-2.18265	0.0631146	-34.5823	0	0
Prnp	12708.1	-1.23309	0.0356583	-34.5809	0	0
Sparc	205541	-1.09586	0.0316967	-34.5734	0	0
Ranbp9	3723.36	1.63704	0.0473778	34.553	0	0
Eef1a1	42004.5	-1.17949	0.0342351	-34.4525	0	0
Prrx1	11738.2	-1.21863	0.0354472	-34.3787	0	0
Zfp382	1775.84	2.38293	0.0693439	34.364	0	0
Gclm	1972.46	2.08659	0.0607793	34.3306	0	0
Tinagl1	1333.49	-2.54067	0.0742512	-34.2172	0	0
Cfap36	3277.94	1.77387	0.0518578	34.2065	0	0
Sspn	1168.19	-2.51071	0.0734157	-34.1986	0	0
Cfap126	1272.08	7.25804	0.212376	34.1754	0	0
Ackr3	1297.77	-2.86546	0.0839232	-34.1438	0	0
Copz2	2049.77	-1.83837	0.053959	-34.0697	0	0
Hipk1	5424.1	1.46125	0.042895	34.0657	0	0
Mast2	4987.65	1.4385	0.042268	34.0329	0	0
Dnaic2	736.265	5.31143	0.156168	34.011	0	0
Stip1	7534	1.1813	0.0347795	33.9654	0	0
Adamts5	5586.56	-1.51973	0.0447671	-33.9475	0	0
Cavin1	14677.1	-1.08707	0.0320697	-33.897	0	0
Gpc4	14860.2	-1.07695	0.0318201	-33.845	0	0
Arhgef25	3563.08	-1.50513	0.0445673	-33.772	0	0
C1qtnf1	1460.72	-2.2599	0.0669229	-33.7687	0	0
Kcnj15	2057.33	2.07999	0.0616999	33.7114	0	0
Mettl6	2067.65	1.94563	0.0577289	33.7029	0	0
Ift122	2062.35	1.90671	0.0566345	33.6669	0	0
Npnt	1984.57	2.17152	0.0645493	33.6412	0	0
Tspan7	1132.23	2.52087	0.0750902	33.5712	0	0
Cep295	1817.21	1.98619	0.0591886	33.5569	0	0
S1pr3	1811.79	-2.08505	0.0622202	-33.5108	0	0
Rcn2	3999.65	-1.39354	0.0416419	-33.4648	0	0
Nab2	2455.19	-2.11908	0.0633624	-33.4438	0	0
Loxl2	5515.74	-1.36844	0.0409256	-33.4372	0	0
Cd44	7035.94	1.19986	0.0358952	33.4267	0	0
Nphp1	1569.9	2.14918	0.0643019	33.4233	0	0
Cbfb	6437.13	1.32543	0.0396668	33.414	0	0
Cacna1h	944.802	-2.73089	0.0818404	-33.3685	0	0
Ppp1r16a	1837.43	2.1426	0.0642148	33.3662	0	0
Ptma	3381.9	1.85356	0.0556084	33.3324	0	0
Gpc1	7465.34	1.56965	0.0471127	33.317	0	0
Vcl	18383	-1.04942	0.0315179	-33.2962	0	0
Nupr1	2887.4	-1.78984	0.0537749	-33.284	0	0
Sfrp1	1722.77	-2.09173	0.0628725	-33.2694	0	0
Ccdc157	2022.56	1.92199	0.0577737	33.2676	0	0
Slc9a3r1	2298.32	2.3523	0.0707675	33.2399	0	0
Sfrp2	1120.81	-2.82942	0.0853129	-33.1651	0	0
Erlin1	2866.42	1.91537	0.0578382	33.1161	0	0
Cpt1a	3143.71	-1.60413	0.0485742	-33.0243	0	0
Dnm1	1185.53	-2.38979	0.0725467	-32.9414	0	0
Cep76	1220.22	2.43912	0.0740631	32.933	0	0
Edc4	4280.42	1.45822	0.0443585	32.8735	0	0
Serpinf1	22698.7	-1.02586	0.0312115	-32.8679	0	0
Cep135	1087.11	2.65198	0.0808192	32.8138	0	0
Tmem184b	2905.41	-1.72673	0.052819	-32.6914	0	0
Cacng7	1643.8	-2.18176	0.0667656	-32.6779	0	0
Itgb5	8803.37	-1.25505	0.0385053	-32.5944	0	0
Tmem119	1631.51	-2.28962	0.0702923	-32.5729	0	0
Helz2	2012.38	1.77869	0.0546299	32.5589	0	0
Clmp	701.139	-3.22389	0.0990267	-32.5558	0	0
Galnt16	1254.39	2.27848	0.0700273	32.537	0	0
Psmb6	6054.84	1.38454	0.0425817	32.515	0	0
Adamtsl4	1687.34	-2.1981	0.0676501	-32.4921	0	0
Tmem67	1114.34	2.4711	0.0760796	32.4804	0	0
Kif27	945.545	6.68554	0.205967	32.4592	0	0
Cby1	1278.86	2.34093	0.0721759	32.4336	0	0
Adgrb2	788.212	3.43006	0.105814	32.4159	0	0
Oscp1	1044.52	3.02341	0.0932918	32.4081	0	0
Drc3	833.591	6.25789	0.193156	32.3981	0	0
Niban1	3123.14	-1.63168	0.0503837	-32.3852	0	0
Calu	42837.4	-1.0982	0.0339265	-32.37	0	0
Islr	1855.71	-2.08983	0.0646103	-32.3452	0	0
Pdgfra	1594.52	-2.22234	0.0687336	-32.3326	0	0
Fbln2	74595.6	-1.18813	0.0367905	-32.2944	0	0
Lrrc8b	1468.84	2.31172	0.0716237	32.2759	0	0
Myl9	7982.69	-1.41255	0.0438065	-32.2453	0	0
Elovl6	948.31	-2.69102	0.0835297	-32.2164	0	0
Ccdc65	629.277	3.95908	0.122916	32.2096	0	0
Cd151	3410.32	1.53124	0.0476112	32.1614	0	0
Scd1	1449.03	-2.10224	0.0654422	-32.1236	0	0
Cfap100	652.667	5.19012	0.161684	32.1004	0	0
Nme5	739.081	5.9474	0.185921	31.9889	0	0
Hap1	1025.77	7.04506	0.22036	31.9706	0	0
Otud1	906.171	2.66521	0.0835	31.9187	0	0
Gulp1	1267.37	-2.27139	0.0712269	-31.8895	0	0
[truncated: 40,458 more rows]

[truncated: 9 more sheets: DEG_MCI_RBL2, DEG_MCI_CTRL, DEG_RBL2 (filtered), DEG_MCI (filtered), DEG_E2F4 (filtered), Gene Ontology MCI_ctrl, Gene Ontology_RBL, Gene Ontology_E2F4, Information sheet]
