# Supplementary material for: RBL2 represses the transcriptional activity of Multicilin to inhibit multiciliogenesis
Source: Cell Death Dis. 2024 Jan 22;15(1):81. doi: 10.1038/s41419-024-06440-z (PMC10803754; doi:10.1038/s41419-024-06440-z)
Supplement: Supplementary file 7 — Supplemental Table S4 [file 41419_2024_6440_MOESM7_ESM.xlsx]

## Sheet: Upregulated DEG
MCI+siCTL	MCI+siRbl2	MCI+E2f4VP16	MCC gene list
Grp	Cwh43	LOC118568593	Ncs1
Efcab11	Aurka	Dab1	Nek2
Prokr2	Lrrc56	Wdr54	Slc1a4
Ccp110	Plac8	Nudc	1700019L03Rik
Bcl6b	Nrsn1	Gm41114	Dnaic1
Nell1	Cenpi	Mapkbp1	Mthfd2l
Wdr78	Gm52910	Syce2	Trip13
Tspan7	1700029J07Rik	Gm567	Pddc1
Kif19a	Wnk2	Prkce	B4galt5
Cma1	Gm52350	Esam	Atp13a2
Tbx20	Cep95	Usp49	Kif24
Lrrc6	Fam217a	Camk1d	Ccdc67
Dnah12	Pou4f1	Gm51725	Elmod1
Efcab12	Cdiptos	Zswim2	Cntrob
Melk	Atp8a2	Cep97	1700026D08Rik
Ddo	Tecrl	Ccdc69	Dnaic2
Ifi44l	Lingo1	LOC115487808	Mtr
Alox5	Gm15638	Fsd1l	Trnp1
Gm33387	Slc6a4	C130060C02Rik	Cyp2s1
Lig1	Smkr-ps	Gm40493	Ephx4
Trhde	Gm14963	1110002L01Rik	Ehf
Art3	Fhod3	LOC118567504	Api5
Dio2	Cep43	H2-K2	1700007G11Rik
Kcnk5	Scn9a	Fitm2	Zfyve19
Mreg	Slitrk1	Khdrbs3	Rbmx2
Dnah2	Tspan7	Gm46822	1700028P14Rik
Eomes	Helz2	AI429214	Dnd1
Pkd2l1	AI182371	Gm34655	Mtss1l
Tmem255a	Gstm6	Casp4	Troap
1110002E22Rik	Fanci	Cdk5rap2	Dgcr6
Sox18	A830052D11Rik	Gm33363	Ccnj
Ppp1r1b	Pxylp1	Gm27572	Blzf1
Igsf11	Onecut1	1810008I18Rik	Psmd10
Ina	Stat2	Gm52340	Foxj1
Slco1a5	Gm46412	Tnfsf18	Ccdc30
Plk4	Nudt10	Gm32133	Nphp1
Ret	Spink2	5830432E09Rik	1700066M21Rik
Fsip1	Tchh	Gm12500	Dpy19l2
Bves	D030068K23Rik	Nyx	Muc5b
Spaca9	Tcim	4930451G09Rik	Trp73
Cfap58	Mreg	AA543186	3110082I17Rik
Areg	Cntn4	P2rx3	Lpar6
Ccdc13	Ccdc69	Ccdc191	Ect2
Ttc39a	Gm26799	B9d1	Pfdn2
Ces2g	4930507D05Rik	1700001O22Rik	1110017D15Rik
Ccdc40	Dmrtb1	Elfn2	Fignl1
Mdh1b	Phf11a	Ankrd6	Slc38a1
Plekha7	Fignl1	Gm1123	1700084C01Rik
Irs4	Cep135	Prl6a1	Dpysl5
Casp7	5330413P13Rik	Herc3	Myo5a
Acer2	Ropn1l	Gm30057	Ttc12
Kndc1	Eme1	LOC118567694	Adi1
Kif9	Cdkn1c	Slc6a19	Ankib1
Dynap	Hunk	Lrrc30	Kctd4
Slc39a4	Akr1c18	Gm26512	Rfx3
Fank1	4930412C18Rik	Klhl41	Stk33
Nkx2-9	Pcsk6	Nemp1	Sptlc3
Lrrn1	Islr2	Dusp2	Nln
4932438H23Rik	Nova1	4930471E19Rik	4930427A07Rik
6820408C15Rik	Fgf15	Lrrc37a	Dydc2
Cyp26a1	Foxa2	Gm36188	Nags
Gbp2	9530077C05Rik	Gm45231	Ttc16
Nefh	Pfkfb1	H3c6	Gm3500
Ubxn10	Hhip	Gm39590	Pmf1
Hmgcll1	Gm33319	Gm33679	Rbm19
Chchd10	1700019G24Rik	Gm52565	Ercc3
Fgd5	Syt16	Paxip1	Spag17
Ston2	Ang2	Abca12	Mns1
Katnal2	AW011738	Gm30181	Tmem107
Gli1	Barhl2	Ankrd34b	4930503B20Rik
Kcng1	Gm29862	Rasal1	Ecscr
Zfp385b	Abcc8	Odf2l	Naip1
Morn3	Plet1	Sdcbp2	Ttc22
Plet1	Gm41396	Bend7	Fgfr1op
Saa3	Ruvbl2	Mreg	Pak3
Mapk10	Uba7	Ttc6	Zfp692
Lgals3bp	Fam189a1	Gm4890	Gale
Ecel1	Zfp385b	Gpr20	Ccdc39
Arg2	Slc44a3	Gm36738	Vwa3a
Uba7	Dhdh	Smco3	Ublcp1
Cracd	Cacng8	Serpinb6c	4931429I11Rik
Rif1	Pcgf5	Arhgap32	Efhb
Tchh	Gdf15	Rbl1	Neto2
H2-T23	Casz1	Met	Ttc29
Ttc34	Ccdc74a	Gm35429	Fam193b
Prrg4	Rad54b	Gm52174	Ddx39
Dnah9	Miat	Gm46162	Ipo7
Satb1	Casp4	Psd2	Btf3l4
Pkn3	Xrra1	Gm46810	Lrriq1
Csn3	Gm10532	2610020C07Rik	Lrguk
Syce2	Kcnrg	Pkd1l1	Plch1
Myo5c	Ifi208	Hp	4932438H23Rik
Kif24	Irgm1	Lcn12	Efna2
Dll4	Ift22	Fam81b	Neurl1a
Ifi207	Tmem67	Rrm2	Ttc30a2
Tnfsf10	Poc1a	Dxo	Nsg1
Aox3	Ifi207	Map3k1	Upk2
Meig1	Gm5532	Mc1r	Zfyve9
Wnt7b	Chrnb4	Crisp2	Ccnc
Olr1	Kcnk5	Dnajc22	Efhc1
Serpinb10	Gm11496	Gm34542	Naa40
C230072F16Rik	Lor	Gm46052	Sdccag8
Stat2	Bbs1	Fam216a	4933427G17Rik
Bhlha15	Tmem158	Agrp	Eml1
Wscd1	Pcnt	Ccdc17	Nr5a2
Pou3f2	Cd163	Stra6l	Ttk
Paqr4	4921507G05Rik	H3c1	Rhou
4930512H18Rik	Adcyap1	Wfdc8	Tmem184c
Sp9	Lmod2	Gm34299	Tex9
Pdlim3	Gm31078	Gm41611	Taf9b
Erfe	Tmem132c	Gm38514	Lrrc23
Gm10499	Gpr37	Gm52129	Top2a
Slc13a5	H4c8	Orc1	Spag6
Tlx1	Wnt7a	Fbxo36	9230112D13Rik
Ces2e	Arg2	AI225912	Ephb2
Wdr90	Prokr2	Gclc	Nrip3
Ifi211	Tmem255a	Map4k2	Tubg2
Hyls1	Elapor1	Crocc2	Htr2b
Coro6	Ces2e	9230110K08Rik	H1fx
Stk33	4632428C04Rik	Art4	Tmem69
Lncenc1	Intu	Gm40573	Mkl2
Mak	Xdh	Gm37292	Mlf1
Dtl	Dnaaf4	Arhgef16	6430531B16Rik
Cldn3	Gm40863	Poc5	Phc1
Armc3	Wdhd1	Kcnj15	AA467197
Lonrf3	Palm3	Raet1e	Erp27
Mapk15	Mctp2	Gm41125	Ntsr2
Grhl3	Alkal2	Gm32322	Ubash3a
Nppc	Spata31d1b	Akap14	Tfdp1
Slc27a2	Orm3	0610039K10Rik	Bbs2
Mmp9	Atp6v1c2	Gm49249	Cenpj
Calca	Cdh9	Npy5r	Ttf1
Cfap45	Kcna3	Hoatz	6820408C15Rik
Rsph1	Tmprss2	Gclm	Frrs1
Tfpi2	Gm30339	Katnb1	Fam118a
Col13a1	Elovl2	Nme9	Aard
Fam184a	1600029I14Rik	Gm30042	Exo1
Gm8909	Gm35828	Cenpj	Nudt12
Rnf157	Spint1	Gm35574	Ubxn10
Nkx3-1	Cav2	Gm14206	Cntd1
Tap1	Gvin-ps6	Prph	Plk4
Cntfr	Tas1r1	Bbs4	St14
Cfap69	Dcc	Tcfl5	Dpcd
Zdbf2	Ercc6l	Gldc	Traf3ip1
Stil	Lad1	Septin1	Zfp354b
Gm867	Ifi202b	Cmpk2	Lig1
H2-Q2	Gm7361	Chrnb4	Acsm1
Ccdc88c	Gm6650	Ctsh	Fam109b
Derl3	Apol9a	Cd200r2	Oip5
Coro2a	Ms4a4d	Cdk5r1	Ugt8a
Irgm1	D730003K21Rik	Fam110c	Alkbh2
Gm41848	Col6a4	Ccdc74a	Il12rb2
Irf6	Gm36738	Samd3	Aldh3a2
Elmod1	Adora2a	Gtf2a1l	Ift52
Zfp804a	Grin2c	Sox3	Kif9
Nek5	Gm52907	Slc47a2	2610028H24Rik
Ppp1r36	LOC118567905	Tal2	Scrib
Tsnaxip1	Tbc1d31	Gad1os	Actl7b
Hdc	Cfap74	Bbs1	Fam132b
Elavl4	Gm7094	LOC118568179	Oit1
Dock3	Gm2721	1810021M19Rik	Uhmk1
Hoxb13	Lgals3bp	Gm42266	Vill
Vwa3b	Kcng1	Pik3cb	Ercc6l
Clec2l	Has2	2310030G06Rik	Ccdc122
Nkx2-3	Ism2	Spink10	Zfp791
Gbp11	H2-Q1	Dipk1a	Lrrc36
Slco4a1	Prlr	Intu	Asrgl1
Xaf1	Fgfbp1	Raph1	Tsr1
Sele	Ift80	Samd15	Agr3
Gvin2	Slc17a8	Tnni3	Fam149a
Gdf15	Gm34889	C030034L19Rik	Olfr19
Gm13709	Gm2102	Spata24	Unc5c
Cited1	Ifi204	Alox12	Fbxo30
Tex11	Hsd3b1	Gm4876	Cmas
Tmem132e	Wfdc3	Gm30771	Krr1
Dcc	Flywch2	Cibar2	Lnx1
Cpne7	Car4	Gm39317	Fank1
Dyrk3	Gm26871	3110083C13Rik	Riiad1
Il6	Fibcd1	Spocd1	Prodh
Ankrd45	9930111J21Rik1	Fam187a	Agtr1a
Kcnb2	Map3k21	LOC118568677	Fam179a
Herc6	Trpa1	Hmga1	Olfr798
Kcnh3	Cd55os	Phip	Vash2
Ube2l6	Ecel1	Ccnf	Khdrbs3
Ifit3b	Calb1	Ifi207	Zfyve1
Rtp4	Lig1	Cftr	Fkbp4
Spag8	Ckmt1	Efcab7	Fhdc1
Ccl5	Ripk4	Gm32389	Enkur
P2rx3	Gm52041	Gm41498	Tm4sf1
Ifi202b	Trim30a	H3f3a	Haus4
Slfn5	Scml2	1110032A03Rik	Ak8
Plekhh1	Bbox1	Dpcd	Fam19a5
Dkk1	Ttc39aos1	Gm36753	Osbpl3
Dnaaf1	Lrrc70	Tmem52	Vit
Erich2	Jade3	LOC118568242	Gpx2
Fcho1	Rgs9	Gm30257	B230118H07Rik
Pak6	Neto2	Gm13889	Sorbs1
Akr1c18	Ankrd54	Togaram2	B3galt2
Ccdc114	Mlxipl	Gm5431	Tekt4
Pcdhgc4	LOC115488342	Gm46766	Fam188b
Helz2	Plekha7	Gm43868	Gm20604
Aqp3	Cd55	4930550C14Rik	Amn
Plac8	Zwilch	Ppp1r16a	Fbxo21
H2-Q1	Shisa3	Ly6g6g	Palb2
Ppp2r2c	Tnfrsf9	Cdiptos	Wdr38
Rfx2	Rem2	Gm11769	Ccdc138
Inhbb	Gm36860	Tmem212	Cbx7
Mixl1	Cdk1	Gm32632	Bmp2
Tube1	H2-Q7	Gm35807	Lypla2
Dnaic1	Rtp4	5430425K12Rik	Ccdc40
Ifi204	Calb2	Gm46270	1700012B09Rik
Alox12	Got1l1	D830014E11Rik	Myb
Pcsk9	Aoc1	Gm51794	Ankrd42
Cfap70	Sp100	Nphp1	Fgl1
Prlr	Mal	Gm40191	Pappa2
H2-Q7	Dxo	Gcnt2	Wdr73
Tnfrsf19	Spag5	LOC117997403	Pnck
Pla2g4c	Rln1	Shisa6	Utp15
Plek2	Gm6981	Gm31485	Acbd7
Fhad1	Dnaaf2	Pkn3	Ppil6
Cfap54	Hrob	LOC118567600	Hs6st2
Adamts8	Mesp2	1700064M15Rik	Fam81a
Ptch2	Ifit1bl2	Sox11	Fbxo36
Fgfbp1	Ccdc171	Dna2	Aox1
Tekt4	Foxd2os	Calhm4	Flywch1
Slfn9	Adgrb2	Bdkrb1	Pbk
Apol9a	Ifi44	LOC118568057	Xk
Gabrb3	Hspa1l	Cdk15	Kif3b
Aard	Ifi209	Gm51454	Zfp821
Spata17	Mx2	Efcab5	Kif3a
Qrfpr	Kcnj5	Poc1a	Orai3
Cdt1	Lncenc1	A630089N07Rik	Ccdc113
Pidd1	Nkx2-3	Prex1	Wdr63
Gvin-ps6	Erfl	Tex30	Rangrf
Mns1	Cdk5r1	Ltb	Apobr
Wdr63	Dennd5b	Tgm1	Fmn2
Mndal	P2rx3	Gm39675	Pgbd5
Kcnq3	Rif1	Cldn3	Xlr4b
Phf11b	Il6	2700049A03Rik	Fam118b
Atg9b	Tac1	Scn3b	Supv3l1
Ifih1	Nemp1	A930003A15Rik	Rpf2
Serpinb2	Pgbd5	Npnt	Sharpin
Ankk1	Rad51ap1	Ctnnd2	Wdpcp
Gpr50	Ribc1	Gm31288	Efcab1
Diras2	Ube2l6	Tspan2os	Poli
Gm11992	Stk36	Dusp14	Armcx6
Gbp10	Paqr9	Cdh5	Fxyd1
Pax5	Cep55	Gm45938	Pklr
Slc30a3	Adam5	Gm39728	Zcchc4
H2-Q10	Gbp2b	Gm32574	Gmcl1
Ms4a4d	Misp3	Crip3	Mnt
St6galnac3	Dsg2	C130036L24Rik	Arhgap24
Enkur	Irs4	E230025N22Rik	E2f5
Ttll6	Ppp1r1b	Gm30005	1700016K19Rik
Ttc25	Oas1b	Gm16217	Adam15
E2f8	Pnmal1	Glrp1	Coro2a
H2-K2	Slc13a5	Mr1	Asb17
Cds1	LOC118568382	Kcnrg	Galnt6
Robo3	LOC118567733	Gm10636	Poteg
Spata18	Ddx43	5430402O13Rik	Zfp474
Lrrc34	Slco4a1	Rnf157	Ccdc51
Cadps2	Pcdh8	Gm36495	Tfap4
Ccdc151	Pdlim3	Cntd1	Eif6
Mmp10	Ifih1	Lrrc56	Gnpnat1
Bmp7	Rnf32	Phf11d	Nek10
Flt4	Piwil4	Gm41804	Dnajc28
Ak7	Cracdl	Ltb4r1	Rab3ip
Jag2	Spata24	Elavl4	Aspm
1700086L19Rik	Spata4	Gm19437	Gemin6
C1ql4	Lipg	Ankrd42	Prdm8
Gm41616	Paqr4	2010204K13Rik	Zfp770
Ifi205	Ltk	Gm34739	Tulp3
Plk5	Tctn2	Wdpcp	Ripk2
Eno4	Ltb	Gm46382	2310007B03Rik
Oas1b	Fgd5	Ntf5	Tm7sf3
Cd40	Ihh	H2-Q10	Cdk1
Zfp711	Traf3ip1	Cplx1	Ak7
Gal	Slc18a1	Gm36229	Pno1
Irgm2	Gm34632	5430401H09Rik	Atp10b
Mmp13	Nqo1	Fndc11	Ghrl
Clca3a1	Pkd2l2	LOC118568759	Prkar1b
Tnfsf18	Dna2	Gm35823	Zscan12
Krt18	LOC118567504	Tctex1d2	Dpagt1
Sez6	Gm33667	Gm19710	Smarcad1
AW011738	Dnah3	Nrg2	Rnf170
Ttll9	Asrgl1	Gm36543	Akt2
Mx2	Cfap20dc	Fam186b	Mdm1
Oas3	Gli1	Gm12250	Wdr34
Mdk	Zfand4	Vmn1r4	4833427G06Rik
Gbp7	Syna	Mgst2	Atp13a5
Parp14	Gm49974	Nudt10	Gja6
Hhip	Gm14199	9430018G01Rik	Prkg2
Arg1	Csrnp3	Gm13583	Rad23a
Clic5	Hrh1	Gm33327	Ccdc78
Dnah11	Pkn3	Gm29897	Wrap53
Bst2	Map9	Gm33251	Ptgr2
Igtp	C7	Atp6v1c2	Ctnnbl1
Plvap	Apol7a	Gm26637	BC051019
Gbp4	Ccdc177	Sdk1	Mak
Fam81a	Cntrl	Gm31054	Zfp54
Mcpt8	4921536K21Rik	Ttc39aos1	BC048403
Nefl	1700037C18Rik	Gm11837	Glb1l2
Psmb8	Gm39283	Diras2	Prr19
Strip2	Gm21011	4930512H18Rik	Rps6ka5
Alox12b	Iqgap2	Mtfr2	Alg11
Ccl20	Rxfp2	Inpp4b	Taf11
H2-K1	Cnnm1	Pkd2l2	Znhit1
Cfap65	Cd40	Gm35750	Ercc6
Ccdc180	Rnf213	Gpr174	Nme5
Gm12185	Prph	S100a3	Cdc25c
Ifi44	Nhlrc4	Ccdc61	Ttc25
Gbp5	Gbp11	LOC118568699	BC049715
Cspg5	Clec10a	Smc1b	Glipr1
Cep152	Liph	B3gnt3	Prss48
Rnf213	Ccl20	Ptchd4	Gm5796
Rsph4a	Gm16083	Nup210	Zbed4
Fam183b	Abhd15	Gm41192	Alms1
H2-Q5	Ccdc88c	Klkb1	Mta1
Mgat5b	Rundc3b	Gdf15	Phf6
Ifi47	Filip1	4933405D12Rik	Rsph1
Ccdc113	2010204K13Rik	Svopl	Smarcd2
Slc38a3	Ifit3	Ankrd35	Lmln
Sost	Plxnb3	Rhpn1	Bcl2l10
Drc3	Nudt11	Ankef1	Glis3
Hydin	Pip5k1b	9930111J21Rik1	Pyroxd2
Ifi203	Cpne7	Gm20655	Tsen15
Trim30d	Slc38a11	Cage1	Zfp330
Dnah6	Slc35g1	2810408I11Rik	Erbb2
Chst5	Stk32a	Grip1	Npm3
Epha5	Rph3al	Dnaaf2	Bmp8a
Spag16	Dnah8	Cps1	Sorbs2
Nek11	Gm11827	Btnl9	BC055324
Ttc21a	Igsf11	Dlk2	Ankrd32
Stk32a	Gm11837	Klhl4	Bcl2l14
Phf11d	Tex11	LOC118567650	Glra3
Ifit3	A930003A15Rik	Piwil4	Rac2
Cmpk2	Pim2	Plin5	Rsph3b
Mst1	Nefh	Cnga2	Agpat9
Vwa3a	Lpar3	Cnnm1	Rab36
Iqcg	Dsc2	Ldlrad2	Mblac1
Pifo	Gm30284	Gm52568	Arl3
Hrk	Ube2t	Mir6999	Melk
Ifit1	1700007K13Rik	Dbndd1	Foxn4
Nefm	Spef1	Qser1	Fsip1
Tbx21	Lrrc71	Gm13846	Bok
Psmb9	Hes2	Gm29985	Glrp1
Tcp11	Gm46825	Oas3	Rad51ap1
E2f7	Gm15728	Hesx1	Morn5
1700013F07Rik	Exph5	Cep120	Ap4b1
Dhx58	Tal2	Gm38405	Cep192
Ptprt	4930512H18Rik	Mbnl3	Ppp1r36
Clic6	Agbl2	Carhsp1	Cul7
Olfr1372-ps1	Adamts8	Galnt16	Calb2
Slfn8	Ankef1	Irf7	Rnf32
Epcam	Ccdc121	Gm27197	Odf3b
Crtac1	Mybpc1	Gm30331	Bub1b
Sp100	Cracd	Tmem253	Glt1d1
Cfap126	Cfap298	Grk1	Rad54b
Ankrd35	Grhl3	H2-K1	Pde9a
Nme5	Rhbdl3	Dsp	Eepd1
Efhb	Gm46162	Lncenc1	Dzip1l
Tgtp1	Casp7	S100a2	G6pc3
Apol9b	Fam50b	Gm46868	Dtwd2
Ccdc96	Mdk	Gm32931	Mcm8
Ryr2	Nmb	Rap1gap2	Ulk4
Nlrc5	LOC108169029	Slc35f1	Chek2
Ddx60	Gm31281	Exph5	Bysl
Isg15	Dnajc22	Got1l1	Gm10267
Slfn10-ps	Gm2762	Defb23	Rd3
Tac1	4933439K11Rik	Axdnd1	AW554918
Gbp3	Parp14	Prr32	Kpna1
Gldc	Cep83	Scml2	Klhl21
Gm12250	Sele	Ugt1a6a	Itga7
Usp43	Rbm24	Slc35d1	Fyco1
Tgtp2	Erfe	Gm52860	Ckap2l
Lrrc23	H2-Q4	Spata3	Rsph9
Foxn4	Phf11d	Lrwd1	Kcnip4
D430041D05Rik	Cdt1	Fbxl13	C1ra
C1ql1	Fbxo36	Ablim3	Gm11487
Rgs20	Hspa4l	Gpr141	Rel
Gbp6	Gm39215	4933406C10Rik	Ndc80
Apod	Chodl	Coro6	Prdm15
Drc1	Tfr2	Cep43	Cep57l1
H2-Q4	Mndal	Gm35055	Ccdc132
Tekt1	Neurod1	A930006K02Rik	Commd9
Kif27	Xk	Gm34699	Fam161a
Gbp9	Bves	Lrrc8b	Tnn
Oas1g	Gm2788	Sgk2	Dcdc2a
Cxcl10	A530020G20Rik	Aifm3	C8g
Spag6l	Wdr76	Gm41011	Gm1661
H2-Q9	Psmb9	Kctd4	Rgs4
Mlf1	Zfp804a	Shisal2b	Hspa1l
Trim30a	Cfap43	Foxo6	Wdr76
Usp18	Wnt7b	Gm5577	Osgepl1
1700016K19Rik	Cfap53	Nqo1	Hsd17b14
Ccdc146	Syce2	Nod2	Cks2
Dnajb13	Saa3	Hrh2	Ccno
Ildr2	Efhc2	1700066B19Rik	Gins2
Dnali1	Cpne5	9230116N13Rik	Bin3
Irf7	Coro6	Ascl2	Calcoco2
Rab15	Ttc39d	Fcho1	Gm3139
Dynlrb2	Ccpg1os	Adam28	Rhobtb2
Bex1	Ankk1	Gm46801	Rbp4
Lrriq1	H2-Q5	Gm40140	Cpeb2
Zmynd10	Dio2	Nlrp12	Edc4
Mx1	Col13a1	Cfap300	Spef1
Maats1	Gm46226	Agbl2	Ebp
Lrrc9	Dock3	Cby1	Efcab10
Oasl2	Gm973	Plekha7	1700003M02Rik
Cfap206	Phkg1	Foxd2os	Cep164
Spef2	Hhatl	H3c3	Capn6
Ak9	Tnni1	Gm44867	Gm3286
Oas1a	Styxl1	Trim59	Rhpn1
Stox1	Zc2hc1c	Snai3	Haus5
Vipr1	Ntrk2	Prps1l1	Bola1
Cxcl9	Flrt1	LOC118567327	Gm3696
Chrna3	Ina	Gm33648	Cdc27
Iqub	Gm20684	Etfbkmt	Bphl
Oas2	5430425K12Rik	Gm39633	Dnajb13
Zbp1	Nphp4	Slc9a3r1	Itih2
Gm4841	Cep128	D030040B21Rik	Oraov1
Iigp1	Lbx1	Tcp11x2	Caps2
Rsad2	Fam81b	Fbxw10	Gm3448
2410004P03Rik	Nphs2	Phf10	Ribc1
Gm4951	Slfn9	Ccdc57	Akr7a5
Cfap44	Gm34414	Elovl2	Zfhx2
Cfap52	Hmgcll1	Ccdc68	Zfp51
F830016B08Rik	Serpinb2	Cntrob	Cbx2
Cacng4	Cdkl4	Gm41707	Uchl5
Oasl1	Cnih2	Gm13657	Lrwd1
Drc7	Cyp2s1	Myl10	Chmp6
Ccno	Stra6	Gm36818	Spa17
Myb	1700030J22Rik	Gm46302	Car10
Hap1	Plppr4	Gm46412	Gm428
Shisa8	Syt7	LOC115490137	Rinl
Trp73	Cdk15	Tmprss11d	Asap2
Cdc20b	Prrt4	Gm7361	H2-Q10
Deup1	Cfap100	Adgrg3	Gprc5c
Foxj1	Irgm2	Rimbp3	AI314180
Mcidas	Fndc11	Gm39769	Inpp5f
	Lrrn1	Mroh8	2010107G23Rik
	LOC118567416	Gm9530	Ccdc60
	Rnf157	Gab2	Pacrg
	Fam184a	Jhy	Casc1
	Qrfpr	Ano7	Gstcd
	Alms1	4632427E13Rik	Scgn
	Gm28209	Gm40038	Tmem138
	Iqck	Gm38597	A430033K04Rik
	Gabra2	Abcc12	Slu7
	Slc27a2	Galnt1	Tdp1
	Plaat1	Zfp382	Brd8
	Kbtbd6	Traf3ip1	Kndc1
	Rsph14	Hrh1	Ankrd54
	Dnaaf6b	Acot12	Gm166
	Art3	LOC118567732	Casc5
	Fam167a	Arid5a	Gtf2a1l
	Vwa1	Gm15834	Scml2
	Pbx4	Gm32733	Gm2897
	Oas1g	LOC118568325	Trnt1
	Vwc2	Tent5d	1600002K03Rik
	Cyp26a1	Gm40190	Tep1
	Nek2	Arl4a	Aurka
	4930505A04Rik	Gm26944	Spata24
	Ttll8	Gm15638	1700026L06Rik
	Mstn	Gm39526	3830408C21Rik
	Cfap73	Prl8a9	Ccdc103
	Tlx1	Nav2	H1fnt
	Sost	Mir1a-1hg	Scn3b
	Fam227a	Apol9a	Flnb
	Cyb561	5033406O09Rik	Tmem231
	Gm42023	Gm28809	Lin9
	Nkx3-1	Bach2os	Crim1
	Mcpt8	Zfp473	Sox2
	Trim30d	LOC115488342	Nek5
	Dnaaf3	Cdkl4	Agbl2
	Axdnd1	LOC118567721	Nudc
	Maneal	Gm46638	Ccdc153
	Sp9	Flywch2	H2-T22
	Dll4	Spata4	Scrn3
	Pcsk9	Il5	Chn1
	Igtp	Ltb4r2	9130023H24Rik
	Ccdc89	Cyp2j12	Dhx30
	Flt4	Ighe	Prr14
	1700003F12Rik	8430429K09Rik	Cyb561d2
	Dnah7b	Rhbdl3	1700029J07Rik
	Ulk4	Cfap20dc	Ttll13
	Mamdc2	Onecut1	Wdr90
	Iqcd	Kirrel3os	Ccdc158
	Lonrf3	Ssx2ip	Hcn2
	Melk	Gm52910	Sfrp1
	Apod	Fam83c	Gpr85
	Gbp9	Hunk	Sae1
	Oscp1	Kcnj8	Rnf123
	H2-Q9	1700037C18Rik	Pcm1
	Mycbpap	4930581F22Rik	Fmod
	Dtl	A730043L09Rik	Dnali1
	Hp	Usp18	Cdc20
	Serpinb10	H2bc11	Atr
	Tnfsf10	Klf1	Ccdc24
	Col6a5	Mir17hg	Hdac8
	Dzank1	Gm31024	Sh3bp1
	Doc2b	Clec2f	Tnfrsf1b
	Aifm3	Coro2a	Iqsec2
	Prrg4	Apol8	Ttc8
	Gpr50	4930448E22Rik	Bbs1
	Cldn11	Cdt1	Fastkd2
	Rsph9	Bcl2l15	Fhad1
	Mapk10	Tbx20	Akap14
	Ttc26	Gm20005	Flrt1
	Slc30a10	Fkbp5	Ccdc42b
	A430108G06Rik	Uox	Hirip3
	Aox4	Mir670hg	Sidt1
	Krt8	Cep76	Rgs3
	2510003B16Rik	Tjp3	Ogg1
	Elavl4	Slc1a2	Actr6
	Efcab6	Slf1	Cspp1
	Etfbkmt	Casp3	Poc5
	1110002E22Rik	Nkx6-2	Lrrc51
	Nefm	Gm26871	Znrf2
	Rp1	Dnaaf5	Anxa8
	Spag1	Ropn1l	Ccdc65
	Adgrb1	Gm13830	Hpgd
	Gabrb3	5730419F03Rik	Slc10a2
	Dnah7c	LOC118568401	Rsl24d1
	Scin	Ccm2l	Tmem144
	Rasd1	Gm33887	Calml4
	Efcab10	9530053A07Rik	Ddit3
	Ccdc78	Ift80	Lpar4
	Gm19437	Gm45470	Pde3b
	Gm30767	Gm39325	Omd
	Wdr93	Gm3052	Dixdc1
	Pidd1	Gm5103	Ccdc74a
	Caps2	Colq	Hrasls
	Ifi47	Gm30827	Slc10a5
	Matn3	Ets1	1110004E09Rik
	Gbp7	Cnksr1	Cd83
	Mgam	Trim63	Rabl2
	Cma1	Gm32551	Dgke
	Isg15	Ccdc89	Odf2l
	Ifi205	Gm33864	Fam183b
	Ifi203	Tmem67	Cmpk2
	Kif6	Muc15	Dynlrb2
	Tfap2e	Stom	Ccdc89
	Clic5	Gm30767	Hspb6
	Ccdc160	Fam155a	Slc35e4
	Crocc2	Slfn9	Tmem194
	Rpgr	LOC118567682	Dock8
	Rgs22	Ugt1a6b	Cetn2
	Chchd10	Gm32406	Lrrfip2
	Glb1l2	Rundc3b	Atg16l1
	Fam161a	Rexo5	Fbxo16
	Coro2a	Lyzl4	Cby1
	Prob1	Cnih2	Heatr5a
	Wdr31	Efcab10	Ccl20
	Rttn	Sun3	Hspb9
	Gm12059	Gm41570	Slc38a3
	Klhl40	Mycbpap	Ndufaf3
	Irf6	A430035B10Rik	Mrpl39
	3425401B19Rik	Gm7094	Slc25a19
	Arg1	Gabrr1	Syt11
	Nell1	Katnip	Otud6b
	Grp	Iigp1	Zmynd10
	Ifit1	Rbp2	Dync2h1
	Faah	Fermt1	Lypd6b
	Cldn3	Kbtbd6	Ccnb1
	Ccdc153	4931440J10Rik	Hyls1
	Bcl6b	Gm52252	Slc38a6
	Hoxb13	Aox3	Tyro3
	Acoxl	Spn	Gas2l3
	Nlrc5	1700029J07Rik	Nfkb1
	Ccdc173	Tfap2c	Fkbpl
	Tgtp1	Tspan7	Slc25a17
	Gm13709	H4c14	Tekt1
	Catip	Cited1	Lrrc48
	Scn4b	Spint2	Isyna1
	Gm30474	Fhod3	Cd177
	LOC118568236	Ankrd54	Iglon5
	Inhbb	Prl8a6	Slc47a2
	Gm47708	Lhx1	Katnal1
	Gm41604	Tbc1d31	Zfp41
	Gm5431	Lgals3bp	Impad1
	Plac1	Gm33460	Lonp2
	Efhc1	Gm2788	Ppp6c
	4933403O08Rik	Xrra1	Gm10639
	Apol9b	1700017M07Rik	Tsnaxip1
	Ttc39a	Gm9899	Sclt1
	Cntfr	Meiob	Cd27
	Slc47a2	Gprc5d	Il27
	Plch1	Ccpg1os	Spag16
	Gm11772	Armc4	2610301B20Rik
	Lrp2bp	LOC118568126	Psmg2
	Cfap77	5330439A09Rik	Tex10
	Insm2	H2bc22	Noxa1
	Serpinb1b	Gm52120	Kremen1
	Dpy19l2	Gm40863	Gsta2
	Ccp110	4933417O13Rik	Capsl
	Pla2g4c	Gm47708	Cc2d2a
	Ccdc30	LOC115487216	Cdca5
	2210409E12Rik	F830016B08Rik	Inca1
	Ccdc18	Gm34056	Spag5
	Cfap99	Mndal	Daglb
	Gal	Dhh	Oscp1
	Lmln	9530077C05Rik	Zfp341
	Necab1	Smim5	1700123O20Rik
	Gbp6	Best3	Ccnb2
	St6galnac3	Cxcl17	Olfml2b
	Dkk1	Gm4131	Cdkl4
	Gm31127	LOC118568732	Cep152
	Kcnh4	Ccdc181	Cdk20
	Tgtp2	Gm34130	Iqcd
	Poln	Gm39783	Spag8
	Gdf7	Kcnc2	Afap1
	Clec2l	Gm32058	Angptl7
	Pax5	Il20rb	Arc
	Fbxo16	1700007K13Rik	Ascc1
	Gm9991	Rif1	AK010878
	Bnip5	H2-Q6	Agr2
	Wdr90	Gbp3	Smc2
	H2bc6	Adrb3	Gpn2
	Gm41616	Trpv1	Cenpa
	Nwd1	Bves	Itgae
	Smim24	Acsbg1	Spata18
	Ston2	Cep95	Ap3m2
	Clgn	Paqr5	1700007K13Rik
	Gm12185	Duox2	Stxbp4
	Ryr2	Sigirr	Tubb4b
	Gbp3	Gpt	Arl6ip6
	Agbl4	1700095J03Rik	Zfp667
	Nefl	Myrfl	9230110C19Rik
	Zmynd12	St14	Sgk3
	Gm35611	Gm51709	Cenpe
	Mmp13	LOC118568758	Itgam
	Mmp27	Dnah8	Spata20
	Cetn4	Ubash3a	Slc12a4
	Fut9	Gm19600	Copg2
	Mdm1	Gm39383	Pcsk6
	Stil	D830015G05Rik	Glt8d1
	Ubxn11	Gm33742	Hsdl1
	Fcho1	LOC118567838	Lrrc46
	Irf7	Gm51701	BC022687
	Tex16	Gm17197	Ahsa1
	Calcoco2	Ift22	Cenph
	Slc30a3	Gm51933	Itgb4
	Tube1	Gm32998	Spc25
	Slfn8	Nsd2	H2afx
	Ldlrad2	Gm41309	Pygm
	Cited1	Gm52350	Bmp8b
	Alox12	Lrp2bp	Alg5
	Smim5	Gm41666	Dtymk
	Plekhh1	Ruvbl2	Cacnb3
	Gm31045	Edaradd	Gmfg
	Aox3	4930570G19Rik	Trp53inp1
	Ccl8	Cnksr2	Cenpk
	Gzma	1700019J19Rik	Jsrp1
	Jhy	Col17a1	Spsb4
	Ifit1bl1	4921507G05Rik	Cox6b2
	Gm51887	Hmgcll1	Six1
	Klhdc9	Gm30706	Me2
	Dnah1	Kdm4d	Eif5b
	Gm33387	E230016K23Rik	Gabrp
	Alox12b	Dsc2	Fermt1
	Gm40449	Morn1	L3mbtl2
	Dmkn	Gm34320	Abhd14a
	Daw1	Eva1a	Cenpp
	1700034J05Rik	Hs3st6	Kcnk7
	Ddx60	Cmah	Srgn
	E2f8	Ccdc187	Ttn
	C1ql4	4921536K21Rik	Prc1
	Mok	6330525I24Rik	Eif2ak2
	Usp18	Ifi203	Inpp1
	Tmem107	Cep135	Zfp59
	Spag17	Gm42144	Ttll6
	4930444P10Rik	Gbp5	Iqca
	C330020E22Rik	Adam5	Efcab2
	Hdc	Ddx43	Cenpv
	Ttc16	Gm21011	Kif2c
	Plk5	Fam47e	Stard5
	Tnfrsf19	Abhd12b	Acvr1b
	Spef1l	Thegl	Wdr35
	Kcnq3	Gm5737	2610015P09Rik
	Ngef	Astl	Adck3
	Plk4	Otud1	Mum1
	Oas1a	4930578L24Rik	Spef2
	Slfn10-ps	Mapk10	Myh10
	Pak6	Ccdc81	1110008L16Rik
	Robo3	Sfn	Cep55
	Plek2	Gm51779	Kif6
	Ccdc87	Gm31127	Stk32a
	Fam166c	Mir449c	Tppp3
	Kif24	Iqch	Ciapin1
	Zbp1	Gm30397	Rhbdd3
	Wdr66	4933433G15Rik	Six4
	Pacsin1	Gstm6	Nhsl1
	Ccdc184	Marchf10	Stil
	Ccdc65	Gm35782	Dtl
	Slc38a3	Gm5127	Cklf
	Pih1d2	Ang	Cep97
	Oas2	Slfnl1	Kntc1
	1700003E16Rik	Lrrc51	Syt17
	Ccdc81	P2ry1	Tcea2
	Zfp711	Ttc26	Kif1a
	2810459M11Rik	Scrib	Dhx29
	Aqp3	Anks1b	Amacr
	Stpg1	Rfx3	Pygo2
	Saxo2	4930509E16Rik	Usp2
	Slc39a4	Gm38137	Ypel1
	Mx1	LOC118568695	Gm15800
	Lrat	9530051G07Rik	Ces1b
	Riiad1	Otud4	Lace1
	Myo5c	Hsp90aa1	Sytl1
	Katnal2	Nrsn1	Cenpf
	Cmpk2	Dhx58	Nprl3
	AI593442	Dtl	Lgals12
	Ccna1	Gm40692	Hectd3
	Dhx58	Slfn8	Cep63
	Fam189a2	Apol7a	Efhd1
	Armc2	Il6	Meig1
	Trhde	Gm36195	Oxa1l
	Cbln2	Cntrl	Ces1c
	Dcdc2a	Smkr-ps	Lce1a1
	Krt18	Tube1	Tacc3
	Mgat5b	Lrrn1	Gpd1
	Fam161b	Nkx2-9	Man2c1
	Cabcoco1	Gm52920	Eefsec
	Hyls1	Tlx3	Ttc30b
	Cadps2	Gm34931	Emp3
	Prss22	Tnfrsf19	Ccna1
	Tctex1d4	Gm46404	Tal2
	Muc13	Gm4827	Hspa4l
	4933417O13Rik	2900024J01Rik	Chga
	Atg9b	Tctex1d4	Lfng
	Dlec1	4930511M06Rik	Tbc1d22b
	Cfap299	Ccdc158	Spg21
	Adgrg3	Frmpd2	Pdxk
	Lhb	Gm51568	Pbx4
	Ak8	Syt7	Tagap
	Tcte1	Gm35037	Strbp
	Efcab11	Pcnt	Bcas1
	Gm12250	Rasl11a	Tmem29
	Dyrk3	Ptprn2	Jag1
	Gm9875	Npffr1	Chrm1
	Jag2	Tdrd12	Lrrc17
	1700088E04Rik	Gm31769	Tbcc
	Ccdc39	Gm34349	Cars
	Gbp4	Gm34973	Cryaa
	Gbp5	5730480H06Rik	Arid4a
	Epha5	Phf24	Napg
	Oasl2	Dnaaf3	Pram1
	Ptprt	Gm34891	Lca5
	Ccdc187	Gpr68	Wdr78
	Serpinb5	Fam217a	Ccdc151
	Diras2	AI182371	Chst11
	Pacrg	Slc16a11	Lrrc18
	Cep126	Rpgrip1l	Tcte3
	Pcdhgc4	Pou4f3	Hist1h2ae
	Plvap	Platr7	Ube2t
	Dnah7a	Urah	Ccdc61
	Epcam	Tigd4	Tagap1
	Ankrd35	Sgk3	Tsga10
	Hrk	Fgf16	Ropn1l
	Spa17	Plch2	Ccdc108
	Armh1	Icam2	Ift74
	Ptch2	Mctp2	Cmbl
	Nme9	Slc38a3	Lrrc43
	Cfap221	4930524J08Rik	Tctn3
	Mixl1	Epcam	Rars
	Bbof1	Gm51956	Eri1
	Ccdc170	Ttll8	Rcbtb2
	Map3k19	Cxcr6	Txndc12
	E230016K23Rik	Gm13491	B9d2
	Rfx2	Frmpd3	Fbp1
	Lrrc10b	Tanc2	Serac1
	Ttc29	Pacsin1	Aldh3b1
	Fam81a	Ube2t	Cox10
	Fgl1	Gm32694	Lrrc56
	Ccdc192	Styxl1	Tekt2
	Ribc2	Cfap53	Kctd12
	Cspg5	LOC118568450	Slc22a21
	Ccdc103	Cfap43	Pxk
	Cxcl9	Aox4	Ift88
	Gldc	Lrrc57	Gm9833
	Cep152	Tcte2	Qsox1
	Strip2	Stk36	Mast2
	Zfp819	Gm35977	Ccdc146
	Ccdc60	Rims2	Crispld2
	Gm52877	Gm10634	Lrrc6
	Gm807	Myh14	Tha1
	Dbpht2	Gm17057	Foxo1
	Tex52	Dcdc5	Qser1
	Sgcg	Gm46435	Kif20a
	Gm31268	9130015G15Rik	Hipk1
	Crip3	Muc13	Edar
	Dydc2	4632428C04Rik	Armc4
	Mst1	Adora2a	Gm7173
	Cfap97d2	E2f4	Sord
	Lrrc43	Plaat1	Csf3r
	Nags	Gm29243	Lrrc9
	Kif9	Zfand4	Thrb
	Gm41848	Ifi208	Fbxl4
	Adgrb3	Sele	Trp53
	Gm28729	1700019G24Rik	Terf1
	E2f7	Rbm24	Maged2
	Cxcl10	Dzank1	Casp6
	Odf3b	Rasd1	Tbx1
	Fsip1	Gm12295	Iqub
	Gm4951	Gm40723	Mycbp
	Capsl	Npas1	Cxcl12
	Adgb	Gm9861	Ltbp2
	Ppp1r42	Cfap74	Tiam1
	Wdr78	Heph	Rrm1
	Wscd1	H2bc9	Zfp329
	Spaca9	Rgs22	Ruvbl2
	Cibar2	Gm46303	Haghl
	Casc1	Pinlyp	Mfap1b
	D130043K22Rik	Gm17399	Egln3
	Sox18	Plscr4	Nek4
	Tbx21	Gm8251	Bicd1
	Crtac1	Grm8	D1Ertd622e
	Bmp7	Awat2	Mcm3
	Iigp1	Eaf2	Tmem102
	Mmp10	Slc5a1	Rsph3a
	Lrrc74b	Oas1a	Atp6v1h
	Vwa3b	Ripk4	Arhgap11a
	Efcab1	Pgbd5	Zfp362
	1700012B09Rik	Caps2	Noc4l
	Gm19935	Stk32a	Gsta1
	Cfap69	Cav2	Sass6
	Iqca	Ribc1	Ets1
	Lrguk	Tdrd5	D330045A20Rik
	Ccdc150	Nek2	Mcph1
	Ppp1r32	Mesp2	Tmem104
	Tmem232	Marchf4	F2rl1
	Olfr1372-ps1	Fam161a	Spice1
	Cfap46	Trmt9b	Gbf1
	Ankrd66	Ptprk	Orc3
	Dnah2	Gm20627	Psmb8
	Ddo	Faah	Zfp382
	Fank1	Catip	Ccdc17
	Ccdc148	Ina	Pex3
	Gas2l2	Dpy19l2	Dapl1
	Cds1	Gm2721	Mdh1b
	Tppp3	1700097N02Rik	Tmem38a
	Clic6	LOC118567673	Pgap3
	C1ql1	Ifi209	Stx16
	Dnah5	Gm28874	Uap1
	Efcab12	Gm30802	Meaf6
	Ildr2	Cpne5	1110032A03Rik
	Fbxo43	Gm38564	Spata17
	4932438H23Rik	Gm41577	Tmem201
	Ccdc13	8030451A03Rik	Parn
	Mns1	Nos3	Dcdc2b
	Cfap54	Gm30352	Med12l
	Elmod1	Ccdc162	Tmem52
	Ccdc114	Gm36414	Spata2
	Rsph1	Gm39857	Rpgr
	Ppil6	Fzd10	Rasgrf1
	Lrrc46	Tmem107	Aasdhppt
	Ttll9	Sema6b	D430042O09Rik
	Sez6	Abhd15	Lrrc34
	Fam216b	Fancd2os	Fam161b
	Cfap45	Slc37a1	Pom121
	Wdr38	Gm32219	Dhx58
	Cfap57	Plxnb3	Mfsd12
	Rgs20	LOC118567801	Tmprss9
	Ptchd3	Gm21149	Dsel
	Lrrc18	Gm35824	Pdgfrl
	Ube2u	Bbox1	Phrf1
	Chst5	Gm2449	Cep57
	Dnaic2	Rpl31-ps12	Cenpw
	1700086L19Rik	Insm1	1700001C02Rik
	Rab15	Trpc5os	Ccdc114
	1110017D15Rik	Ccdc184	Morn2
	Rsad2	Casp7	Dlec1
	Cfap61	Kcng3	Mks1
	Pou3f2	Gm33721	Tnip1
	Morn5	Map9	Hace1
	Stmnd1	Ifi205	Odf2
	F830016B08Rik	Adamdec1	Dyx1c1
	Ccdc40	Gm52041	Hpx
	Bex1	Wdr90	Ino80c
	Aard	LOC118567969	Gm11992
	Spata17	Plb1	Pih1d2
	Dnah11	Rnf208	1700001L19Rik
	Kcnh3	Wnt7a	Dlgap5
	Oasl1	Tnni1	Morn4
	Cfap58	Dmrtb1	Tnnt1
	Ttc25	BC018473	B9d1
	Stk33	Sfmbt1	Gzmm
	Gm4841	Hook1	Lrpprc
	Gm867	Gm31493	Ttc21a
	Eno4	Oscp1	Alkbh3
	Gm11992	Acox2	Ubxn11
	Ppp1r36	Kcnh4	Ralgps2
	Usp43	Tctn2	1700011H14Rik
	Ccdc151	2810029C07Rik	Dll4
	Ankrd45	Acoxl	Mpp4
	Lrrc6	Tmem74	Tomm20l
	Morn3	Ulk4	Clec11a
	1700013F07Rik	Upp1	Ovol1
	Mak	Syna	Zdhhc24
	6820408C15Rik	Gm40436	Ermp1
	Kndc1	Gm13709	Gm14326
	Zbbx	Gm42338	4930444P10Rik
	Cfap47	Gm6981	Cep170
	Nme5	Alox5	1700019D03Rik
	Vipr1	Apol9b	Dlx4
	Mlf1	Gm39853	Mrs2
	Ttc34	Robo3	Trib2
	Iqcg	Gm35019	Irak1bp1
	Kif19a	Gm10832	Trit1
	Nek5	LOC118567733	Cks1b
	Fhad1	H1f1	Prrg4
	Armc3	Cep83	Vps33b
	Dkkl1	Clec2l	Dnaja3
	Enkur	Gm41928	Banp
	Mapk15	Cuzd1	Sgcb
	Erich2	Dsc1	2700049A03Rik
	Ttc21a	Map7d2	Sgpp1
	Tsnaxip1	Odf3l1	Pcdhgb4
	Drc3	Gm45971	Zfp655
	Cfap70	Spef1	Uqcrc1
	Dnah12	Pla2g4c	Wdr48
	Ubxn10	Pax5	Acrbp
	Drc1	Syt16	Gtf2h2
	1700028P14Rik	Rp1	Oma1
	D430041D05Rik	LOC118568736	Pemt
	Cfap161	Gabrb3	Strada
	Rsph4a	Nectin4	Nr2f2
	Kif27	Gm14199	Ehmt2
	Spag8	Gm52294	Rad1
	Mdh1b	Zc2hc1c	Naa35
	Ccdc96	Igsf11	4930404N11Rik
	Dnah6	Gm38565	Rnf26
	Spag16	Pld6	Tigd2
	C230072F16Rik	Gm36841	Lrp1
	Dnah9	4833415N18Rik	Bcorl1
	Ttll6	Nlrp9b	Tcp11
	Cfap126	Myo7b	9530077C05Rik
	Efhb	Fibcd1	Faf2
	Hydin	Flt4	Gm684
	Lrrc34	H2-Q4	Zfp609
	Wdr63	Cracdl	Pole3
	Vwa3a	Syk	Dusp8
	Dnaic1	Pcdhgc4	Junb
	Tekt4	Alms1	Ankrd17
	Ccdc113	Gm32688	Isoc1
	Ccdc180	Hsf2bp	2700094K13Rik
	Chrna3	Gm20684	Eif3d
	Nek11	Gm16083	Nek1
	Pifo	Gm41409	Nedd1
	Spef2	Wdr31	Xlr3c
	Tcp11	4930444F02Rik	Phtf1
	Stox1	Pcgf5	Arl6
	Lrrc9	Cracd	Rrp15
	Spata18	Fgl1	B4galt3
	Dnaaf1	Olfr287	Gjb4
	Meig1	Rnf32	Nme7
	Zmynd10	LOC118568167	Pard6g
	Fam183b	Rsf1os1	Cd14
	Dnajb13	Fbxo16	Hmgb2
	1700016K19Rik	Ccdc194	Mrps7
	Ak7	Wnt4	Herpud2
	Hap1	Iqck	Gpr137
	Spag6l	Cfap298	Mios
	Dnali1	Efcab6	Mtg1
	Cacng4	Hspa1l	Trim23
	Foxn4	Rxfp2	Snap47
	Lrriq1	Nmb	Gltscr1
	Ccdc146	Ptch2	Prkcsh
	Ak9	Cyyr1	1700003E16Rik
	Maats1	Myot	Iqck
	Cfap65	Gm34945	Atp6v0d1
	Tekt1	Ceacam20	Pgam5
	Cfap44	Asrgl1	Chchd7
	Iqub	Gm41512	Ift46
	Lrrc23	Rpgr	Rmnd5b
	2410004P03Rik	Gm46832	Lrrc49
	Cfap206	Gm26799	Sqle
	Ccno	Tas1r1	Golga3
	Myb	Cep128	Cd320
	Dynlrb2	Rttn	U2af2
	Shisa8	Gm12059	Erlin2
	Cfap52	Syt5	Cul4b
	Trp73	1700003F12Rik	Brf1
	Drc7	Gm51623	Bzw1
	Cdc20b	Clgn	Pisd
	Deup1	Vwa1	Atp5s
	Foxj1	Alpk2	Grhpr
	Mcidas	Gm36904	Dtnbp1
		Fcamr	Zfp607
		Exoc3l2	Mipep
		Agbl4	Ccdc85b
		Gm33667	Ppp2r3d
		Slc17a8	Ccrn4l
		Plaat5	Mllt10
		Nexmif	Lpcat4
		Neto2	Ipo9
		Nlrc5	Fam160a2
		Gm4841	Fbxo32
		Ccdc30	Adam17
		Gm35344	Cherp
		Rsph14	Slmo2
		Ttc16	Crnkl1
		Spag1	Zfp771
		1700030J22Rik	Csrp2
		LOC118567987	Anapc4
		Mcpt8	Rbm7
		Il2ra	2610528J11Rik
		Fam166c	Zfp943
		Rsph9	Zfp367
		Dnah7c	Entpd7
		Efhc2	Ppp4r2
		LOC118568384	Commd5
		1700012P22Rik	Fzd3
		Nwd1	Dnlz
		Gm11772	Cd55
		Iqcd	Pik3c2b
		Dsg3	1700093K21Rik
		Efcab11	Mre11a
		LOC118567905	Hist2h2bb
		Gm38794	Tmem57
		Il23r	Idh3g
		Ccdc18	Ankrd10
		Gm26851	Yif1b
		A830052D11Rik	Ep400
		Msx3	Txnl4a
		Tm4sf4	Sap25
		Ccdc121	Hibch
		Iqgap2	Trap1
		Prrg4	Bcl2l12
		Serpinb5	Shmt1
		4930412C18Rik	Hist1h2an
		Gm15728	Tuba1b
		Adgrb2	Rad21
		4930519F16Rik	Ccdc34
		Strip2	Arl4a
		Jade3	Rangap1
		Gm39404	Slc35a4
		Gm51874	Aarsd1
		Cyp26b1	Amfr
		Mir449b	Adsl
		Cecr2	Dis3l2
		H4c8	Lztfl1
		Pim2	Usp28
		Gm31045	Tbl3
		Liph	Dnajc7
		Gm46825	Pla2g16
		Ces2e	Tuba1a
		BC049715	Rbm34
		Pkp1	Churc1
		Gm52217	Cct8
		Ttc29	Pfn2
		Pou4f1	Rdh10
		Gm52526	Josd2
		Drd2	Tmem38b
		Gm11827	Pop4
		Gm3336	Bccip
		H2-Q7	Ap3b1
		Slbp	Mrps17
		Nphp4	Cdca2
		Sag	Tjap1
		Ssmem1	Nus1
		Kif6	Zrsr2
		Slc35g1	Mum1l1
		Ism2	Rufy1
		Ndst3	Wdr61
		Sez6	Mboat7
		Clic6	Pqlc3
		LOC108169029	Mrpl49
		Gm14963	Ccdc88c
		Gm33869	Chchd6
		Mdm1	Tmed5
		Bnip5	Gapvd1
		Pnmal1	Pola1
		Fam50b	Hspa2
		Ccp110	Mphosph9
		Hhatl	Ctxn1
		Myo5c	Fancl
		Six3	Plekha7
		Ubxn11	Wdr92
		Trank1	Xpc
		Epha5	AI597479
		Lmln	Sccpdh
		Xk	Pepd
		Dsc3	Ccdc18
		LOC118568482	3010026O09Rik
		Efhc1	Cited1
		Slc17a2	Ddx23
		Heatr4	Ctnnd1
		Ccne1	Ranbp1
		Cetn4	Taf9
		Ptprt	Lxn
		Tfec	Gtpbp4
		Lhb	Ap2b1
		Gm2762	Fyttd1
		Ttc39a	BC023829
		Lhx2	Wdr60
		Lrrc70	2310030G06Rik
		Rsad2	Iqgap2
		Spef1l	Tfpt
		Ccdc171	Uevld
		Tex11	Lpar3
		Gm41527	Aifm2
		Gm26777	1190007I07Rik
		LOC118568236	Thada
		Plk4	Aagab
		Map6d1	Gstm4
		Ccne2	Ooep
		Gm34632	Ttll5
		Ccdc173	Bub3
		Glra3	Dhx9
		Cfap77	Fahd2a
		A630034I12Rik	Drg1
		Car2	Rsbn1l
		Wdr93	Dhx40
		Saa4	Vrk1
		4930417H01Rik	Rc3h2
		Hes2	Alkbh6
		Kif24	Dpy30
		5330413P13Rik	Bms1
		Cnga3	Irak2
		Fam184a	Ttbk2
		Gm34414	Tfb2m
		Sp9	Zfp422
		Gm46819	Atic
		Adgb	Pycard
		Oas2	Dtx3
		Ppp2r2c	Lsm6
		Nova1	Abcf2
		Gm41754	Pim2
		Hspa4l	Acyp1
		Prima1	Polr2d
		Stil	Ddx3y
		Ccdc160	Elof1
		Slc5a8	Upf3b
		Cabcoco1	Yeats2
		Pidd1	Piga
		Dnah7b	Raph1
		Gm40727	Ncoa2
		Gm973	Gnl1
		Efcab1	Stx17
		Ppp1r32	Mfsd10
		Gm41396	Mef2d
		Dock3	Idh3a
		4930507D05Rik	Cep350
		Zmynd12	Fam60a
		Dennd5b	Nin
		Ccdc87	Btc
		Lrrc43	Pms2
		Plch1	Chrac1
		Maneal	Psip1
		Riiad1	Zdhhc4
		Lrrc18	Lsm3
		Lrrc10b	Psmf1
		1700042G15Rik	Echs1
		Ccdc88c	Scap
		Gm51667	Pcdh10
		Gm6650	Ppil2
		Cep152	Fzd7
		Wdr66	Mcm7
		Ngef	Creld2
		Gm40449	Tec
		Gm49974	Odc1
		A430108G06Rik	Smad3
		Slco4a1	Cinp
		Gm35829	Psmc3
		Ccdc65	Prps1
		4930505A04Rik	Stxbp2
		Gm29927	Med24
		4930444P10Rik	Ift20
		Cfap299	Hist1h2ai
		1700088E04Rik	Pop1
		Poln	1700088E04Rik
		Gm41616	Tspan31
		Gm39712	Zfp961
		Gm26947	Lin7c
		Dnaaf6b	1110004F10Rik
		Fut9	Kctd3
		Armc2	Ciao1
		Fam161b	Nmnat1
		Plekhh1	Abcf1
		Olfr1372-ps1	Ddx50
		Cma1	Epha1
		B230208H11Rik	Dap3
		Dbpht2	Fiz1
		Pbx4	Polr3b
		D730003K21Rik	Pgbd1
		Scn4b	Fkbp14
		AI504432	Nmt1
		Dyrk3	Uhrf1
		H3c8	Rabggtb
		Mixl1	Sgsm3
		Dnah1	Immp2l
		Tmem54	Tmem218
		Katnal2	Impa1
		Tcte1	Btrc
		Ttc39d	Tex2
		Ccdc110	Mlh3
		Gm29862	Fgfr3
		1700034J05Rik	Med31
		4933439K11Rik	Sod2
		Bcl6b	Hist1h2af
		Fam227a	Dph3
		Pih1d2	Xpnpep1
		Dlec1	Ubxn4
		Ccdc103	Nlgn2
		Plvap	Ecsit
		Nags	Pebp1
		Dcdc2a	Appl1
		LOC118567416	Tnrc6b
		Odaph	Eps8
		Prrt4	Zdhhc2
		2510003B16Rik	Pfkl
		C330020E22Rik	Akr1b8
		Ccdc39	Ilf2
		Mok	Med28
		Ccdc170	Nfatc2ip
		Tppp3	Sec11c
		Spink2	Nsdhl
		D130043K22Rik	Eftud1
		Crtac1	Cct4
		Tmem232	Id4
		Pcdh12	Carhsp1
		Gm28209	Ndufa9
		Spata31d1b	Mphosph10
		1700003E16Rik	Rbpj
		Themis	Wdr77
		Map3k19	Thoc3
		Saxo2	Cd3eap
		Stmnd1	B230219D22Rik
		Dnah7a	Sox11
		2810459M11Rik	Nf2
		C1ql1	Als2
		Ccdc60	Wrb
		Gm39215	Tubg1
		Odf3b	Psmd3
		H4c1	Klhl15
		Fam167a	Nhp2
		Ak8	Uba3
		Slfn10-ps	Ttll4
		Spa17	Crybg3
		Calcoco2	Zmat3
		Gm13584	Ecd
		Vwa3b	Kbtbd3
		D930007P13Rik	Uba7
		Filip1	Smu1
		Gm31281	Olfr543
		Gm33387	Mrpl10
		Cfap99	Rnf7
		Hyls1	Ddt
		Lrrc74b	Bri3bp
		Gm35611	Ston2
		Fam81a	Prdm4
		Gm2102	Nsmaf
		Tfap2e	Fam126b
		H2-Q9	Mif4gd
		Pacrg	Upf1
		Ryr2	Kdsr
		Ankk1	Flii
		Dydc2	Fxn
		Cfap97d2	Scoc
		LOC118568604	Gfm1
		Stpg1	Zhx1
		Lincred1	Maz
		Paqr9	Rpgrip1l
		E2f8	Mrpl24
		Spaca9	2010012O05Rik
		Kif9	Rbl2
		Glyat	Bik
		H2bc6	Uck1
		Ang2	Atp6v1c1
		Elmod1	Tmem53
		Kcna3	Mesdc2
		Trim38	Slc35b1
		Fsip1	Mapk7
		Kcnh3	Mettl15
		Cep126	Exosc9
		1700086L19Rik	Ssbp3
		Gm42023	Hsp90aa1
		Cacna1i	Sirt3
		Ccdc13	Sec31a
		Bbof1	Psmd9
		Ribc2	Dopey1
		Capsl	Rasa4
		Cadps2	Mbd1
		Ildr2	Tfg
		Ankrd45	Ccdc117
		Ccdc192	Slc1a3
		Cntfr	Itpka
		Ccdc177	Gtf3c5
		Fam189a2	Pdhb
		Ppp1r1b	Gtpbp10
		Armh1	Trak1
		Gm9696	Srpk1
		Spag17	Frmd4b
		Oasl1	Rae1
		Gm16146	Ppp2r3a
		Atg9b	Bpnt1
		Sox18	Slc35e2
		Zfp711	Tmem101
		Flrt1	Cdyl
		Daw1	Ildr2
		Zfp819	Rsrc1
		Gm52907	Pkig
		Slc39a4	Megf6
		Serpinb1b	Pkd2
		Gm30284	Anapc10
		Rfx2	Smpd1
		Tex52	Nde1
		H2-Q5	Acot7
		Satb1	Poc1a
		4932438H23Rik	Ppa1
		Gm9875	Tmem181a
		Lrrc46	Rassf6
		Gsg1l	Sh3gl1
		Klhl40	Ttc17
		Ccdc114	Hist1h2ag
		Doc2b	Hmga1-rs1
		Cds1	Hnrnph2
		Neurod1	Pbx1
		Ppp1r36	Txndc11
		Rab15	Sdr42e1
		Ankrd66	Mkks
		Wdr78	Fsd1l
		Casc1	Pttg1
		Gzma	Tmem50b
		Plek2	Klhdc3
		Lrguk	Dap
		Dnah2	1110051M20Rik
		1110017D15Rik	Lrrcc1
		Pcsk6	Ppfia1
		Gm31268	Zfp444
		Ppp1r42	Ftsj2
		Prss22	Rbm6
		Nkx2-4	Ssna1
		Insm2	1700001P01Rik
		Pak6	Zfp954
		Bmp7	Tmtc4
		Mst1	Nup88
		Barhl2	Parp1
		Serpinb2	Morn1
		Gm28729	Eif2b2
		Lonrf3	Entpd5
		Sgcg	Fbxo18
		E2f7	C87436
		Ccdc150	Ptges3
		Rgs20	Sec24b
		Phyhipl	Zc3h6
		Mlf1	Ppid
		Cfap58	Abi2
		Gm51887	Ugt1a6a
		Ugt8a	Asf1b
		Gm41604	Wdr70
		Cfap100	Hspa4
		Cfap69	Wdr47
		Erfl	Rab43
		Syt10	Adprh
		Foxa2	Sdcbp
		Kcnq3	Cops6
		Adgrb1	Eif4enif1
		Ston2	Zbtb44
		Dnaic2	Slc25a10
		Rsph1	Spata13
		Cfap46	Cxxc1
		Spata18	Rpap3
		Ppil6	Psmd6
		Wscd1	Ralgds
		Ttll9	Ddr1
		Dmkn	Timm13
		Efcab12	Gm14306
		Spag16	Tnpo3
		Serpinb10	4921506M07Rik
		1700012B09Rik	Adrm1
		Chst5	Pcyox1
		Nhlrc4	Far2
		Lmod2	Gsto2
		Dnah3	Zbtb38
		Gm41848	Med18
		Necab1	Pcnt
		Fbxo43	Vamp4
		Cfap54	Cep135
		Cfap45	Fbxl14
		Mns1	Hist1h2ah
		Ptchd3	Pmpcb
		Hrk	Uty
		Kndc1	3110062M04Rik
		Fat2	Slc35a5
		Ttc25	Dmkn
		Cfap61	Mbnl3
		Fam216b	Mob3b
		Ccdc153	Hnrnpul1
		Dnah11	Gripap1
		Cfap70	Gstm1
		Cfap221	Hprt
		Gm807	Srrt
		Ccdc148	Abhd10
		Iqca	Aftph
		Enkur	Dcun1d2
		Fank1
		Gm867
		Jag2
		Tex16
		Gabra5
		4933403O08Rik
		Ttc21a
		Zbbx
		Gm11992
		Ube2u
		Wdr38
		6820408C15Rik
		Stk33
		Nme5
		C230072F16Rik
		Tchh
		Nek5
		Armc3
		Gas2l2
		Ccdc40
		1700028P14Rik
		Cfap47
		Erich2
		Eno4
		Lrrc6
		Dkkl1
		Adgrb3
		Morn5
		Kif19a
		Cfap57
		Ccdc151
		Drc3
		Gm19935
		1700013F07Rik
		Rsph4a
		Pou3f2
		Dnah5
		Ubxn10
		Gm34889
		Ttc34
		Mak
		Cfap161
		Tsnaxip1
		Fhad1
		Fam183b
		Dnah12
		Aard
		Ddo
		Iqcg
		Ccdc96
		Spag8
		Dnah9
		Drc1
		Kif27
		Usp43
		Spata17
		Lrrc34
		Dnah6
		Wdr63
		Tekt4
		Efhb
		Ccdc113
		Hap1
		Dnajb13
		Chrna3
		Vipr1
		Mapk15
		Ttll6
		Hydin
		Mdh1b
		Pifo
		Mgat5b
		Lrrc9
		Spef2
		Cfap126
		Zmynd10
		Grin2c
		Tcp11
		1700016K19Rik
		Morn3
		Dnaic1
		Lrriq1
		Stox1
		Dnali1
		Ccdc180
		Tbx21
		Meig1
		Lrrc23
		Ak7
		Dnaaf1
		Vwa3a
		Ccdc146
		Cacng4
		Nek11
		Foxn4
		Cfap65
		Tekt1
		Spag6l
		2410004P03Rik
		Ak9
		Maats1
		Cfap206
		Iqub
		Cfap44
		Ccno
		Cfap52
		Dynlrb2
		Drc7
		Shisa8
		D430041D05Rik
		Cdc20b
		Myb
		Deup1
		Trp73
		Foxj1
		Mcidas
