# Supplementary material for: RBL2 represses the transcriptional activity of Multicilin to inhibit multiciliogenesis
Source: Cell Death Dis. 2024 Jan 22;15(1):81. doi: 10.1038/s41419-024-06440-z (PMC10803754; doi:10.1038/s41419-024-06440-z)
Supplement: Supplementary file 8 — Supplemental Table S5 [file 41419_2024_6440_MOESM8_ESM.xlsx]

## Sheet: Oligo Sequences
human shRNA Sequences
shRNA	Lentivirus Transfer Plasmid Backbone	Catalog#	Target Sequence	Hairpin Loop
NTC#1	pSicoR-Ef1a-mCh-Puro	N.A. (Cloned from Adggene #31845)	ATATGTCGCCGACCTAGCGAT	TTGGATCCA
NTC#2	pLKO.1	Addgene #136035	CCTAAGGTTAAGTCGCCCTCG	CTCGAG
RBL2#1	pSicoR-Ef1a-mCh-Puro	N.A.(Cloned from Adggene #31845)	GCACTTTCTACAATGTGAA	TTCAAGAGA
RBL2#2	pLKO.1	Sigma Mission RNAi #TRCN0000039923	GCTGAGAGAAATATGGAACTT	CTCGAG
