# Supplementary material for: RBL2 represses the transcriptional activity of Multicilin to inhibit multiciliogenesis
Source: Cell Death Dis. 2024 Jan 22;15(1):81. doi: 10.1038/s41419-024-06440-z (PMC10803754; doi:10.1038/s41419-024-06440-z)
Supplement: Supplementary file 9 — Supplemental Table S6 [file 41419_2024_6440_MOESM9_ESM.xlsx]

## Sheet: Sheet1
Antibody Target	Vendor	Catalog Number
RBL1	Proteintech	13354-1-AP
RBL2 S672	CellSignaling Technologies	13610
STIL	Bethyl	A302-441
γ-Tubulin	Santacruz	sc-17787
CEP164	Santacruz	sc-240226
ARL13B	NeuroMab	75-287
DEUP1	Atlas antibodies	HPA010986
SAS-6	Santacruz	sc-81431
FOXJ1	eBioscience	14-9965
RBL2 S672	abcam	ab284755
FLAG	Sigma	F4042
CCDC39	Atlas antibodies	HPA035364
RSPH9	Atlas antibodies	HPA031703
TP73	Atlas antibodies	HPA027314
ß-actin	Genetex	GT5512
acetylated alpha-Tubulin	Abcam	ab24610
